# Supplementary material for: Evolutionary trajectory of diverse SARS-CoV-2 variants at the beginning of COVID-19 outbreak
Source: Virus Evol. 2024 Mar 5;10(1):veae020. doi: 10.1093/ve/veae020 (PMC10984623; doi:10.1093/ve/veae020)
Supplement: veae020_Supp [file veae020_supp.zip]

Archive with 10 entries (10 files):
- suppl_data/Supplementary Fig. 1.png
- suppl_data/Supplementary Fig. 2.png
- suppl_data/Supplementary Fig. 3.png
- suppl_data/Supplementary Fig. 4.png
- suppl_data/Supplementary Fig. 5.png
- suppl_data/Supplementary Fig. 6.png
- suppl_data/Supplementary Fig. 7.png
- suppl_data/Supplementary Figure legends.docx
- suppl_data/Supplementary Tables 1-3.xlsx
- suppl_data/Supplementary Tables 4-9.xlsx
