# Supplementary material for: Evolutionary trajectory of diverse SARS-CoV-2 variants at the beginning of COVID-19 outbreak
Source: Virus Evol. 2024 Mar 5;10(1):veae020. doi: 10.1093/ve/veae020 (PMC10984623; doi:10.1093/ve/veae020)
Supplement: veae020_Supp [file veae020_supp.zip › suppl_data/Supplementary Tables 1-3.xlsx]

## Sheet: Supplementary Table 1
Supplementary table 1. Epidemiological and clinical information of all 933 patients in this study.
Patient ID	Gender	Age	Admission date	Stage	Geographic sources	Detail	SARS-CoV-2 Genome	Accession ID
SH-P1	Male	29	2020-01-20	I	Shanghai, China	He dined with a COVID-19 confirmed patient on January 13 in Shanghai	Yes	OR240423
SH-P2	Male	56	2020-01-28	I	Wuhan, Hubei, China	He stayed overnight in Wuhan on January 19 and return to Shanghai on January 20	Yes	OR240424
SH-P3	Female	54	2020-01-28	I	Wuhan, Hubei, China	She returned to Shanghai from Wuhan on January 20	Yes	OR240425
SH-P4	Female	38	2020-01-28	I	Wuhan, Hubei, China	She returned to Shanghai from Wuhan on January 19	Yes	OR240426
SH-P5	Male	25	2020-01-29	I	Guangzhou, Guangdong, China	He had gone to Guangzhou on January 2	Yes	OR240427,OR240428
SH-P6	Male	28	2020-01-29	I	Wuhan, Hubei, China	He had gone to Wuhan for business during January 13 to January 17	Yes	OR240429
SH-P7	Male	54	2020-01-29	I	Shanghai, China	He had contacted with his son P6 in Shanghai	Yes	OR240430,OR240431
SH-P8	Male	26	2020-01-29	I	Wuhan, Hubei, China	He returned to Shanghai from Wuhan on January 20	Yes	OR240432
SH-P9	Female	50	2020-01-29	I	Wuhan, Hubei, China	She visited her relatives in Wuhan during January 14 to January 22	Yes	OR240433
SH-P10	Female	26	2020-01-29	I	Shanghai, China	She had contacted with her brother P6 in Shanghai	Yes	OR240434,OR240435,OR240357
SH-P11	Female	52	2020-01-29	I	Shanghai, China	She had contacted with her son P6 in Shanghai	Yes	OR240436,OR240437,OR240420
SH-P12	Female	77	2020-01-30	I	France	She had traveled to France with family, her son-in-law was diagnosed with COVID-19 in France.	Yes	OR240438,OR240390
SH-P13	Female	37	2020-01-30	I	Jingzhou, Hubei, China	She returned to Shanghai from Jingzhou, Hubei on January 25	Yes	OR240439
SH-P14	Male	78	2020-01-30	I	Wuhan, Hubei, China	He returned to Shanghai from Wuhan on January 21	Yes	OR240440,OR240441,OR240442
SH-P15	Male	66	2020-01-30	I	Wuhan, Hubei, China	He returned to Shanghai from Wuhan on January 22	Yes	OR240443
SH-P16	Male	38	2020-01-30	I	Wuhan, Hubei, China	He visited his relatives in Wuhan during January 20 to January 22	Yes	OR240444
SH-P17	Female	39	2020-01-31	I	Shanghai, China	She contacted a COVID-19 confirmed patient in Shanghai	Yes	OR240445
SH-P18	Male	64	2020-01-31	I	Ezhou, Hubei, China	He returned to Shanghai from Ezhou, Hubei on January 21	Yes	OR240446,OR240447,OR240448
SH-P19	Female	42	2020-01-31	I	Wuhan, Hubei, China	She visited her relatives in Wuhan during January 19 to January 22.	Yes	OR240449,OR240450
SH-P20	Male	29	2020-02-01	I	Wuhan, Hubei, China	He had gone to Wuhan for business during January 18 to January 23	Yes	OR240451,OR240452,OR240453
SH-P21	Female	64	2020-02-01	I	Wuhan, Hubei, China	She returned to Shanghai from Wuhan on January 23	Yes	OR240454
SH-P22	Male	75	2020-02-01	I	Shanghai, China	He contacted a COVID-19 confirmed patient on January 20 in Shanghai	Yes	OR240455,OR240456,OR240457,OR240458,OR240459,OR240383,OR240374OR240404,OR240362,OR240370
SH-P23	Male	68	2020-02-01	I	Japan	He took a cruise to Japan from January 20 to 24	Yes	OR240460
SH-P24	Male	65	2020-02-01	I	Wuhan, Hubei, China	He returned to Shanghai from Wuhan on January 22	Yes	OR240461,OR240462
SH-P25	Male	31	2020-02-01	I	Xiaogan, Hubei, China	He had gone to Xiaogan, Hubei on January 19	Yes	OR240463,OR240464
SH-P26	Male	39	2020-02-01	I	Wuhan, Hubei, China	He drove to Wuhan on January 23 and returned to Shanghai on January 24.	Yes	OR240465
SH-P27	Male	75	2020-02-02	I	Shanghai, China	He contacted a COVID-19 confirmed patient (his wife) in Shanghai	Yes	OR240466,OR240467,OR240468
SH-P28	Female	39	2020-02-02	I	Shanghai, China	She contacted a COVID-19 confirmed patient (her colleague) in Shanghai	Yes	OR240469,OR240470
SH-P29	Male	28	2020-02-03	I	Wuhan, Hubei, China	He returned to Shanghai from Wuhan on January 21	Yes	OR240471
SH-P30	Male	57	2020-02-03	I	Wuhan, Hubei, China	He returned to Shanghai from Wuhan on January 21	Yes	OR240472,OR240473
SH-P31	Male	31	2020-02-03	I	Wuhan, Hubei, China	He went to Wuhan on January 21 and returned to Shanghai on January 26	Yes	OR240474
SH-P32	Male	23	2020-02-04	I	Shanghai, China	He contacted a COVID-19 confirmed patient in Shanghai	Yes	OR240475
SH-P33	Male	36	2020-02-04	I	France	He is a tour guide, he led group to visit France from January 16 to January 27	Yes	OR240476
SH-P34	Male	32	2020-02-04	I	Wuhan, Hubei, China	He had gone to Wuhan on During January 21 to 24	Yes	OR240477,OR240478,OR240479
SH-P35	Female	71	2020-02-04	I	Shanghai, China	She contacted a COVID-19 confirmed patient (her husband) in Shanghai	Yes	OR240480,OR240375,OR240399,OR240410,OR240415,OR240422
SH-P36	Male	82	2020-02-04	I	Shanghai, China	He contacted a COVID-19 confirmed patient (his daughter) in Shanghai	Yes	OR240481,OR240482,OR240483,OR240484
SH-P37	Female	27	2020-02-04	I	Shanghai, China	She contacted a COVID-19 confirmed patient (her husband, who had gone to Wuhan) in Shanghai	Yes	OR240485
SH-P38	Male	64	2020-02-04	I	Wuhan, Hubei, China	He had gone to Wuhan on During January 17 to 23	Yes	OR240486
SH-P39	Female	30	2020-02-04	I	Wuhan, Hubei, China	She had gone to Wuhan on During January 21 to 24	Yes	OR240487
SH-P40	Female	25	2020-02-04	I	Japan	She returned to Shanghai from Japan on January 31	Yes	OR240488,OR240489
SH-P41	Male	37	2020-02-04	I	Shanghai, China	He contacted a COVID-19 confirmed patient in Shanghai	Yes	OR240490
SH-P42	Female	70	2020-02-04	I	Japan	She took a cruise to Japan from January 20 to 24	Yes	OR240491
SH-P43	Male	33	2020-02-05	I	Shanghai, China	He contacted a COVID-19 confirmed patient (his mother-in-law) in Shanghai	Yes	OR240492,OR240493,OR240494,OR240495
SH-P44	Male	38	2020-02-05	I	Shanghai, China	He contacted a COVID-19 confirmed patient (his mother) in Shanghai	Yes	OR240496,OR240497,OR240498,OR240499
SH-P45	Male	63	2020-02-05	I	Wuhan, Hubei, China	He returned to Shanghai from Wuhan on January 22	Yes	OR240500
SH-P46	Female	57	2020-02-05	I	Unclear	No record	Yes	OR240501
SH-P47	Female	59	2020-02-06	I	Unclear	No record	Yes	OR240502
SH-P48	Male	34	2020-02-06	I	Shanghai, China	He contacted a COVID-19 confirmed patient (his mother) in Shanghai	Yes	OR240503,OR240504,OR240505,OR240506,OR240507,OR240508
SH-P49	Male	24	2020-02-06	I	Shanghai, China	He contacted a COVID-19 confirmed patient in Shanghai	Yes	OR240509
SH-P50	Male	55	2020-02-06	I	Shanghai, China	He contacted a COVID-19 confirmed patient in Shanghai	Yes	OR240510,OR240511
SH-P51	Female	63	2020-02-07	I	Wuhan, Hubei, China	She returned to Shanghai from Wuhan on January 22	Yes	OR240512
SH-P52	Male	56	2020-02-07	I	Sri Lanka	He traveled in Sri Lanka during January 20 to 27 and returned Shanghai on January 28	Yes	OR240513
SH-P53	Female	34	2020-02-07	I	Wuhan, Hubei, China	She had been to Wuhan before came to Shanghai	Yes	OR240514
SH-P54	Male	72	2020-02-08	I	Shanghai, China	He contacted a COVID-19 confirmed patient in Shanghai on January 24	Yes	OR240515,OR240516,OR240517,OR240518
SH-P55	Male	31	2020-02-08	I	Zhongmou, Henan, China	He had been to Zhongmou, Henan during January 17 February 2	Yes	OR240519
SH-P56	Female	80	2020-02-09	I	Shanghai, China	She contacted a COVID-19 confirmed patient (her husband) in Shanghai	Yes	OR240520,OR240521
SH-P57	Female	37	2020-02-09	I	Heilongjiang, China	She had been to Heilongjiang province during January 23 to 30	Yes	OR240522
SH-P58	Male	36	2020-02-10	I	Shanghai, China	He contacted a COVID-19 confirmed patient in Shanghai on February 28	Yes	OR240523
SH-P59	Female	52	2020-02-10	I	Unclear	No record	Yes	OR240524,OR240525
SH-P60	Female	69	2020-02-11	I	Unclear	No record	Yes	OR240526
SH-P61	Male	30	2020-02-12	I	Shanghai, China	He contacted a COVID-19 confirmed patient (his grandmother) in Shanghai	Yes	OR240527
SH-P62	Male	41	2020-02-14	I	Japan	He took a cruise to Japan with his family from January 17 to 23	Yes	OR240528
SH-P63	Female	67	2020-02-14	I	Japan	She took a cruise to Japan with her family from January 17 to 23	Yes	OR240529
SH-P64	Female	20	2020-02-14	I	Japan	She took a cruise to Japan with her family from January 17 to 23	Yes	OR240530,OR240531
SH-P65	Female	31	2020-02-14	I	Japan	She took a cruise to Japan with her family from January 17 to 23	Yes	OR240532
SH-P66	Female	51	2020-02-14	I	Japan	She took a cruise to Japan with her family from January 17 to 23	Yes	OR240533
SH-P67	Male	53	2020-02-15	I	Shanghai, China	He was a taxi driver in Shanghai, he may contact COVID-19 confirmed patients.	Yes	OR240534
SH-P68	Female	69	2020-02-22	I	Thailand	She had been to Thailand during January 21 to 28	Yes	OR240535,OR240536
SH-P69	Female	30	2020-02-18	I	Shanghai, China	She contacted a COVID-19 confirmed patient in Shanghai	Yes	OR240537,OR240538,OR240539,OR240540,OR240541,OR240542,OR240543,OR240544,OR240545,OR240546,OR240547,OR240548,OR240549
SH-P70	Male	19	2020-03-05	II	Iran	Imported from Iran	Yes	OR240668,OR240669
SH-P71	Male	18	2020-03-06	II	Iran	Imported from Iran	Yes	OR240670
SH-P72	Male	19	2020-03-06	II	Iran	Imported from Iran	Yes	OR240671,OR240672,OR240673
SH-P73	Female	53	2020-03-10	II	Italy	Imported from Italy	Yes	OR240674,OR240675,OR240676
SH-P74	Female	43	2020-03-10	II	Italy	Imported from Italy	Yes	OR240677,OR240678,OR240679
SH-P75	Male	28	2020-03-12	II	The United States	Imported from The United States	Yes	OR240680,OR240681,OR240683,OR240682
SH-P76	Male	44	2020-03-13	II	Italy	Imported from Italy	Yes	OR240684,OR240685
SH-P77	Female	49	2020-03-13	II	Italy	Imported from Italy	Yes	OR240686,OR240687
SH-P78	Female	32	2020-03-15	II	Italy	Imported from Italy	Yes	OR240688,OR240689,OR240690,OR240691,OR240692
SH-P79	Female	19	2020-03-18	II	The United Kingdom	Imported from The United Kingdom	Yes	OR240693
SH-P80	Male	30	2020-03-18	II	The United Kingdom	Imported from The United Kingdom	Yes	OR240694
SH-P81	Male	16	2020-03-19	II	Switzerland	Imported from Switzerland	Yes	OR240695
SH-P82	Male	18	2020-03-19	II	The United Kingdom	Imported from The United Kingdom	Yes	OR240696
SH-P83	Female	17	2020-03-19	II	The United Kingdom	Imported from The United Kingdom	Yes	OR240697,OR240698
SH-P84	Male	22	2020-03-19	II	Spain	Imported from Spain	Yes	OR240699
SH-P85	Female	27	2020-03-20	II	The United Kingdom	Imported from The United Kingdom	Yes	OR240700,OR251847
SH-P86	Female	23	2020-03-20	II	The United Kingdom	Imported from The United Kingdom	Yes	OR240701
SH-P87	Male	75	2020-03-20	II	The United States	Imported from The United States	Yes	OR240702,OR240703,OR240704,OR240705,OR240706,OR240707
SH-P88	Female	35	2020-03-20	II	France	Imported from France	Yes	OR240708
SH-P89	Female	47	2020-03-20	II	France	Imported from France	Yes	OR240709,OR240710
SH-P90	Male	31	2020-03-21	II	The United Kingdom	Imported from The United Kingdom	Yes	OR240711
SH-P91	Female	24	2020-03-21	II	The United Kingdom	Imported from The United Kingdom	Yes	OR240712
SH-P92	Female	21	2020-03-21	II	The United Kingdom	Imported from The United Kingdom	Yes	OR240713
SH-P93	Male	18	2020-03-21	II	The United Kingdom	Imported from The United Kingdom	Yes	OR240714
SH-P94	Male	18	2020-03-21	II	The United Kingdom	Imported from The United Kingdom	Yes	OR240715,OR240716
SH-P95	Male	24	2020-03-21	II	The United Kingdom	Imported from The United Kingdom	Yes	OR240717
SH-P96	Male	29	2020-03-22	II	Burkina faso	Imported from Burkina faso	Yes	OR240718,OR240719
SH-P97	Male	57	2020-03-22	II	Spain	Imported from Spain	Yes	OR240720
SH-P98	Female	20	2020-03-22	II	The United States	Imported from The United States	Yes	OR240721
SH-P99	Female	23	2020-03-22	II	The United Kingdom	Imported from The United Kingdom	Yes	OR240722,OR240723
SH-P100	Female	19	2020-03-22	II	The United States	Imported from The United States	Yes	OR240550
SH-P101	Male	16	2020-03-23	II	The United States	Imported from The United States	Yes	OR240551
SH-P102	Male	40	2020-03-23	II	The United Kingdom	Imported from The United Kingdom	Yes	OR240552,OR240553
SH-P103	Female	17	2020-03-23	II	The United Kingdom	Imported from The United Kingdom	Yes	OR240554
SH-P104	Female	12	2020-03-23	II	The United Kingdom	Imported from The United Kingdom	Yes	OR240555,OR240556,OR240557
SH-P105	Male	16	2020-03-24	II	Spain	Imported from Spain	Yes	OR240558
SH-P106	Male	22	2020-03-24	II	The United Kingdom	Imported from The United Kingdom	Yes	OR240559
SH-P107	Female	31	2020-03-24	II	The United Kingdom	Imported from The United Kingdom	Yes	OR240560
SH-P108	Male	16	2020-03-24	II	Canada	Imported from Canada	Yes	OR240561
SH-P109	Male	20	2020-03-24	II	The United Kingdom	Imported from The United Kingdom	Yes	OR240562
SH-P110	Male	23	2020-03-24	II	Italy	Imported from Italy	Yes	OR240563
SH-P111	Female	23	2020-03-24	II	The United States	Imported from The United States	Yes	OR240564
SH-P112	Female	25	2020-03-25	II	The United Kingdom	Imported from The United Kingdom	Yes	OR240565
SH-P113	Female	15	2020-03-25	II	The United States	Imported from The United States	Yes	OR240566
SH-P114	Male	19	2020-03-25	II	The United Kingdom	Imported from The United Kingdom	Yes	OR240567
SH-P115	Female	48	2020-03-25	II	Malaysia	Imported from Malaysia	Yes	OR240568
SH-P116	Male	52	2020-03-25	II	The United States	Imported from The United States	Yes	OR240569,OR240570,OR240571
SH-P117	Male	19	2020-03-25	II	The United States	Imported from The United States	Yes	OR240572,OR240573
SH-P118	Male	24	2020-03-25	II	The United States	Imported from The United States	Yes	OR240574,OR240575
SH-P119	Male	62	2020-03-25	II	Indonesia	Imported from Indonesia	Yes	OR240576
SH-P120	Male	43	2020-03-25	II	The United States	Imported from The United States	Yes	OR240577
SH-P121	Female	21	2020-03-25	II	France	Imported from France	Yes	OR240578,OR240579
SH-P122	Male	25	2020-03-25	II	The United States	Imported from The United States	Yes	OR240580
SH-P123	Male	23	2020-03-26	II	The United Kingdom	Imported from The United Kingdom	Yes	OR240581
SH-P124	Male	57	2020-03-26	II	United Arab Emirates	Imported from United Arab Emirates	Yes	OR240582
SH-P125	Female	29	2020-03-26	II	United Arab Emirates	Imported from United Arab Emirates	Yes	OR240583
SH-P126	Male	6	2020-03-26	II	Italy	Imported from Italy	Yes	OR240584,OR240585
SH-P127	Female	33	2020-03-26	II	The United Kingdom	Imported from The United Kingdom	Yes	OR240586
SH-P128	Male	58	2020-03-26	II	The United Kingdom	Imported from The United Kingdom	Yes	OR240587
SH-P129	Male	45	2020-03-26	II	The United States	Imported from The United States	Yes	OR240588,OR240589,OR240590
SH-P130	Male	29	2020-03-26	II	Colombia	Imported from Colombia	Yes	OR240591,OR240592,OR240593
SH-P131	Female	24	2020-03-26	II	Cambodia	Imported from Cambodia	Yes	OR240594
SH-P132	Male	57	2020-03-27	II	Canada	Imported from Canada	Yes	OR240595
SH-P133	Female	32	2020-03-27	II	France	Imported from France	Yes	OR240596
SH-P134	Female	30	2020-03-27	II	France	Imported from France	Yes	OR240597
SH-P135	Male	41	2020-03-28	II	The United Kingdom	Imported from The United Kingdom	Yes	OR240598
SH-P136	Female	32	2020-03-28	II	Germany	Imported from Germany	Yes	OR240599
SH-P137	Male	31	2020-03-28	II	Germany	Imported from Germany	Yes	OR240600
SH-P138	Male	24	2020-03-29	II	The United Kingdom	Imported from The United Kingdom	Yes	OR240601
SH-P139	Female	20	2020-03-29	II	The United Kingdom	Imported from The United Kingdom	Yes	OR240602
SH-P140	Male	21	2020-03-30	II	The United Kingdom	Imported from The United Kingdom	Yes	OR240603
SH-P141	Female	19	2020-03-30	II	The United Kingdom	Imported from The United Kingdom	Yes	OR240604,OR240605
SH-P142	Female	19	2020-03-30	II	France	Imported from France	Yes	OR240606
SH-P143	Male	16	2020-03-30	II	The United Kingdom	Imported from The United Kingdom	Yes	OR240607
SH-P144	Female	41	2020-03-31	II	Indonesia	Imported from Indonesia	Yes	OR240608
SH-P145	Female	32	2020-04-01	II	Russia	Imported from Russia	Yes	OR240609
SH-P146	Male	35	2020-04-01	II	Russia	Imported from Russia	Yes	OR240610
SH-P147	Male	35	2020-04-02	II	Russia	Imported from Russia	Yes	OR240611
SH-P148	Male	21	2020-04-03	II	The United States	Imported from The United States	Yes	OR240612
SH-P149	Male	32	2020-04-06	II	Russia	Imported from Russia	Yes	OR240613
SH-P150	Female	31	2020-04-07	II	Russia	Imported from Russia	Yes	OR240614
SH-P151	Female	35	2020-04-11	II	Russia	Imported from Russia	Yes	OR240615
SH-P152	Male	32	2020-04-11	II	Russia	Imported from Russia	Yes	OR240616
SH-P153	Male	35	2020-04-11	II	Russia	Imported from Russia	Yes	OR240617
SH-P154	Male	34	2020-04-11	II	Russia	Imported from Russia	Yes	OR240618
SH-P155	Male	35	2020-04-11	II	Russia	Imported from Russia	Yes	OR240619
SH-P156	Male	39	2020-04-11	II	Russia	Imported from Russia	Yes	OR240620
SH-P157	Male	29	2020-04-11	II	Russia	Imported from Russia	Yes	OR240621
SH-P158	Male	32	2020-04-11	II	Russia	Imported from Russia	Yes	OR240622
SH-P159	Male	34	2020-04-11	II	Russia	Imported from Russia	Yes	OR240623,OR240624
SH-P160	Female	33	2020-04-11	II	Russia	Imported from Russia	Yes	OR240625
SH-P161	Male	61	2020-04-11	II	Russia	Imported from Russia	Yes	OR240626
SH-P162	Female	43	2020-04-11	II	Russia	Imported from Russia	Yes	OR240627,OR240628
SH-P163	Male	47	2020-04-11	II	Russia	Imported from Russia	Yes	OR240629
SH-P164	Female	40	2020-04-11	II	Russia	Imported from Russia	Yes	OR240630
SH-P165	Female	20	2020-04-11	II	Russia	Imported from Russia	Yes	OR251846,OR240631
SH-P166	Female	36	2020-04-11	II	Russia	Imported from Russia	Yes	OR240632
SH-P167	Female	23	2020-04-12	II	The United States	Imported from The United States	Yes	OR240633
SH-P168	Male	25	2020-04-14	II	Russia	Imported from Russia	Yes	OR240634
SH-P169	Male	42	2020-04-18	II	Russia	Imported from Russia	Yes	OR240635
SH-P170	Male	55	2020-04-19	II	Japan	Imported from Japan	Yes	OR240636
SH-P171	Female	20	2020-04-19	II	Russia	Imported from Russia	Yes	OR240637
SH-P172	Female	56	2020-04-23	II	Brazil	Imported from Brazil	Yes	OR240638
SH-P173	Female	18	2020-04-27	II	The United Kingdom	Imported from The United Kingdom	Yes	OR240639
SH-P174	Female	32	2020-05-03	III	United Arab Emirates	Imported from United Arab Emirates	Yes	OR240640
SH-P175	Male	38	2020-05-15	III	United Arab Emirates	Imported from United Arab Emirates	Yes	OR240641
SH-P176	Male	28	2020-06-04	III	Mexico	Imported from Mexico	Yes	OR240642
SH-P177	Female	42	2020-06-10	III	India	Imported from India	Yes	OR240643
SH-P178	Male	20	2020-06-19	III	Canada	Imported from Canada	Yes	OR240644
SH-P179	Female	36	2020-06-21	III	India	Imported from India	Yes	OR240645
SH-P180	Female	65	2020-06-23	III	India	Imported from India	Yes	OR240646
SH-P181	Male	38	2020-06-25	III	South Sudan	Imported from South Sudan	Yes	OR240647
SH-P182	Male	38	2020-06-29	III	India	Imported from India	Yes	OR240648
SH-P183	Male	55	2020-08-15	III	Canada	Imported from Canada	Yes	OR240649
SH-P184	Male	29	2020-08-30	III	Iraq	Imported from Iraq	Yes	OR240650
SH-P185	Male	37	2020-09-13	III	Senegal	Imported from Senegal	Yes	OR240651
SH-P186	Male	36	2020-09-14	III	Ukraine	Imported from Ukraine	Yes	OR240652
SH-P187	Female	27	2020-09-17	III	India	Imported from India	Yes	OR240653
SH-P188	Male	37	2020-07-14	III	Mexico	Imported from Mexico	Yes	OR240654
SH-P189	Female	53	2020-07-27	III	Ethiopia	Imported from Ethiopia	Yes	OR240655
SH-P190	Female	31	2020-07-31	III	The Philippines	Imported from The Philippines	Yes	OR240656
SH-P191	Female	23	2020-08-06	III	The Philippines	Imported from The Philippines	Yes	OR240657
SH-P192	Female	49	2020-08-06	III	The Philippines	Imported from The Philippines	Yes	OR240658
SH-P193	Male	31	2020-08-09	III	United Arab Emirates	Imported from United Arab Emirates	Yes	OR240659
SH-P194	Male	23	2020-08-13	III	The Philippines	Imported from The Philippines	Yes	OR240660
SH-P195	Male	25	2020-08-13	III	The Philippines	Imported from The Philippines	Yes	OR240661
SH-P196	Male	27	2020-08-17	III	The United Kingdom	Imported from The United Kingdom	Yes	OR240663,OR240664,OR240662
SH-P197	Female	34	2020-08-20	III	The United Kingdom	Imported from The United Kingdom	Yes	OR240665
SH-P198	Male	23	2020-08-06	III	The Philippines	Imported from The Philippines	Yes	OR240666
SH-P199	Male	27	2020-08-06	III	The Philippines	Imported from The Philippines	Yes	OR240667
SH-P200	Female	51	2020-01-22	I	Wuhan, Hubei, China	She returned to Shanghai from Wuhan on January 18	Yes	OR240379
SH-P201	Female	63	2020-01-22	I	Wuhan, Hubei, China	She returned to Shanghai from Wuhan on January 15	Yes	Low coverage
SH-P202	Male	68	2020-01-22	I	Wuhan, Hubei, China	He returned to Shanghai from Wuhan on January 20	Yes	OR240378
SH-P203	Male	36	2020-01-23	I	Wuhan, Hubei, China	He returned to Shanghai from Wuhan on January 17	Yes	OR240372
SH-P204	Male	68	2020-01-23	I	Wuhan, Hubei, China	He returned to Shanghai from Wuhan on January 9	Yes	OR240385
SH-P205	Male	63	2020-01-24	I	Shanghai, China	He contacted a COVID-19 confirmed patient in Shanghai	Yes	OR240361
SH-P206	Male	64	2020-01-24	I	Shanghai, China	He contacted a COVID-19 confirmed patient in Shanghai	Yes	OR240381
SH-P207	Male	30	2020-01-24	I	Wuhan, Hubei, China	He returned to Shanghai from Wuhan on January 22	Yes	Low coverage
SH-P208	Female	76	2020-01-25	I	Wuhan, Hubei, China	She returned to Shanghai from Wuhan on January 23	Yes	OR240360
SH-P209	Male	50	2020-01-25	I	Shanghai, China	He contacted a COVID-19 confirmed patient in Shanghai	No	\
SH-P210	Female	62	2020-01-26	I	Wuhan, Hubei, China	She returned to Shanghai from Wuhan on January 19	Yes	OR240384
SH-P211	Male	39	2020-01-26	I	Shanghai, China	He contacted a COVID-19 confirmed patient in Shanghai	Yes	OR240380
SH-P212	Male	81	2020-01-26	I	Wuhan, Hubei, China	He returned to Shanghai from Wuhan on January 17	Yes	OR240382,OR240396,OR240413,OR240416,OR240409
SH-P213	Female	46	2020-01-27	I	Germany	She had been to Munich, Germany for business during January 18 to 23	Yes	OR240359,OR240407,OR240417
SH-P214	Female	74	2020-01-27	I	Wuhan, Hubei, China	She had been to Wuhan for business on January 21	Yes	OR240392
SH-P215	Female	42	2020-01-27	I	Shanghai, China	She contacted a COVID-19 confirmed patient (From Wuhan) in Shanghai	Yes	OR240406
SH-P216	Male	34	2020-01-27	I	Wuhan, Hubei, China	He returned to Shanghai from Wuhan on January 22	Yes	OR240387
SH-P217	Male	62	2020-01-27	I	Wuhan, Hubei, China	He had been to Wuhan during January 15 to 19	Yes	OR240394
SH-P218	Female	35	2020-01-28	I	Wuhan, Hubei, China	She returned to Shanghai from Wuhan on January 21	Yes	Low coverage
SH-P219	Male	82	2020-01-28	I	Unclear	No record	Yes	Low coverage
SH-P220	Female	52	2020-01-28	I	Shanghai, China	She contacted a COVID-19 confirmed patient (her father) in Shanghai	Yes	Low coverage
SH-P221	Male	69	2020-01-28	I	Wuhan, Hubei, China	He returned to Shanghai from Wuhan on January 22	Yes	Low coverage
SH-P222	Male	27	2020-01-29	I	Thailand	He had been to Thailand during January 22 to 28	Yes	OR240393
SH-P223	Male	34	2020-01-29	I	Jingzhou, Hubei, China	He had been to Jingzhou, Hubei during January 18 to 24	Yes	OR240398
SH-P224	Female	40	2020-01-29	I	Huanggang, Hubei, China	She had been to Huanggang, Hubei during January 22 to 23	Yes	OR240419
SH-P225	Female	38	2020-01-29	I	Xiaogan, Hubei, China	She had been to Xiaogan, Hubei during January 15 to 22	Yes	Low coverage
SH-P226	Female	30	2020-01-29	I	Wuhan, Hubei, China	She had been to Wuhan on January 23	Yes	OR240421
SH-P227	Male	49	2020-01-30	I	Xinyang, Henan, China	He had been to Xinyang, Henan during January 17 to 26	No	\
SH-P228	Male	62	2020-01-30	I	Wuhan, Hubei, China	He returned to Shanghai from Wuhan on January 22	Yes	OR240376,OR240386,OR240373
SH-P229	Female	64	2020-01-30	I	Wuhan, Hubei, China	She went to Guangzhou, Guangdong from Wuhan on January 21, and returned to Shanghai on January 26	Yes	Low coverage
SH-P230	Female	59	2020-01-30	I	Shanghai, China	She contacted a COVID-19 confirmed patient in Shanghai	Yes	OR240358
SH-P231	Female	36	2020-01-30	I	Shanghai, China	She contacted a COVID-19 confirmed patient in Shanghai	Yes	OR240405
SH-P232	Female	62	2020-01-31	I	Wuhan, Hubei, China	She returned to Shanghai from Wuhan on January 23	Yes	OR240377
SH-P233	Female	60	2020-01-31	I	Wuhan, Hubei, China	She had been to Wuhan for business on January 17	Yes	Low coverage
SH-P234	Male	54	2020-01-31	I	Wuhan, Hubei, China	He returned to Shanghai from Wuhan on January 18	Yes	Low coverage
SH-P235	Female	32	2020-01-31	I	Shanghai, China	She contacted a COVID-19 confirmed patient who came from Wuhan in Shanghai	Yes	OR240403
SH-P236	Female	44	2020-01-31	I	Wuhan, Hubei, China	She returned to Shanghai from Wuhan on January 23	Yes	Low coverage
SH-P237	Male	23	2020-01-31	I	Jingmen, Hubei, China	He had been to Jingmen, Hubei for business during January 23-25	No	\
SH-P238	Male	58	2020-01-31	I	Xiaogan, Hubei, China	He had been to Xiaogan, Hubei to visit his relatives during January 6 and January 26	Yes	OR240367
SH-P239	Male	51	2020-01-31	I	Wuhan, Hubei, China	He returned to Shanghai from Wuhan on January 22	Yes	Low coverage
SH-P240	Female	52	2020-01-31	I	Ezhou, Hubei, China	She returned to Shanghai from Ezhou, Hubei on January 24	Yes	OR240401
SH-P241	Male	24	2020-02-01	I	Bengbu, Anhui, China	He returned to Shanghai from Bengbu, Anhui	Yes	OR240408
SH-P242	Female	29	2020-02-01	I	Shanghai, China	She contacted a COVID-19 confirmed patient in Shanghai	Yes	OR240388
SH-P243	Female	85	2020-02-01	I	Shanghai, China	She contacted a COVID-19 confirmed patient in Shanghai	Yes	OR240414
SH-P244	Male	60	2020-02-01	I	Shanghai, China	He contacted a COVID-19 confirmed patient in Shanghai	Yes	Low coverage
SH-P245	Female	67	2020-02-01	I	Wuhan, Hubei, China	She came to Shanghai to visit her relatives from Wuhan on January 16	Yes	OR240389
SH-P246	Female	43	2020-02-01	I	France	She had traveled in France with a group during January 16-28	Yes	Low coverage
SH-P247	Male	70	2020-02-02	I	Wuhan, Hubei, China	He returned to Shanghai from Wuhan on January 22	Yes	Low coverage
SH-P248	Male	64	2020-02-02	I	Europe	He had traveled in Europe during January 16-26	No	\
SH-P249	Male	41	2020-02-02	I	Unclear	No record	Yes	OR240356
SH-P250	Female	49	2020-02-03	I	Unclear	No record	Yes	OR240365
SH-P251	Female	45	2020-02-03	I	Shanghai, China	She contacted a COVID-19 confirmed patient in Shanghai	Yes	Low coverage
SH-P252	Male	60	2020-02-04	I	Suizhou, Hubei, China	He had been to Suizhou, Hubei for business during January 16-24	Yes	Low coverage
SH-P253	Female	35	2020-02-04	I	Shanghai, China	She contacted a COVID-19 confirmed patient in Shanghai	Yes	Low coverage
SH-P254	Female	40	2020-02-04	I	Suizhou, Hubei, China	She had been to Suizhou, Hubei for a wedding during January 20-24, and connected with a COVID-19 patient during the wedding	Yes	Low coverage
SH-P255	Male	27	2020-02-04	I	Japan	He returned to Shanghai from Japan on January 31	Yes	OR240391
SH-P256	Female	58	2020-02-05	I	Wuhan, Hubei, China	She returned to Shanghai from Wuhan on January 23	No	\
SH-P257	Male	56	2020-02-05	I	Shanghai, China	He contacted a COVID-19 confirmed patient in Shanghai	No	\
SH-P258	Male	68	2020-02-05	I	Wuhan, Hubei, China	He travelled to Wuhan on January 15 and return to Shanghai on January 21	Yes	OR240371
SH-P259	Female	67	2020-02-05	I	Unclear	No record	Yes	OR240363
SH-P260	Male	49	2020-02-06	I	Hefei, Anhui, China	He contacted a COVID-19 confirmed patient (from Wuhan) in Hefei , Anhui on January 19 and came to Shanghai on January 29	Yes	OR240400,OR240366
SH-P261	Male	78	2020-02-06	I	Wuhan, Hubei, China	He returned to Shanghai from Wuhan on January 23	Yes	OR240411
SH-P262	Male	28	2020-02-06	I	Wuhan, Hubei, China	He had been to Wuhan to visit his relatives	Yes	OR240397
SH-P263	Male	59	2020-02-07	I	Fuzhou, Jiangxi, China	He had been to Fuzhou, Jiangxi for business during January 14 to 27	Yes	Low coverage
SH-P264	Male	42	2020-02-07	I	Huanggang, Hubei, China	He had traveled in Huanggang, Hubei during January 17 to 23	Yes	Low coverage
SH-P265	Male	32	2020-02-08	I	Wuhan, Hubei, China	He had been to Wuhan during January 18 to 19	No	\
SH-P266	Male	30	2020-02-08	I	Xiangyang, Hubei, China	He had been to Xiangyang, Hubei to for business during January 21 to 25	Yes	OR240402
SH-P267	Male	63	2020-02-08	I	Yichang, Hubei, China	He had been to Yichang, Hubei during January 17 to 24	Yes	OR240418
SH-P268	Male	67	2020-02-08	I	Unclear	No record	Yes	OR240364
SH-P269	Female	60	2020-02-10	I	Shanghai, China	She contacted a COVID-19 confirmed patient in Shanghai	Yes	OR240369
SH-P270	Female	66	2020-02-10	I	Unclear	No record	Yes	Low coverage
SH-P271	Male	64	2020-02-11	I	Unclear	No record	Yes	OR240412
SH-P272	Female	67	2020-02-12	I	Shanghai, China	She contacted a COVID-19 confirmed patient in Shanghai	No	\
SH-P273	Male	33	2020-02-13	I	Wuhan, Hubei, China	He returned to Shanghai from Wuhan on January 28	No	\
SH-P274	Male	70	2020-02-13	I	Wuhan, Hubei, China	He returned to Shanghai from Wuhan on January 16	Yes	OR240368
SH-P275	Male	35	2020-02-15	I	Shanghai, China	He contacted a COVID-19 confirmed patient in Shanghai	Yes	OR240395
SH-P276	Male	38	2020-02-17	I	Nantong, Jiangsu, China	He had been to Nantong, Jiangsu to visit his relatives during January 23 to 31	Yes	Low coverage
SH-P277	Male	56	2020-01-20	I	Wuhan, Hubei, China	He returned to Shanghai from Wuhan on January 18	No	\
SH-P278	Female	58	2020-01-20	I	Shanghai, China	She contacted a COVID-19 confirmed patient in Shanghai	No	\
SH-P279	Male	35	2020-01-20	I	Wuhan, Hubei, China	He returned to Shanghai from Wuhan on January 11	No	\
SH-P280	Male	72	2020-01-21	I	Wuhan, Hubei, China	He had been to Wuhan for a trip during January 11 to 15	No	\
SH-P281	Male	40	2020-01-21	I	Wuhan, Hubei, China	He had been to Wuhan for business during January 11 to 16	No	\
SH-P282	Male	32	2020-01-21	I	Wuhan, Hubei, China	He returned to Shanghai from Wuhan on January 9	No	\
SH-P283	Male	88	2020-01-22	I	Shanghai, China	He contacted a COVID-19 confirmed patient in Shanghai	No	\
SH-P284	Female	21	2020-01-22	I	Wuhan, Hubei, China	She returned to Shanghai from Wuhan on January 15	No	\
SH-P285	Male	73	2020-01-22	I	Wuhan, Hubei, China	He returned to Shanghai from Wuhan on January 18	No	\
SH-P286	Female	64	2020-01-23	I	Wuhan, Hubei, China	She returned to Shanghai from Wuhan on January 21	No	\
SH-P287	Female	66	2020-01-23	I	Wuhan, Hubei, China	She returned to Shanghai from Wuhan on January 19	No	\
SH-P288	Male	44	2020-01-23	I	Wuhan, Hubei, China	He returned to Shanghai from Wuhan on January 12	No	\
SH-P289	Female	34	2020-01-24	I	Wuhan, Hubei, China	She returned to Shanghai from Wuhan on January 18	No	\
SH-P290	Female	49	2020-01-24	I	Wuhan, Hubei, China	She returned to Shanghai from Wuhan on January 12	No	\
SH-P291	Male	20	2020-01-24	I	Wuhan, Hubei, China	He returned to Shanghai from Wuhan on January 20	No	\
SH-P292	Female	38	2020-01-24	I	Wuhan, Hubei, China	She returned to Shanghai from Wuhan on January 20	No	\
SH-P293	Female	76	2020-01-24	I	Shanghai, China	She contacted a COVID-19 confirmed patient in Shanghai	No	\
SH-P294	Female	50	2020-01-24	I	Wuhan, Hubei, China	She returned to Shanghai from Wuhan on January 20	No	\
SH-P295	Male	41	2020-01-24	I	Shanghai, China	He contacted a COVID-19 confirmed patient in Shanghai	No	\
SH-P296	Male	52	2020-01-24	I	Wuhan, Hubei, China	He returned to Shanghai from Wuhan on January 15	No	\
SH-P297	Male	53	2020-01-24	I	Wenzhou, Zhejiang, China	He had been to Wenzhou, Zhejiang for business	No	\
SH-P298	Male	39	2020-01-24	I	Wuhan, Hubei, China	He returned to Shanghai from Wuhan on January 10	No	\
SH-P299	Female	41	2020-01-25	I	Wuhan, Hubei, China	She had been to Wuhan to visit her relatives during January 17 to 21	No	\
SH-P300	Female	65	2020-01-25	I	Wuhan, Hubei, China	She had been to Wuhan (No clear time)	No	\
SH-P301	Male	44	2020-01-25	I	Wuhan, Hubei, China	He had been to Wuhan during January 17 to 18	No	\
SH-P302	Female	60	2020-01-25	I	Wuhan, Hubei, China	She had been to Wuhan in the last 14 days (No clear time)	No	\
SH-P303	Female	25	2020-01-26	I	Wuhan, Hubei, China	She returned to Shanghai from Wuhan on January 16	No	\
SH-P304	Male	72	2020-01-26	I	Wuhan, Hubei, China	He came to Shanghai for business from Wuhan on January 15	No	\
SH-P305	Male	37	2020-01-26	I	Shanghai, China	He contacted a COVID-19 confirmed patient in Shanghai	No	\
SH-P306	Female	54	2020-01-26	I	Wuhan, Hubei, China	She returned to Shanghai from Wuhan on January 16	No	\
SH-P307	Female	77	2020-01-26	I	Wuhan, Hubei, China	She returned to Shanghai from Wuhan on January 16	No	\
SH-P308	Female	62	2020-01-26	I	Wuhan, Hubei, China	She had been to Wuhan to visit her relatives during January 18 to 23	No	\
SH-P309	Female	47	2020-01-26	I	Wuhan, Hubei, China	She returned to Shanghai from Wuhan on January 22	No	\
SH-P310	Male	66	2020-01-26	I	Wuhan, Hubei, China	He returned to Shanghai from Wuhan on January 23	No	\
SH-P311	Female	17	2020-01-26	I	Xiangyang, Hubei, China	She returned to Shanghai from Xiangyang, Hubei on January 21	No	\
SH-P312	Male	56	2020-01-26	I	Wuhan, Hubei, China	He returned to Shanghai from Wuhan on January 24	No	\
SH-P313	Male	66	2020-01-26	I	Wuhan, Hubei, China	He returned to Shanghai from Wuhan on January 21	No	\
SH-P314	Female	40	2020-01-27	I	Wuhan, Hubei, China	She returned to Shanghai from Wuhan on January 9	No	\
SH-P315	Male	29	2020-01-27	I	Wuhan, Hubei, China	He returned to Shanghai from Wuhan on January 18	No	\
SH-P316	Female	54	2020-01-27	I	Wuhan, Hubei, China	She returned to Shanghai from Wuhan on January 20	No	\
SH-P317	Male	48	2020-01-27	I	Wuhan, Hubei, China	He returned to Shanghai from Wuhan on January 17	No	\
SH-P318	Female	46	2020-01-27	I	Wuhan, Hubei, China	She had been to Wuhan for a trip during January 13 to 15	No	\
SH-P319	Female	50	2020-01-27	I	Unclear	No record	No	\
SH-P320	Male	24	2020-01-27	I	Wuhan, Hubei, China	He was a flight attendant on a flight from Wuhan to Fuzhou	No	\
SH-P321	Female	35	2020-01-27	I	Wuhan, Hubei, China	She came to Shanghai for a trip from Wuhan on January 21	No	\
SH-P322	Female	41	2020-01-28	I	Taiwan, China	She camed to Shanghai from Taiwan on January 26 and she had contacted with a COVID-19 patient in Taiwan	No	\
SH-P323	Male	42	2020-01-28	I	Japan	He had traveled in Japan during January 22 to 26	No	\
SH-P324	Female	62	2020-01-28	I	Wuhan, Hubei, China	She returned to Shanghai from Wuhan on January 18	No	\
SH-P325	Male	48	2020-01-28	I	Unclear	No record	No	\
SH-P326	Male	28	2020-01-28	I	Wuhan, Hubei, China	He returned to Shanghai from Wuhan on January 23	No	\
SH-P327	Male	63	2020-01-28	I	Suizhou, Hubei, China	He came to Shanghai from Suizhou, Hubei on January 17	No	\
SH-P328	Male	42	2020-01-29	I	Wuhan, Hubei, China	He returned to Shanghai from Wuhan on January 24	No	\
SH-P329	Female	75	2020-01-29	I	Shanghai, China	She contacted a COVID-19 confirmed patient in Shanghai	No	\
SH-P330	Female	15	2020-01-29	I	Japan	She had traveled in Japan during January 18 to 24	No	\
SH-P331	Female	26	2020-01-29	I	Japan	She had traveled in Japan during January 21 to 27	No	\
SH-P332	Male	41	2020-01-29	I	Wuhan, Hubei, China	He had been to Wuhan to visit his relatives during January 17 to 21	No	\
SH-P333	Female	64	2020-01-29	I	Wuhan, Hubei, China	She returned to Shanghai from Wuhan on January 19	No	\
SH-P334	Male	65	2020-01-29	I	Wuhan, Hubei, China	He returned to Shanghai from Wuhan on January 20	No	\
SH-P335	Male	30	2020-01-29	I	Wuhan, Hubei, China	He had been to Wuhan to visit his relatives during January 5 to 22	No	\
SH-P336	Male	40	2020-01-29	I	Wuhan, Hubei, China	He had been to Wuhan for business during January 11 to 13	No	\
SH-P337	Male	56	2020-01-29	I	Wuhan, Hubei, China	He returned to Shanghai from Wuhan on January 23	No	\
SH-P338	Male	37	2020-01-30	I	Shanghai, China	He contacted a COVID-19 confirmed patient in Shanghai	No	\
SH-P339	Male	34	2020-01-30	I	Guangzhou, Guangdong, China	He had been to Guangzhou, Guangdong for business during January 10 to 13	No	\
SH-P340	Male	31	2020-01-30	I	Shanghai, China	He contacted a COVID-19 confirmed patient in Shanghai	No	\
SH-P341	Female	24	2020-01-30	I	Shanghai, China	She contacted a COVID-19 confirmed patient in Shanghai	No	\
SH-P342	Female	71	2020-01-30	I	Shanghai, China	She contacted a COVID-19 confirmed patient in Shanghai	No	\
SH-P343	Female	66	2020-01-30	I	Shanghai, China	She contacted a COVID-19 confirmed patient in Shanghai	No	\
SH-P344	Female	60	2020-01-30	I	Harbin, Heilongjiang, China	She had been to Harbin, Heilongjiang for a wedding and contacted with a COVID-19 patient there.	No	\
SH-P345	Male	64	2020-01-30	I	Wuhan, Hubei, China	He returned to Shanghai from Wuhan (No clear time)	No	\
SH-P346	Male	71	2020-01-30	I	Shanghai, China	He contacted a COVID-19 confirmed patient in Shanghai	No	\
SH-P347	Male	36	2020-01-30	I	Shanghai, China	He contacted a COVID-19 confirmed patient in Shanghai	No	\
SH-P348	Male	58	2020-01-30	I	Shanghai, China	He contacted a COVID-19 confirmed patient in Shanghai	No	\
SH-P349	Female	64	2020-01-30	I	Wuhan, Hubei, China	She returned to Shanghai from Wuhan on January 22	No	\
SH-P350	Male	34	2020-01-30	I	Wuhan, Hubei, China	He returned to Shanghai from Wuhan on January 26	No	\
SH-P351	Female	67	2020-01-31	I	Shanghai, China	She contacted a COVID-19 confirmed patient in Shanghai	No	\
SH-P352	Female	24	2020-01-31	I	Shanghai, China	She contacted a COVID-19 confirmed patient in Shanghai	No	\
SH-P353	Female	53	2020-01-31	I	Wuhan, Hubei, China	She returned to Shanghai from Wuhan on January 18	No	\
SH-P354	Female	60	2020-01-31	I	Xianning, Hubei, China	She returned to Shanghai from Xianning, Hubei on January 25	No	\
SH-P355	Female	80	2020-01-31	I	Wuhan, Hubei, China	She returned to Shanghai from Wuhan on January 23	No	\
SH-P356	Male	50	2020-01-31	I	Wuhan, Hubei, China	He returned to Shanghai from Wuhan on January 23	No	\
SH-P357	Male	38	2020-01-31	I	Unclear	No record	No	\
SH-P358	Female	57	2020-01-31	I	Wuhan, Hubei, China	She returned to Shanghai from Wuhan on January 19	No	\
SH-P359	Female	66	2020-01-31	I	Wuhan, Hubei, China	She returned to Shanghai from Wuhan on January 23	No	\
SH-P360	Female	33	2020-01-31	I	Wuhan, Hubei, China	She had been to Wuhan for business during January 18 to 22	No	\
SH-P361	Female	66	2020-01-31	I	Wuhan, Hubei, China	She had a traveling history to Wuhan (No clear time)	No	\
SH-P362	Female	68	2020-01-31	I	Wuhan, Hubei, China	She had a traveling history to Wuhan (No clear time)	No	\
SH-P363	Female	66	2020-01-31	I	Wuhan, Hubei, China	She had been to Wuhan to visit her relatives during January 17 to 23	No	\
SH-P364	Male	36	2020-01-31	I	Wuhan, Hubei, China	He returned to Shanghai from Wuhan on January 21	No	\
SH-P365	Female	70	2020-01-31	I	Wuhan, Hubei, China	She had been to Wuhan to visit her relatives during January 17 to 20	No	\
SH-P366	Female	32	2020-02-01	I	Wuhan, Hubei, China	She had been to Wuhan to visit her relatives during January 15 to 23	No	\
SH-P367	Male	39	2020-02-01	I	Thailand	He had been to Phuket Island for a trip during January 11 to 15	No	\
SH-P368	Male	69	2020-02-01	I	France	He had traveled in France with a group during January 16 to 28	No	\
SH-P369	Male	40	2020-02-01	I	Wuhan, Hubei, China	He returned to Shanghai from Wuhan on January 23	No	\
SH-P370	Female	40	2020-02-01	I	Wuhan, Hubei, China	She had been to Wuhan to for business during January 17 to 18	No	\
SH-P371	Male	65	2020-02-01	I	Wuhan, Hubei, China	He returned to Shanghai from Wuhan on January 23	No	\
SH-P372	Female	55	2020-02-01	I	Shanghai, China	She contacted a COVID-19 confirmed patient in Shanghai	No	\
SH-P373	Female	45	2020-02-01	I	Shanghai, China	She contacted a COVID-19 confirmed patient in Shanghai	No	\
SH-P374	Female	36	2020-02-01	I	Shanghai, China	She contacted a COVID-19 confirmed patient in Shanghai	No	\
SH-P375	Male	67	2020-02-01	I	Unclear	No record	No	\
SH-P376	Female	67	2020-02-01	I	Shanghai, China	She contacted a COVID-19 confirmed patient in Shanghai	No	\
SH-P377	Female	66	2020-02-01	I	Wuhan, Hubei, China	She returned to Shanghai from Wuhan on January 23	No	\
SH-P378	Female	55	2020-02-02	I	Unclear	No record	No	\
SH-P379	Male	74	2020-02-02	I	Unclear	No record	No	\
SH-P380	Male	39	2020-02-02	I	Shanghai, China	He contacted a COVID-19 confirmed patient in Shanghai	No	\
SH-P381	Female	31	2020-02-02	I	Shanghai, China	She contacted a COVID-19 confirmed patient in Shanghai	No	\
SH-P382	Male	64	2020-02-02	I	Shanghai, China	He contacted a COVID-19 confirmed patient in Shanghai	No	\
SH-P383	Male	62	2020-02-02	I	Shanghai, China	He contacted a COVID-19 confirmed patient in Shanghai	No	\
SH-P384	Male	57	2020-02-02	I	Wuhan, Hubei, China	He returned to Shanghai from Wuhan on January 22	No	\
SH-P385	Male	40	2020-02-03	I	Wuhan, Hubei, China	He returned to Shanghai from Wuhan on January 22	No	\
SH-P386	Male	55	2020-02-03	I	Japan	He had traveled in Japan during January 20 to 28	No	\
SH-P387	Male	42	2020-02-03	I	Malaysia	He traveled to Malaysia during January 19 to 26	No	\
SH-P388	Female	69	2020-02-03	I	Yancheng, Jiangsu, China	She had been to Yancheng, Jiangsu to visit her relatives on January 22	No	\
SH-P389	Female	34	2020-02-03	I	Heze, Shangdong, China	She had traveled in Heze, Shangdong during January 22 to 28	No	\
SH-P390	Female	45	2020-02-03	I	Shanghai, China	She contacted a COVID-19 confirmed patient in Shanghai	No	\
SH-P391	Male	67	2020-02-03	I	Wuhan, Hubei, China	He had a traveling history to Wuhan (No clear time)	No	\
SH-P392	Female	32	2020-02-03	I	Shanghai, China	She contacted a COVID-19 confirmed patient in Shanghai	No	\
SH-P393	Female	37	2020-02-03	I	Shanghai, China	She contacted a COVID-19 confirmed patient in Shanghai	No	\
SH-P394	Female	63	2020-02-03	I	Shanghai, China	She contacted a COVID-19 confirmed patient in Shanghai	No	\
SH-P395	Female	51	2020-02-03	I	Unclear	No record	No	\
SH-P396	Female	33	2020-02-03	I	Shanghai, China	She contacted a COVID-19 confirmed patient in Shanghai	No	\
SH-P397	Female	32	2020-02-04	I	Wuhan, Hubei, China	She returned to Shanghai from Wuhan on January 19	No	\
SH-P398	Female	48	2020-02-04	I	France	She had traveled in France with a group during January 16 to 28	No	\
SH-P399	Female	35	2020-02-04	I	Unclear	No record	No	\
SH-P400	Female	32	2020-02-04	I	Wuhan, Hubei, China	She returned to Shanghai from Wuhan on January 23	No	\
SH-P401	Female	22	2020-02-04	I	Xiangyang, Hubei, China	She returned to Shanghai from Xiangyang, Hubei on January 21	No	\
SH-P402	Male	75	2020-02-04	I	Unclear	No record	No	\
SH-P403	Male	54	2020-02-04	I	Shanghai, China	He contacted a COVID-19 confirmed patient in Shanghai	No	\
SH-P404	Male	40	2020-02-04	I	Bengbu, Anhui, China	He returned to Shanghai from Bengbu, Anhui on January 29	No	\
SH-P405	Female	40	2020-02-04	I	Unclear	No record	No	\
SH-P406	Male	57	2020-02-04	I	Unclear	No record	No	\
SH-P407	Male	22	2020-02-04	I	Huanggang, Hubei, China	He had been to Huanggang, Hubei on January 22	No	\
SH-P408	Female	47	2020-02-05	I	Hefei, Anhui, China	She contacted a COVID-19 confirmed patient in Hefei (from Wuhan), Anhui on January 19th and came to Shanghai on January 29th	No	\
SH-P409	Male	71	2020-02-05	I	Thailand	He had been to Thailand for a trip during January 22 to 30	No	\
SH-P410	Female	60	2020-02-05	I	Shanghai, China	She contacted a COVID-19 confirmed patient in Shanghai	No	\
SH-P411	Male	56	2020-02-05	I	Yichang, Hubei, China	He had been to Yichang, Hubei during January 16 to 23	No	\
SH-P412	Male	67	2020-02-05	I	Singapore	He had been to Singapore for a trip during January 22 to 30	No	\
SH-P413	Female	57	2020-02-05	I	Jiangxi, China	She returned to Shanghai from Jiangxi on January 23	No	\
SH-P414	Female	39	2020-02-05	I	Japan, Korea	She had traveled in Japan and South Korea during January 26 to February 1	No	\
SH-P415	Female	64	2020-02-05	I	Singapore	She had been to Singapore for a trip during January 22 to 30	No	\
SH-P416	Female	73	2020-02-05	I	Shanghai, China	She contacted a COVID-19 confirmed patient in Shanghai	No	\
SH-P417	Female	47	2020-02-06	I	Hanzhong, Shaanxi, China	She had been to Hanzhong, Shaanxi, and contacted with a COVID-19 patient there.	No	\
SH-P418	Female	74	2020-02-06	I	Unclear	No record	No	\
SH-P419	Male	36	2020-02-06	I	Unclear	No record	No	\
SH-P420	Male	47	2020-02-06	I	Wuhan, Hubei, China	He had been to Wuhan to visit his relatives during January 19 to 23	No	\
SH-P421	Male	41	2020-02-06	I	Shanghai, China	He contacted a COVID-19 confirmed patient in Shanghai	No	\
SH-P422	Male	15	2020-02-06	I	Shanghai, China	He contacted a COVID-19 confirmed patient in Shanghai	No	\
SH-P423	Male	39	2020-02-07	I	Unclear	No record	No	\
SH-P424	Male	51	2020-02-07	I	Unclear	No record	No	\
SH-P425	Male	46	2020-02-07	I	Unclear	No record	No	\
SH-P426	Female	65	2020-02-07	I	Suzhou, Jiangsu, China	She had been to Suzhou, Jiangsu for a trip during January 24 to 26	No	\
SH-P427	Male	37	2020-02-07	I	Shanghai, China	He contacted a COVID-19 confirmed patient in Shanghai	No	\
SH-P428	Female	34	2020-02-07	I	Guangzhou, Guangdong, China	She had been to Guangzhou, Guangdong for a trip during January 20 to 26	No	\
SH-P429	Female	63	2020-02-07	I	Shanghai, China	She contacted a COVID-19 confirmed patient in Shanghai	No	\
SH-P430	Male	66	2020-02-07	I	Wuhan, Hubei, China	He returned to Shanghai from Wuhan on January 20	No	\
SH-P431	Male	31	2020-02-07	I	Unclear	No record	No	\
SH-P432	Male	44	2020-02-07	I	Jiutan, Jilin, China	He contacted a COVID-19 confirmed patient in Jiutan, Jilin on January 21 and returned Shanghai on January 25	No	\
SH-P433	Male	59	2020-02-08	I	Xiangyang, Hubei, China	He returned to Shanghai from Xiangyang, Hubei on January 25	No	\
SH-P434	Female	40	2020-02-08	I	Shanghai, China	She contacted a COVID-19 confirmed patient in Shanghai	No	\
SH-P435	Female	29	2020-02-08	I	Wuxi, Jiangsu, China	She came into contact with a confirmed COVID-19 patient on a bus in Wuxi, Jiangsu province	No	\
SH-P436	Female	57	2020-02-08	I	Shanghai, China	She contacted a COVID-19 confirmed patient in Shanghai	No	\
SH-P437	Female	80	2020-02-08	I	Suzhou, Jiangsu, China	She had been to Suzhou, Jiangsu for a trip during January 24 to 28	No	\
SH-P438	Female	58	2020-02-09	I	Shenzhen, Guangdong, China	She had been to Shenzhen, Guangdong during January 9 to 12	No	\
SH-P439	Female	65	2020-02-10	I	Wuhan, Hubei, China	She had been to Wuhan to visit her relatives during January 12 to 22	No	\
SH-P440	Male	50	2020-02-10	I	Unclear	No record	No	\
SH-P441	Male	45	2020-02-10	I	Wuhan, Hubei, China	He had been to Wuhan to visit his relatives during January 16 to 22	No	\
SH-P442	Female	67	2020-02-11	I	Wuhan, Hubei, China	She returned to Shanghai from Wuhan on January 15	No	\
SH-P443	Female	58	2020-02-11	I	Singapore	She had been to Singapore for a trip during January 23 to 28	No	\
SH-P444	Female	32	2020-02-12	I	Sanya, Hainan, China	She returned to Shanghai from Sanya, Hainan on February 7	No	\
SH-P445	Female	39	2020-02-12	I	Japan	She had traveled in Japan during January 26 to February 3	No	\
SH-P446	Male	51	2020-02-12	I	Wuhan, Hubei, China	He had been to Wuhan for a trip on January 23	No	\
SH-P447	Female	28	2020-02-12	I	Suzhou, Jiangsu, China	She had been to Suzhou, Jiangsu during January 24 to 30	No	\
SH-P448	Female	63	2020-02-12	I	Shanghai, China	She contacted a COVID-19 confirmed patient in Shanghai	No	\
SH-P449	Female	51	2020-02-13	I	Japan	She had traveled in Japan during January 21 to 27	No	\
SH-P450	Male	62	2020-02-13	I	Shanghai, China	He contacted a COVID-19 confirmed patient in Shanghai	No	\
SH-P451	Male	53	2020-02-14	I	Shanghai, China	He contacted a COVID-19 confirmed patient in Shanghai	No	\
SH-P452	Female	59	2020-02-16	I	Shanghai, China	She contacted a COVID-19 confirmed patient in Shanghai	No	\
SH-P453	Male	58	2020-02-16	I	Shanghai, China	He contacted a COVID-19 confirmed patient in Shanghai	No	\
SH-P454	Male	30	2020-02-16	I	Shanghai, China	He contacted a COVID-19 confirmed patient in Shanghai	No	\
SH-P455	Female	26	2020-02-17	I	Shanghai, China	She contacted a COVID-19 confirmed patient in Shanghai	No	\
SH-P456	Female	64	2020-02-20	I	Shanghai, China	She contacted a COVID-19 confirmed patient in Shanghai	No	\
SH-P457	Male	58	2020-02-26	I	Suizhou, Hubei, China	He returned to Shanghai from Suizhou, Hubei on January 26	No	\
SH-P458	Male	37	2020-03-02	II	Wuxi, Jiangsu, China	He had been to Wuxi, Jiangsu to for business on January 22	No	\
SH-P459	Male	24	2020-03-06	II	Iran	Imported from Iran	No	\
SH-P460	Male	17	2020-03-13	II	Italy	Imported from Italy	No	\
SH-P461	Female	20	2020-03-13	II	Italy	Imported from Italy	No	\
SH-P462	Female	20	2020-03-14	II	France	Imported from France	No	\
SH-P463	Male	37	2020-03-15	II	The United Kingdom	Imported from The United Kingdom	No	\
SH-P464	Male	51	2020-03-16	II	Spain	Imported from Spain	No	\
SH-P465	Female	50	2020-03-16	II	Italy	Imported from Italy	No	\
SH-P466	Male	36	2020-03-16	II	The United States	Imported from The United States	No	\
SH-P467	Male	33	2020-03-17	II	Switzerland	Imported from Switzerland	No	\
SH-P468	Female	26	2020-03-17	II	Spain	Imported from Spain	No	\
SH-P469	Male	54	2020-03-17	II	Portugal	Imported from Portugal	No	\
SH-P470	Male	30	2020-03-19	II	Spain	Imported from Spain	No	\
SH-P471	Female	51	2020-03-19	II	The United Kingdom	Imported from The United Kingdom	No	\
SH-P472	Male	18	2020-03-19	II	The United States	Imported from The United States	No	\
SH-P473	Female	25	2020-03-20	II	France	Imported from France	No	\
SH-P474	Female	74	2020-03-20	II	The United States	Imported from The United States	No	\
SH-P475	Male	53	2020-03-20	II	France	Imported from France	No	\
SH-P476	Female	25	2020-03-21	II	The United States	Imported from The United States	No	\
SH-P477	Female	33	2020-03-21	II	Spain	Imported from Spain	No	\
SH-P478	Male	33	2020-03-21	II	Spain	Imported from Spain	No	\
SH-P479	Male	21	2020-03-21	II	The United Kingdom	Imported from The United Kingdom	No	\
SH-P480	Male	22	2020-03-21	II	The United Kingdom	Imported from The United Kingdom	No	\
SH-P481	Male	57	2020-03-21	II	Switzerland	Imported from Switzerland	No	\
SH-P482	Male	44	2020-03-22	II	The United Kingdom	Imported from The United Kingdom	No	\
SH-P483	Female	18	2020-03-22	II	The United Kingdom	Imported from The United Kingdom	No	\
SH-P484	Female	42	2020-03-22	II	France	Imported from France	No	\
SH-P485	Female	62	2020-03-22	II	The United States	Imported from The United States	No	\
SH-P486	Male	19	2020-03-23	II	The United Kingdom	Imported from The United Kingdom	No	\
SH-P487	Male	16	2020-03-23	II	Sweden	Imported from Sweden	No	\
SH-P488	Male	23	2020-03-23	II	The United Kingdom	Imported from The United Kingdom	No	\
SH-P489	Female	9	2020-03-23	II	The United Kingdom	Imported from The United Kingdom	No	\
SH-P490	Male	7	2020-03-23	II	The United Kingdom	Imported from The United Kingdom	No	\
SH-P491	Male	29	2020-03-23	II	Shanghai, China	He was associated with an imported case	No	\
SH-P492	Male	46	2020-03-24	II	Thailand	Imported from Thailand	No	\
SH-P493	Male	18	2020-03-24	II	The United Kingdom	Imported from The United Kingdom	No	\
SH-P494	Male	21	2020-03-24	II	The United Kingdom	Imported from The United Kingdom	No	\
SH-P495	Male	17	2020-03-24	II	The United States	Imported from The United States	No	\
SH-P496	Female	16	2020-03-24	II	The United Kingdom	Imported from The United Kingdom	No	\
SH-P497	Female	14	2020-03-24	II	The Philippines	Imported from The Philippines	No	\
SH-P498	Female	18	2020-03-24	II	The United States	Imported from The United States	No	\
SH-P499	Female	24	2020-03-24	II	The United Kingdom	Imported from The United Kingdom	No	\
SH-P500	Female	15	2020-03-24	II	The United States	Imported from The United States	No	\
SH-P501	Female	47	2020-03-24	II	The United States	Imported from The United States	No	\
SH-P502	Female	50	2020-03-24	II	The United States	Imported from The United States	No	\
SH-P503	Male	35	2020-03-25	II	The United Kingdom	Imported from The United Kingdom	No	\
SH-P504	Female	19	2020-03-25	II	The United Kingdom	Imported from The United Kingdom	No	\
SH-P505	Female	17	2020-03-25	II	The United States	Imported from The United States	No	\
SH-P506	Male	41	2020-03-25	II	The United Kingdom	Imported from The United Kingdom	No	\
SH-P507	Male	15	2020-03-25	II	The United States	Imported from The United States	No	\
SH-P508	Female	22	2020-03-25	II	The United States	Imported from The United States	No	\
SH-P509	Male	31	2020-03-25	II	France	Imported from France	No	\
SH-P510	Female	46	2020-03-26	II	Italy	Imported from Italy	No	\
SH-P511	Male	21	2020-03-26	II	The United Kingdom	Imported from The United Kingdom	No	\
SH-P512	Female	13	2020-03-26	II	Italy	Imported from Italy	No	\
SH-P513	Male	17	2020-03-26	II	The United Kingdom	Imported from The United Kingdom	No	\
SH-P514	Male	21	2020-03-26	II	The United Kingdom	Imported from The United Kingdom	No	\
SH-P515	Male	18	2020-03-26	II	The United Kingdom	Imported from The United Kingdom	No	\
SH-P516	Female	25	2020-03-26	II	Indonesia	Imported from Indonesia	No	\
SH-P517	Male	22	2020-03-27	II	The United Kingdom	Imported from The United Kingdom	No	\
SH-P518	Male	24	2020-03-27	II	The United Kingdom	Imported from The United Kingdom	No	\
SH-P519	Female	21	2020-03-27	II	The United Kingdom	Imported from The United Kingdom	No	\
SH-P520	Female	19	2020-03-27	II	Switzerland	Imported from Switzerland	No	\
SH-P521	Male	22	2020-03-27	II	The United States	Imported from The United States	No	\
SH-P522	Male	43	2020-03-27	II	France	Imported from France	No	\
SH-P523	Male	30	2020-03-27	II	Spain	Imported from Spain	No	\
SH-P524	Female	41	2020-03-27	II	The United Kingdom	Imported from The United Kingdom	No	\
SH-P525	Female	33	2020-03-27	II	Italy	Imported from Italy	No	\
SH-P526	Male	6	2020-03-27	II	Italy	Imported from Italy	No	\
SH-P527	Female	35	2020-03-27	II	The United Kingdom	Imported from The United Kingdom	No	\
SH-P528	Male	22	2020-03-27	II	The United Kingdom	Imported from The United Kingdom	No	\
SH-P529	Male	38	2020-03-27	II	Switzerland	Imported from Switzerland	No	\
SH-P530	Male	24	2020-03-28	II	The United Kingdom	Imported from The United Kingdom	No	\
SH-P531	Female	22	2020-03-28	II	The United States	Imported from The United States	No	\
SH-P532	Male	19	2020-03-28	II	Ireland	Imported from Ireland	No	\
SH-P533	Male	22	2020-03-28	II	The United Kingdom	Imported from The United Kingdom	No	\
SH-P534	Female	42	2020-03-29	II	The United States	Imported from The United States	No	\
SH-P535	Female	23	2020-03-29	II	The United Kingdom	Imported from The United Kingdom	No	\
SH-P536	Female	22	2020-03-29	II	The United Kingdom	Imported from The United Kingdom	No	\
SH-P537	Female	22	2020-03-29	II	The United States	Imported from The United States	No	\
SH-P538	Male	21	2020-03-30	II	The United Kingdom	Imported from The United Kingdom	No	\
SH-P539	Male	40	2020-03-30	II	The United Kingdom	Imported from The United Kingdom	No	\
SH-P540	Male	66	2020-03-30	II	Brazil	Imported from Brazil	No	\
SH-P541	Male	24	2020-03-30	II	France	Imported from France	No	\
SH-P542	Male	20	2020-03-30	II	The United Kingdom	Imported from The United Kingdom	No	\
SH-P543	Female	30	2020-03-30	II	The United States	Imported from The United States	No	\
SH-P544	Female	12	2020-03-30	II	France	Imported from France	No	\
SH-P545	Female	17	2020-03-31	II	The United Kingdom	Imported from The United Kingdom	No	\
SH-P546	Male	32	2020-03-31	II	Thailand	Imported from Thailand	No	\
SH-P547	Male	53	2020-03-31	II	Spain	Imported from Spain	No	\
SH-P548	Male	65	2020-03-31	II	France	Imported from France	No	\
SH-P549	Male	23	2020-03-31	II	The United Kingdom	Imported from The United Kingdom	No	\
SH-P550	Male	17	2020-03-31	II	France	Imported from France	No	\
SH-P551	Female	24	2020-04-01	II	The United States	Imported from The United States	No	\
SH-P552	Female	22	2020-04-01	II	The United Kingdom	Imported from The United Kingdom	No	\
SH-P553	Male	19	2020-04-01	II	The United Kingdom	Imported from The United Kingdom	No	\
SH-P554	Male	17	2020-04-01	II	The United Kingdom	Imported from The United Kingdom	No	\
SH-P555	Male	22	2020-04-02	II	Russia	Imported from Russia	No	\
SH-P556	Female	34	2020-04-02	II	The United Kingdom	Imported from The United Kingdom	No	\
SH-P557	Female	38	2020-04-02	II	Netherlands	Imported from Netherlands	No	\
SH-P558	Male	18	2020-04-03	II	The United States	Imported from The United States	No	\
SH-P559	Female	38	2020-04-03	II	The United Kingdom	Imported from The United Kingdom	No	\
SH-P560	Male	36	2020-04-04	II	France	Imported from France	No	\
SH-P561	Male	19	2020-04-04	II	Russia	Imported from Russia	No	\
SH-P562	Female	32	2020-04-05	II	Russia	Imported from Russia	No	\
SH-P563	Female	55	2020-04-05	II	The United States	Imported from The United States	No	\
SH-P564	Male	43	2020-04-05	II	Russia	Imported from Russia	No	\
SH-P565	Female	42	2020-04-05	II	Russia	Imported from Russia	No	\
SH-P566	Female	21	2020-04-05	II	The United Kingdom	Imported from The United Kingdom	No	\
SH-P567	Male	17	2020-04-06	II	The United Kingdom	Imported from The United Kingdom	No	\
SH-P568	Male	43	2020-04-07	II	Russia	Imported from Russia	No	\
SH-P569	Male	39	2020-04-07	II	Japan	Imported from Japan	No	\
SH-P570	Male	20	2020-04-07	II	The United Kingdom	Imported from The United Kingdom	No	\
SH-P571	Male	22	2020-04-07	II	The United Kingdom	Imported from The United Kingdom	No	\
SH-P572	Female	20	2020-04-08	II	The United Kingdom	Imported from The United Kingdom	No	\
SH-P573	Female	32	2020-04-08	II	The United Kingdom	Imported from The United Kingdom	No	\
SH-P574	Female	23	2020-04-08	II	France	Imported from France	No	\
SH-P575	Female	16	2020-04-08	II	The United Kingdom	Imported from The United Kingdom	No	\
SH-P576	Male	34	2020-04-08	II	Russia	Imported from Russia	No	\
SH-P577	Male	37	2020-04-08	II	Russia	Imported from Russia	No	\
SH-P578	Male	31	2020-04-08	II	Russia	Imported from Russia	No	\
SH-P579	Female	20	2020-04-08	II	The United Kingdom	Imported from The United Kingdom	No	\
SH-P580	Male	36	2020-04-08	II	Russia	Imported from Russia	No	\
SH-P581	Female	63	2020-04-09	II	Brazil	Imported from Brazil	No	\
SH-P582	Female	19	2020-04-09	II	The United States	Imported from The United States	No	\
SH-P583	Female	30	2020-04-09	II	Russia	Imported from Russia	No	\
SH-P584	Male	44	2020-04-11	II	Russia	Imported from Russia	No	\
SH-P585	Male	23	2020-04-11	II	Russia	Imported from Russia	No	\
SH-P586	Male	28	2020-04-11	II	Russia	Imported from Russia	No	\
SH-P587	Male	42	2020-04-11	II	Russia	Imported from Russia	No	\
SH-P588	Male	47	2020-04-11	II	Russia	Imported from Russia	No	\
SH-P589	Male	34	2020-04-11	II	Russia	Imported from Russia	No	\
SH-P590	Male	31	2020-04-11	II	Russia	Imported from Russia	No	\
SH-P591	Female	31	2020-04-11	II	Russia	Imported from Russia	No	\
SH-P592	Male	30	2020-04-11	II	Russia	Imported from Russia	No	\
SH-P593	Male	36	2020-04-11	II	Russia	Imported from Russia	No	\
SH-P594	Female	35	2020-04-11	II	Russia	Imported from Russia	No	\
SH-P595	Male	34	2020-04-11	II	Russia	Imported from Russia	No	\
SH-P596	Male	27	2020-04-11	II	Russia	Imported from Russia	No	\
SH-P597	Male	34	2020-04-11	II	Russia	Imported from Russia	No	\
SH-P598	Female	44	2020-04-11	II	Russia	Imported from Russia	No	\
SH-P599	Male	43	2020-04-11	II	Russia	Imported from Russia	No	\
SH-P600	Male	38	2020-04-11	II	Russia	Imported from Russia	No	\
SH-P601	Male	34	2020-04-11	II	Russia	Imported from Russia	No	\
SH-P602	Male	19	2020-04-11	II	Russia	Imported from Russia	No	\
SH-P603	Male	25	2020-04-11	II	Russia	Imported from Russia	No	\
SH-P604	Male	44	2020-04-11	II	Russia	Imported from Russia	No	\
SH-P605	Male	50	2020-04-11	II	Russia	Imported from Russia	No	\
SH-P606	Male	37	2020-04-11	II	Russia	Imported from Russia	No	\
SH-P607	Male	37	2020-04-11	II	Russia	Imported from Russia	No	\
SH-P608	Male	39	2020-04-11	II	Russia	Imported from Russia	No	\
SH-P609	Female	54	2020-04-11	II	Russia	Imported from Russia	No	\
SH-P610	Male	33	2020-04-11	II	Russia	Imported from Russia	No	\
SH-P611	Male	32	2020-04-11	II	Russia	Imported from Russia	No	\
SH-P612	Male	48	2020-04-11	II	Russia	Imported from Russia	No	\
SH-P613	Male	56	2020-04-11	II	Russia	Imported from Russia	No	\
SH-P614	Female	20	2020-04-11	II	Russia	Imported from Russia	No	\
SH-P615	Female	47	2020-04-11	II	Russia	Imported from Russia	No	\
SH-P616	Male	31	2020-04-11	II	Russia	Imported from Russia	No	\
SH-P617	Female	47	2020-04-11	II	Russia	Imported from Russia	No	\
SH-P618	Male	53	2020-04-11	II	Russia	Imported from Russia	No	\
SH-P619	Female	63	2020-04-11	II	Canada	Imported from Canada	No	\
SH-P620	Male	36	2020-04-12	II	Russia	Imported from Russia	No	\
SH-P621	Male	58	2020-04-12	II	Russia	Imported from Russia	No	\
SH-P622	Male	26	2020-04-12	II	Russia	Imported from Russia	No	\
SH-P623	Male	21	2020-04-12	II	Russia	Imported from Russia	No	\
SH-P624	Female	50	2020-04-12	II	Russia	Imported from Russia	No	\
SH-P625	Male	52	2020-04-12	II	Russia	Imported from Russia	No	\
SH-P626	Female	44	2020-04-12	II	Russia	Imported from Russia	No	\
SH-P627	Male	47	2020-04-12	II	Russia	Imported from Russia	No	\
SH-P628	Male	32	2020-04-12	II	Russia	Imported from Russia	No	\
SH-P629	Female	22	2020-04-12	II	The United Kingdom	Imported from The United Kingdom	No	\
SH-P630	Male	35	2020-04-14	II	Russia	Imported from Russia	No	\
SH-P631	Male	55	2020-04-14	II	Russia	Imported from Russia	No	\
SH-P632	Female	24	2020-04-14	II	Russia	Imported from Russia	No	\
SH-P633	Female	23	2020-04-15	II	The United Kingdom	Imported from The United Kingdom	No	\
SH-P634	Female	19	2020-04-15	II	The United Kingdom	Imported from The United Kingdom	No	\
SH-P635	Male	23	2020-04-15	II	Italy	Imported from Italy	No	\
SH-P636	Male	21	2020-04-15	II	The United Kingdom	Imported from The United Kingdom	No	\
SH-P637	Male	54	2020-04-15	II	Russia	Imported from Russia	No	\
SH-P638	Male	40	2020-04-15	II	Russia	Imported from Russia	No	\
SH-P639	Female	21	2020-04-18	II	The United Kingdom	Imported from The United Kingdom	No	\
SH-P640	Male	27	2020-04-18	II	The United States	Imported from The United States	No	\
SH-P641	Female	23	2020-04-18	II	The United Kingdom	Imported from The United Kingdom	No	\
SH-P642	Female	44	2020-04-18	II	Russia	Imported from Russia	No	\
SH-P643	Male	36	2020-04-18	II	Russia	Imported from Russia	No	\
SH-P644	Male	59	2020-04-18	II	The United States	Imported from The United States	No	\
SH-P645	Male	47	2020-04-19	II	Russia	Imported from Russia	No	\
SH-P646	Male	61	2020-04-19	II	Huangshi, Hubei, China	He came to Shanghai from Huangshi, Hubei on April 14th	No	\
SH-P647	Female	63	2020-04-21	II	The United Kingdom	Imported from The United Kingdom	No	\
SH-P648	Male	21	2020-04-22	II	The United Kingdom	Imported from The United Kingdom	No	\
SH-P649	Female	48	2020-04-25	II	The United States	Imported from The United States	No	\
SH-P650	Male	47	2020-04-26	II	Russia	Imported from Russia	No	\
SH-P651	Male	20	2020-04-27	II	The United Kingdom	Imported from The United Kingdom	No	\
SH-P652	Male	41	2020-04-29	II	Singapore	Imported from Singapore	No	\
SH-P653	Male	20	2020-04-29	II	The United States	Imported from The United States	No	\
SH-P654	Female	52	2020-04-30	II	Brazil	Imported from Brazil	No	\
SH-P655	Male	19	2020-04-30	II	The United States	Imported from The United States	No	\
SH-P656	Female	19	2020-04-30	II	The United States	Imported from The United States	No	\
SH-P657	Male	55	2020-04-30	II	Brazil	Imported from Brazil	No	\
SH-P658	Female	59	2020-04-30	II	The United States	Imported from The United States	No	\
SH-P659	Male	19	2020-05-02	III	The United States	Imported from The United States	No	\
SH-P660	Male	25	2020-05-03	III	United Arab Emirates	Imported from United Arab Emirates	No	\
SH-P661	Male	25	2020-05-04	III	The United States	Imported from The United States	No	\
SH-P662	Female	24	2020-05-09	III	The United States	Imported from The United States	No	\
SH-P663	Female	55	2020-05-09	III	The United States	Imported from The United States	No	\
SH-P664	Female	34	2020-05-12	III	The United Kingdom	Imported from The United Kingdom	No	\
SH-P665	Female	24	2020-05-15	III	Japan	Imported from Japan	No	\
SH-P666	Female	35	2020-05-15	III	Japan	Imported from Japan	No	\
SH-P667	Female	20	2020-05-15	III	Japan	Imported from Japan	No	\
SH-P668	Female	25	2020-05-15	III	Japan	Imported from Japan	No	\
SH-P669	Male	21	2020-05-17	III	Qianjiang, Hubei, China	He came to Shanghai from Qianjiang, Hubei on May 14th	No	\
SH-P670	Female	47	2020-05-20	III	Wuhan, Hubei, China	She came to Shanghai from Wuhan on May 11th	No	\
SH-P671	Female	28	2020-05-23	III	The United States	Imported from The United States	No	\
SH-P672	Female	21	2020-05-25	III	The United Kingdom	Imported from The United Kingdom	No	\
SH-P673	Male	51	2020-05-26	III	Singapore	Imported from Singapore	No	\
SH-P674	Female	31	2020-05-27	III	Mexico	Imported from Mexico	No	\
SH-P675	Female	60	2020-05-29	III	United Arab Emirates	Imported from United Arab Emirates	No	\
SH-P676	Male	20	2020-06-01	III	The United Kingdom	Imported from The United Kingdom	No	\
SH-P677	Female	18	2020-06-04	III	The United States	Imported from The United States	No	\
SH-P678	Male	36	2020-06-04	III	Pakistan	Imported from Pakistan	No	\
SH-P679	Male	42	2020-06-04	III	Pakistan	Imported from Pakistan	No	\
SH-P680	Male	21	2020-06-07	III	The United States	Imported from The United States	No	\
SH-P681	Female	30	2020-06-10	III	The United States	Imported from The United States	No	\
SH-P682	Female	29	2020-06-10	III	Pakistan	Imported from Pakistan	No	\
SH-P683	Male	5	2020-06-10	III	Pakistan	Imported from Pakistan	No	\
SH-P684	Male	6	2020-06-10	III	Pakistan	Imported from Pakistan	No	\
SH-P685	Female	39	2020-06-10	III	Pakistan	Imported from Pakistan	No	\
SH-P686	Male	12	2020-06-11	III	Pakistan	Imported from Pakistan	No	\
SH-P687	Male	13	2020-06-11	III	Pakistan	Imported from Pakistan	No	\
SH-P688	Female	40	2020-06-11	III	Pakistan	Imported from Pakistan	No	\
SH-P689	Female	7	2020-06-11	III	Pakistan	Imported from Pakistan	No	\
SH-P690	Female	53	2020-06-11	III	Pakistan	Imported from Pakistan	No	\
SH-P691	Female	21	2020-06-11	III	The United Kingdom	Imported from The United Kingdom	No	\
SH-P692	Female	37	2020-06-13	III	Mexico	Imported from Mexico	No	\
SH-P693	Male	48	2020-06-14	III	The United States	Imported from The United States	No	\
SH-P694	Male	56	2020-06-15	III	Singapore	Imported from Singapore	No	\
SH-P695	Male	19	2020-06-15	III	The United States	Imported from The United States	No	\
SH-P696	Female	20	2020-06-15	III	The United States	Imported from The United States	No	\
SH-P697	Male	54	2020-06-21	III	The United States	Imported from The United States	No	\
SH-P698	Male	36	2020-06-21	III	India	Imported from India	No	\
SH-P699	Male	25	2020-06-23	III	The United Kingdom	Imported from The United Kingdom	No	\
SH-P700	Male	30	2020-06-25	III	Zambia	Imported from Zambia	No	\
SH-P701	Female	27	2020-06-26	III	South Sudan	Imported from South Sudan	No	\
SH-P702	Male	26	2020-06-27	III	The United States	Imported from The United States	No	\
SH-P703	Female	71	2020-06-28	III	Spain	Imported from Spain	No	\
SH-P704	Female	23	2020-06-29	III	The United Kingdom	Imported from The United Kingdom	No	\
SH-P705	Male	26	2020-06-29	III	The United States	Imported from The United States	No	\
SH-P706	Female	5	2020-06-29	III	India	Imported from India	No	\
SH-P707	Male	31	2020-07-01	III	Mexico	Imported from Mexico	No	\
SH-P708	Male	28	2020-07-02	III	Ethiopia	Imported from Ethiopia	No	\
SH-P709	Male	23	2020-07-03	III	France	Imported from France	No	\
SH-P710	Female	20	2020-07-04	III	Russia	Imported from Russia	No	\
SH-P711	Female	20	2020-07-06	III	The United Kingdom	Imported from The United Kingdom	No	\
SH-P712	Male	23	2020-07-06	III	The United States	Imported from The United States	No	\
SH-P713	Male	38	2020-07-08	III	The United States	Imported from The United States	No	\
SH-P714	Male	21	2020-07-09	III	France	Imported from France	No	\
SH-P715	Male	48	2020-07-11	III	Russia	Imported from Russia	No	\
SH-P716	Male	27	2020-07-11	III	Russia	Imported from Russia	No	\
SH-P717	Female	40	2020-07-12	III	Mexico	Imported from Mexico	No	\
SH-P718	Male	67	2020-07-13	III	The United Kingdom	Imported from The United Kingdom	No	\
SH-P719	Female	36	2020-07-13	III	The United States	Imported from The United States	No	\
SH-P720	Female	29	2020-07-14	III	The United States	Imported from The United States	No	\
SH-P721	Male	32	2020-07-14	III	Singapore	Imported from Singapore	No	\
SH-P722	Female	28	2020-07-15	III	Zambia	Imported from Zambia	No	\
SH-P723	Female	33	2020-07-16	III	The Philippines	Imported from The Philippines	No	\
SH-P724	Female	23	2020-07-20	III	The Philippines	Imported from The Philippines	No	\
SH-P725	Male	21	2020-07-20	III	The United States	Imported from The United States	No	\
SH-P726	Male	39	2020-07-21	III	Mexico	Imported from Mexico	No	\
SH-P727	Male	51	2020-07-21	III	Singapore	Imported from Singapore	No	\
SH-P728	Female	23	2020-07-22	III	The United States	Imported from The United States	No	\
SH-P729	Female	37	2020-07-23	III	Zambia	Imported from Zambia	No	\
SH-P730	Female	25	2020-07-24	III	The Philippines	Imported from The Philippines	No	\
SH-P731	Female	59	2020-07-24	III	Tanzania	Imported from Tanzania	No	\
SH-P732	Male	53	2020-07-27	III	Singapore	Imported from Singapore	No	\
SH-P733	Male	50	2020-07-28	III	Singapore	Imported from Singapore	No	\
SH-P734	Female	32	2020-07-31	III	The Philippines	Imported from The Philippines	No	\
SH-P735	Male	25	2020-07-31	III	Singapore	Imported from Singapore	No	\
SH-P736	Male	45	2020-07-31	III	Singapore	Imported from Singapore	No	\
SH-P737	Female	32	2020-08-01	III	Brazil	Imported from Brazil	No	\
SH-P738	Female	55	2020-08-03	III	The United States	Imported from The United States	No	\
SH-P739	Male	52	2020-08-04	III	Bolivia	Imported from Bolivia	No	\
SH-P740	Male	55	2020-08-04	III	Singapore	Imported from Singapore	No	\
SH-P741	Male	23	2020-08-05	III	United Arab Emirates	Imported from United Arab Emirates	No	\
SH-P742	Male	22	2020-08-05	III	United Arab Emirates	Imported from United Arab Emirates	No	\
SH-P743	Female	33	2020-08-05	III	United Arab Emirates	Imported from United Arab Emirates	No	\
SH-P744	Female	26	2020-08-05	III	United Arab Emirates	Imported from United Arab Emirates	No	\
SH-P745	Male	49	2020-08-05	III	United Arab Emirates	Imported from United Arab Emirates	No	\
SH-P746	Female	28	2020-08-06	III	The Philippines	Imported from The Philippines	No	\
SH-P747	Male	30	2020-08-06	III	The Philippines	Imported from The Philippines	No	\
SH-P748	Female	64	2020-08-06	III	United Arab Emirates	Imported from United Arab Emirates	No	\
SH-P749	Female	25	2020-08-07	III	The United States	Imported from The United States	No	\
SH-P750	Male	45	2020-08-07	III	United Arab Emirates	Imported from United Arab Emirates	No	\
SH-P751	Male	34	2020-08-08	III	United Arab Emirates	Imported from United Arab Emirates	No	\
SH-P752	Male	49	2020-08-08	III	Singapore	Imported from Singapore	No	\
SH-P753	Male	42	2020-08-09	III	United Arab Emirates	Imported from United Arab Emirates	No	\
SH-P754	Male	40	2020-08-09	III	United Arab Emirates	Imported from United Arab Emirates	No	\
SH-P755	Male	30	2020-08-09	III	United Arab Emirates	Imported from United Arab Emirates	No	\
SH-P756	Male	42	2020-08-09	III	United Arab Emirates	Imported from United Arab Emirates	No	\
SH-P757	Male	36	2020-08-09	III	United Arab Emirates	Imported from United Arab Emirates	No	\
SH-P758	Male	24	2020-08-09	III	United Arab Emirates	Imported from United Arab Emirates	No	\
SH-P759	Male	37	2020-08-09	III	United Arab Emirates	Imported from United Arab Emirates	No	\
SH-P760	Male	38	2020-08-09	III	United Arab Emirates	Imported from United Arab Emirates	No	\
SH-P761	Male	47	2020-08-09	III	United Arab Emirates	Imported from United Arab Emirates	No	\
SH-P762	Male	33	2020-08-09	III	United Arab Emirates	Imported from United Arab Emirates	No	\
SH-P763	Male	50	2020-08-09	III	United Arab Emirates	Imported from United Arab Emirates	No	\
SH-P764	Male	37	2020-08-09	III	United Arab Emirates	Imported from United Arab Emirates	No	\
SH-P765	Male	38	2020-08-09	III	United Arab Emirates	Imported from United Arab Emirates	No	\
SH-P766	Male	42	2020-08-09	III	United Arab Emirates	Imported from United Arab Emirates	No	\
SH-P767	Male	35	2020-08-09	III	United Arab Emirates	Imported from United Arab Emirates	No	\
SH-P768	Male	35	2020-08-09	III	United Arab Emirates	Imported from United Arab Emirates	No	\
SH-P769	Male	49	2020-08-09	III	United Arab Emirates	Imported from United Arab Emirates	No	\
SH-P770	Male	44	2020-08-10	III	United Arab Emirates	Imported from United Arab Emirates	No	\
SH-P771	Male	44	2020-08-10	III	United Arab Emirates	Imported from United Arab Emirates	No	\
SH-P772	Male	36	2020-08-10	III	United Arab Emirates	Imported from United Arab Emirates	No	\
SH-P773	Male	34	2020-08-10	III	United Arab Emirates	Imported from United Arab Emirates	No	\
SH-P774	Male	47	2020-08-10	III	United Arab Emirates	Imported from United Arab Emirates	No	\
SH-P775	Male	44	2020-08-10	III	United Arab Emirates	Imported from United Arab Emirates	No	\
SH-P776	Male	50	2020-08-10	III	United Arab Emirates	Imported from United Arab Emirates	No	\
SH-P777	Male	32	2020-08-10	III	United Arab Emirates	Imported from United Arab Emirates	No	\
SH-P778	Male	20	2020-08-11	III	Japan	Imported from Japan	No	\
SH-P779	Male	30	2020-08-11	III	United Arab Emirates	Imported from United Arab Emirates	No	\
SH-P780	Male	35	2020-08-11	III	United Arab Emirates	Imported from United Arab Emirates	No	\
SH-P781	Male	46	2020-08-11	III	Singapore	Imported from Singapore	No	\
SH-P782	Male	28	2020-08-12	III	Kuwait	Imported from Kuwait	No	\
SH-P783	Male	37	2020-08-12	III	United Arab Emirates	Imported from United Arab Emirates	No	\
SH-P784	Male	59	2020-08-13	III	Netherlands	Imported from Netherlands	No	\
SH-P785	Female	23	2020-08-13	III	The Philippines	Imported from The Philippines	No	\
SH-P786	Male	31	2020-08-13	III	Zambia	Imported from Zambia	No	\
SH-P787	Male	21	2020-08-13	III	Cote d'Ivoire	Imported from Cote d'Ivoire	No	\
SH-P788	Male	35	2020-08-13	III	Zambia	Imported from Zambia	No	\
SH-P789	Male	44	2020-08-13	III	Cote d'Ivoire	Imported from Cote d'Ivoire	No	\
SH-P790	Male	41	2020-08-13	III	United Arab Emirates	Imported from United Arab Emirates	No	\
SH-P791	Male	32	2020-08-13	III	Japan	Imported from Japan	No	\
SH-P792	Male	23	2020-08-13	III	Japan	Imported from Japan	No	\
SH-P793	Male	21	2020-08-13	III	The Philippines	Imported from The Philippines	No	\
SH-P794	Male	21	2020-08-13	III	The Philippines	Imported from The Philippines	No	\
SH-P795	Female	24	2020-08-13	III	The Philippines	Imported from The Philippines	No	\
SH-P796	Male	26	2020-08-13	III	The Philippines	Imported from The Philippines	No	\
SH-P797	Male	23	2020-08-13	III	The Philippines	Imported from The Philippines	No	\
SH-P798	Male	35	2020-08-14	III	United Arab Emirates	Imported from United Arab Emirates	No	\
SH-P799	Female	35	2020-08-14	III	Senegal	Imported from Senegal	No	\
SH-P800	Female	52	2020-08-14	III	Hong Kong, China	Imported from Hong Kong	No	\
SH-P801	Female	52	2020-08-14	III	Canada	Imported from Canada	No	\
SH-P802	Female	23	2020-08-15	III	The United Kingdom	Imported from The United Kingdom	No	\
SH-P803	Male	28	2020-08-15	III	The Philippines	Imported from The Philippines	No	\
SH-P804	Male	33	2020-08-15	III	Cote d'Ivoire	Imported from Cote d'Ivoire	No	\
SH-P805	Male	41	2020-08-15	III	The Republic of Guinea	Imported from The Republic of Guinea	No	\
SH-P806	Male	39	2020-08-16	III	Singapore	Imported from Singapore	No	\
SH-P807	Female	26	2020-08-16	III	The United Kingdom	Imported from The United Kingdom	No	\
SH-P808	Female	51	2020-08-16	III	Russia	Imported from Russia	No	\
SH-P809	Male	36	2020-08-17	III	United Arab Emirates	Imported from United Arab Emirates	No	\
SH-P810	Male	41	2020-08-17	III	Singapore	Imported from Singapore	No	\
SH-P811	Male	51	2020-08-17	III	Singapore	Imported from Singapore	No	\
SH-P812	Male	58	2020-08-17	III	Singapore	Imported from Singapore	No	\
SH-P813	Male	34	2020-08-17	III	United Arab Emirates	Imported from United Arab Emirates	No	\
SH-P814	Male	32	2020-08-17	III	United Arab Emirates	Imported from United Arab Emirates	No	\
SH-P815	Male	36	2020-08-17	III	United Arab Emirates	Imported from United Arab Emirates	No	\
SH-P816	Male	52	2020-08-17	III	Singapore	Imported from Singapore	No	\
SH-P817	Male	40	2020-08-17	III	United Arab Emirates	Imported from United Arab Emirates	No	\
SH-P818	Male	32	2020-08-17	III	United Arab Emirates	Imported from United Arab Emirates	No	\
SH-P819	Male	39	2020-08-17	III	United Arab Emirates	Imported from United Arab Emirates	No	\
SH-P820	Male	47	2020-08-17	III	United Arab Emirates	Imported from United Arab Emirates	No	\
SH-P821	Male	50	2020-08-17	III	United Arab Emirates	Imported from United Arab Emirates	No	\
SH-P822	Female	24	2020-08-18	III	The United Kingdom	Imported from The United Kingdom	No	\
SH-P823	Male	26	2020-08-18	III	The Philippines	Imported from The Philippines	No	\
SH-P824	Male	25	2020-08-18	III	The United Kingdom	Imported from The United Kingdom	No	\
SH-P825	Female	22	2020-08-18	III	The United Kingdom	Imported from The United Kingdom	No	\
SH-P826	Male	36	2020-08-18	III	India	Imported from India	No	\
SH-P827	Male	42	2020-08-18	III	Singapore	Imported from Singapore	No	\
SH-P828	Male	29	2020-08-19	III	Uganda	Imported from Uganda	No	\
SH-P829	Male	28	2020-08-20	III	Ethiopia	Imported from Ethiopia	No	\
SH-P830	Male	23	2020-08-20	III	The United Kingdom	Imported from The United Kingdom	No	\
SH-P831	Male	40	2020-08-20	III	Ethiopia	Imported from Ethiopia	No	\
SH-P832	Male	53	2020-08-20	III	Ethiopia	Imported from Ethiopia	No	\
SH-P833	Male	23	2020-08-20	III	The United Kingdom	Imported from The United Kingdom	No	\
SH-P834	Male	31	2020-08-20	III	The United Kingdom	Imported from The United Kingdom	No	\
SH-P835	Male	31	2020-08-20	III	Brazil	Imported from Brazil	No	\
SH-P836	Female	28	2020-08-20	III	The United Kingdom	Imported from The United Kingdom	No	\
SH-P837	Male	49	2020-08-21	III	Ethiopia	Imported from Ethiopia	No	\
SH-P838	Male	32	2020-08-21	III	Ecuador	Imported from Ecuador	No	\
SH-P839	Female	25	2020-08-21	III	The United Kingdom	Imported from The United Kingdom	No	\
SH-P840	Male	21	2020-08-21	III	Turkey	Imported from Turkey	No	\
SH-P841	Male	25	2020-08-21	III	The United Kingdom	Imported from The United Kingdom	No	\
SH-P842	Female	30	2020-08-21	III	The United Kingdom	Imported from The United Kingdom	No	\
SH-P843	Male	42	2020-08-21	III	South Sudan	Imported from South Sudan	No	\
SH-P844	Female	67	2020-08-21	III	The United Kingdom	Imported from The United Kingdom	No	\
SH-P845	Female	22	2020-08-21	III	The United Kingdom	Imported from The United Kingdom	No	\
SH-P846	Female	22	2020-08-21	III	The United Kingdom	Imported from The United Kingdom	No	\
SH-P847	Male	23	2020-08-21	III	The United Kingdom	Imported from The United Kingdom	No	\
SH-P848	Female	22	2020-08-21	III	The United Kingdom	Imported from The United Kingdom	No	\
SH-P849	Male	21	2020-08-21	III	The United Kingdom	Imported from The United Kingdom	No	\
SH-P850	Female	23	2020-08-23	III	The United States	Imported from The United States	No	\
SH-P851	Female	70	2020-08-23	III	Taiwan, China	Imported from Taiwan	No	\
SH-P852	Male	33	2020-08-23	III	The United Kingdom	Imported from The United Kingdom	No	\
SH-P853	Male	51	2020-08-23	III	Singapore	Imported from Singapore	No	\
SH-P854	Male	56	2020-08-23	III	Singapore	Imported from Singapore	No	\
SH-P855	Male	57	2020-08-24	III	Japan	Imported from Japan	No	\
SH-P856	Male	24	2020-08-24	III	India	Imported from India	No	\
SH-P857	Male	63	2020-08-25	III	The United States	Imported from The United States	No	\
SH-P858	Male	47	2020-08-25	III	Singapore	Imported from Singapore	No	\
SH-P859	Male	44	2020-08-25	III	Singapore	Imported from Singapore	No	\
SH-P860	Male	47	2020-08-25	III	Singapore	Imported from Singapore	No	\
SH-P861	Male	47	2020-08-26	III	The United States	Imported from The United States	No	\
SH-P862	Female	23	2020-08-26	III	Senegal	Imported from Senegal	No	\
SH-P863	Male	26	2020-08-27	III	The Philippines	Imported from The Philippines	No	\
SH-P864	Male	52	2020-08-27	III	India	Imported from India	No	\
SH-P865	Male	20	2020-08-27	III	The Philippines	Imported from The Philippines	No	\
SH-P866	Male	41	2020-08-28	III	Brazil	Imported from Brazil	No	\
SH-P867	Female	23	2020-08-28	III	The United Kingdom	Imported from The United Kingdom	No	\
SH-P868	Male	29	2020-08-28	III	The United States	Imported from The United States	No	\
SH-P869	Male	26	2020-08-29	III	Taiwan, China	Imported from Taiwan	No	\
SH-P870	Female	50	2020-08-29	III	Russia	Imported from Russia	No	\
SH-P871	Male	31	2020-08-29	III	Russia	Imported from Russia	No	\
SH-P872	Male	31	2020-08-30	III	The Republic of Guinea	Imported from The Republic of Guinea	No	\
SH-P873	Male	52	2020-08-30	III	Malaysia	Imported from Malaysia	No	\
SH-P874	Male	29	2020-08-30	III	Iraq	Imported from Iraq	No	\
SH-P875	Male	59	2020-08-30	III	Iraq	Imported from Iraq	No	\
SH-P876	Male	36	2020-08-30	III	Iraq	Imported from Iraq	No	\
SH-P877	Female	23	2020-08-31	III	The United States	Imported from The United States	No	\
SH-P878	Male	49	2020-09-01	III	Russia	Imported from Russia	No	\
SH-P879	Female	23	2020-09-01	III	The United Kingdom	Imported from The United Kingdom	No	\
SH-P880	Male	26	2020-09-01	III	The United States	Imported from The United States	No	\
SH-P881	Male	28	2020-09-01	III	India	Imported from India	No	\
SH-P882	Male	51	2020-09-03	III	The Republic of Guinea	Imported from The Republic of Guinea	No	\
SH-P883	Male	36	2020-09-03	III	Singapore	Imported from Singapore	No	\
SH-P884	Male	49	2020-09-03	III	Mali	Imported from Mali	No	\
SH-P885	Male	26	2020-09-03	III	The United States	Imported from The United States	No	\
SH-P886	Male	30	2020-09-03	III	The Philippines	Imported from The Philippines	No	\
SH-P887	Female	25	2020-09-04	III	The Philippines	Imported from The Philippines	No	\
SH-P888	Male	34	2020-09-04	III	The Philippines	Imported from The Philippines	No	\
SH-P889	Male	48	2020-09-04	III	India	Imported from India	No	\
SH-P890	Male	29	2020-09-05	III	Malaysia	Imported from Malaysia	No	\
SH-P891	Male	28	2020-09-05	III	Malaysia	Imported from Malaysia	No	\
SH-P892	Female	27	2020-09-06	III	Ecuador	Imported from Ecuador	No	\
SH-P893	Male	50	2020-09-06	III	Singapore	Imported from Singapore	No	\
SH-P894	Female	54	2020-09-06	III	The United States	Imported from The United States	No	\
SH-P895	Male	23	2020-09-06	III	The Philippines	Imported from The Philippines	No	\
SH-P896	Male	50	2020-09-06	III	Singapore	Imported from Singapore	No	\
SH-P897	Male	32	2020-09-09	III	India	Imported from India	No	\
SH-P898	Male	34	2020-09-09	III	Singapore	Imported from Singapore	No	\
SH-P899	Female	51	2020-09-09	III	The United Kingdom	Imported from The United Kingdom	No	\
SH-P900	Female	29	2020-09-09	III	France	Imported from France	No	\
SH-P901	Male	32	2020-09-09	III	France	Imported from France	No	\
SH-P902	Male	49	2020-09-10	III	France	Imported from France	No	\
SH-P903	Female	57	2020-09-10	III	Zambia	Imported from Zambia	No	\
SH-P904	Male	29	2020-09-10	III	The Philippines	Imported from The Philippines	No	\
SH-P905	Male	24	2020-09-10	III	The Philippines	Imported from The Philippines	No	\
SH-P906	Male	23	2020-09-10	III	The Philippines	Imported from The Philippines	No	\
SH-P907	Male	23	2020-09-10	III	The Philippines	Imported from The Philippines	No	\
SH-P908	Female	26	2020-09-10	III	The Philippines	Imported from The Philippines	No	\
SH-P909	Male	29	2020-09-10	III	The Philippines	Imported from The Philippines	No	\
SH-P910	Male	28	2020-09-11	III	The Philippines	Imported from The Philippines	No	\
SH-P911	Male	24	2020-09-11	III	The Philippines	Imported from The Philippines	No	\
SH-P912	Male	26	2020-09-12	III	The Philippines	Imported from The Philippines	No	\
SH-P913	Female	62	2020-09-12	III	Guam	Imported from Guam	No	\
SH-P914	Female	58	2020-09-12	III	France	Imported from France	No	\
SH-P915	Male	48	2020-09-13	III	The Republic of Guinea	Imported from The Republic of Guinea	No	\
SH-P916	Female	54	2020-09-13	III	The United States	Imported from The United States	No	\
SH-P917	Male	20	2020-09-13	III	The Philippines	Imported from The Philippines	No	\
SH-P918	Male	28	2020-09-13	III	The Philippines	Imported from The Philippines	No	\
SH-P919	Male	26	2020-09-15	III	The United States	Imported from The United States	No	\
SH-P920	Female	39	2020-09-15	III	India	Imported from India	No	\
SH-P921	Male	35	2020-09-16	III	The Republic of Guinea	Imported from The Republic of Guinea	No	\
SH-P922	Male	55	2020-09-16	III	India	Imported from India	No	\
SH-P923	Male	44	2020-09-16	III	Singapore	Imported from Singapore	No	\
SH-P924	Male	33	2020-09-16	III	Singapore	Imported from Singapore	No	\
SH-P925	Male	27	2020-09-17	III	The Philippines	Imported from The Philippines	No	\
SH-P926	Female	43	2020-09-17	III	Jamaica	Imported from Jamaica	No	\
SH-P927	Female	30	2020-09-17	III	The Philippines	Imported from The Philippines	No	\
SH-P928	Male	31	2020-09-17	III	The Philippines	Imported from The Philippines	No	\
SH-P929	Female	36	2020-09-17	III	The Philippines	Imported from The Philippines	No	\
SH-P930	Female	28	2020-09-17	III	The Philippines	Imported from The Philippines	No	\
SH-P931	Female	27	2020-09-17	III	The Philippines	Imported from The Philippines	No	\
SH-P932	Female	61	2020-09-17	III	The Philippines	Imported from The Philippines	No	\
SH-P933	Female	34	2020-09-17	III	The Philippines	Imported from The Philippines	No	\

## Sheet: Supplementary Table 2
Supplementary Table 2. All SARS-CoV-2 genome sequences recovered in this study.
Accession ID	Strain name	Lineage (This study)	Isolation source	Collection date	Sequencing technology	SRA Accession	Total Substitutions	substitutions	deletions
OR240466	SH-P27-A-2-Shanghai	B	Throat swab	2020-02-05	ABI 3730XL DNA analyzer	\	2	C14676T,C28826T
OR240475	SH-P32-2-Shanghai	B	Throat swab	2020-02-05	ABI 3730XL DNA analyzer	\	1	G23611A	27694-27741
OR240477	SH-P34-A-2-Wuhan	B	Throat swab	2020-02-05	ABI 3730XL DNA analyzer	\	5	A5084G,C7488T,A21137G,C28253T,C28854T
OR240423	SH-P01-2-Shanghai	B	Feces	2020-02-06	ABI 3730XL DNA analyzer	\	0
OR240425	SH-P03-2-Wuhan	B	Feces	2020-02-06	ABI 3730XL DNA analyzer	\	5	C12896T,C17373T,C21711T,T26061A,T26729C
OR240429	SH-P06-2-Wuhan	A	Feces	2020-02-06	ABI 3730XL DNA analyzer	\	3	C6633T,C8782T,T28144C
OR240449	SH-P19-A-2-Wuhan	B	Feces	2020-02-06	ABI 3730XL DNA analyzer	\	3	C1190T,G11083T,C21711T
OR240451	SH-P20-A-2-Wuhan	B	Feces	2020-02-06	ABI 3730XL DNA analyzer	\	2	G11083T,G26144T
OR240452	SH-P20-B-2-Wuhan	B	Feces	2020-02-06	ABI 3730XL DNA analyzer	\	2	G11083T,G26144T
OR240460	SH-P23-2-Asia-Japan	A	Feces	2020-02-06	ABI 3730XL DNA analyzer	\	5	C8782T,C24034T,T26729C,G28077C,T28144C	686-694
OR240461	SH-P24-A-2-Wuhan	B	Feces	2020-02-06	ABI 3730XL DNA analyzer	\	4	C20692T,C23533T,C26326T,G28233A
OR240463	SH-P25-A-2-Other-city-of-Hubei-Xiaogan	A	Feces	2020-02-06	ABI 3730XL DNA analyzer	\	5	C8782T,C24034T,T26729C,G28077C,T28144C	686-694
OR240465	SH-P26-2-Wuhan	B	Feces	2020-02-06	ABI 3730XL DNA analyzer	\	1	G23611A	27694-27741
OR240467	SH-P27-B-2-Shanghai	B	Throat swab	2020-02-06	ABI 3730XL DNA analyzer	\	2	C14676T,C28826T
OR240472	SH-P30-A-2-Wuhan	B	Feces	2020-02-06	ABI 3730XL DNA analyzer	\	1	G26144T
OR240478	SH-P34-B-2-Wuhan	B	Feces	2020-02-06	ABI 3730XL DNA analyzer	\	3	A5084G,A21137G,C28854T
OR240487	SH-P39-2-Wuhan	A	Feces	2020-02-06	ABI 3730XL DNA analyzer	\	4	C8782T,C25904T,T28144C,T28208C
OR240492	SH-P43-A-2-Shanghai	B	Feces	2020-02-06	ABI 3730XL DNA analyzer	\	5	T4483C,C6099T,G7393T,C22624T,G26144T
OR240436	SH-P11-A-2-Shanghai	A	Throat swab	2020-02-07	ABI 3730XL DNA analyzer	\	3	C8782T,C10232T,T28144C
OR240454	SH-P21-2-Wuhan	A	Throat swab	2020-02-07	ABI 3730XL DNA analyzer	\	3	C8782T,T28144C,G28878A
OR240479	SH-P34-C-2-Wuhan	B	Throat swab	2020-02-07	ABI 3730XL DNA analyzer	\	3	A5084G,A21137G,C28854T
OR240486	SH-P38-2-Wuhan	B	Throat swab	2020-02-07	ABI 3730XL DNA analyzer	\	5	G3860A,C7420T,C9142T,C21707T,G26211T
OR240490	SH-P41-2-Shanghai	B	Throat swab	2020-02-07	ABI 3730XL DNA analyzer	\	2	A1808G,G2293T
OR240496	SH-P44-A-2-Shanghai	B	Feces	2020-02-07	ABI 3730XL DNA analyzer	\	3	G17019T,C17373T,C24034T
OR240501	SH-P46-2-Unclear	B	Throat swab	2020-02-07	ABI 3730XL DNA analyzer	\	1	G2293T
OR240502	SH-P47-2-Unclear	B	Feces	2020-02-07	ABI 3730XL DNA analyzer	\	5	C5025T,C15324T,T18437G,T28902A,C29303T
OR240503	SH-P48-A-2-Shanghai	B	Feces	2020-02-07	ABI 3730XL DNA analyzer	\	2	T19176G,G29449T
OR240512	SH-P51-2-Wuhan	B.4	Throat swab	2020-02-07	ABI 3730XL DNA analyzer	\	6	G1397A,G1805A,G11083T,T28688C,C29670T,G29742T
OR240427	SH-P05-A-2-Other-province-of-China-Guangdong	A	Urine	2020-02-08	ABI 3730XL DNA analyzer	\	6	C207T,T946C,C6363T,C8782T,A11430G,T28144C
OR240469	SH-P28-A-2-Shanghai	B	Feces	2020-02-08	ABI 3730XL DNA analyzer	\	1	G2293T
OR240471	SH-P29-2-Wuhan	B	Throat swab	2020-02-08	ABI 3730XL DNA analyzer	\	1	C13047T
OR240474	SH-P31-2-Wuhan	A	Feces	2020-02-08	ABI 3730XL DNA analyzer	\	3	C8782T,C25904T,T28144C
OR240485	SH-P37-2-Shanghai	B0	Throat swab	2020-02-08	ABI 3730XL DNA analyzer, Illumina MiniSeq	SRR25229358 (Confirm)	1	C8782T
OR240497	SH-P44-B-2-Shanghai	B	Feces	2020-02-08	ABI 3730XL DNA analyzer	\	3	G17019T,C17373T,C24034T
OR240513	SH-P52-2-Asia-Sri-Lanka	B	Throat swab	2020-02-08	ABI 3730XL DNA analyzer	\	2	C10125T,C20692T
OR240514	SH-P53-2-Wuhan	B	Throat swab	2020-02-08	ABI 3730XL DNA analyzer	\	0
OR240430	SH-P07-A-2-Shanghai	A	Throat swab	2020-02-09	ABI 3730XL DNA analyzer	\	3	C8782T,C25342T,T28144C
OR240444	SH-P16-2-Wuhan	B	Feces	2020-02-09	ABI 3730XL DNA analyzer	\	3	G9257A,C9442T,T25209C
OR240468	SH-P27-C-2-Shanghai	B	Feces	2020-02-09	ABI 3730XL DNA analyzer	\	4	C1190T,G11083T,T27909C,C28826T
OR240473	SH-P30-B-2-Wuhan	B	Urine	2020-02-09	ABI 3730XL DNA analyzer	\	3	G17019T,C17373T,C24034T
OR240446	SH-P18-A-2-Other-city-of-Hubei-Ezhou	B	Feces	2020-02-10	ABI 3730XL DNA analyzer	\	3	C11962T,T16944A,C21711T
OR240488	SH-P40-A-2-Asia-Japan	A	Feces	2020-02-10	ABI 3730XL DNA analyzer	\	7	C4893T,C8782T,A14737C,T22807C,T27986C,T28144C,G28376A
OR240493	SH-P43-B-2-Shanghai	B	Feces	2020-02-10	ABI 3730XL DNA analyzer	\	4	T4483C,C6099T,G7393T,G26144T
OR240498	SH-P44-C-2-Shanghai	B	Feces	2020-02-10	ABI 3730XL DNA analyzer	\	3	G17019T,C17373T,C24034T
OR240504	SH-P48-B-2-Shanghai	B	Feces	2020-02-10	ABI 3730XL DNA analyzer	\	2	T19176G,G29449T
OR240522	SH-P57-2-Other-province-of-China-Heilongjiang	B	Feces	2020-02-10	ABI 3730XL DNA analyzer	\	5	A11782G,C16308T,C21711T,G23236T,G29449T
OR240431	SH-P07-B-2-Shanghai	A	Feces	2020-02-11	ABI 3730XL DNA analyzer	\	2	C8782T,T28144C
OR240433	SH-P09-2-Wuhan	B.4	Feces	2020-02-11	ABI 3730XL DNA analyzer	\	8	G1397A,C2135T,A10323G,T10595C,C11074T,G11083T,T18324C,T28688C
OR240434	SH-P10-A-2-Shanghai	A	Feces	2020-02-11	ABI 3730XL DNA analyzer	\	2	C8782T,T28144C
OR240438	SH-P12-A-2-Europe-France	B	Feces	2020-02-11	ABI 3730XL DNA analyzer	\	3	C1190T,G11083T,C21711T
OR240439	SH-P13-2-Other-city-of-Hubei-Jingzhou	A	Feces	2020-02-11	ABI 3730XL DNA analyzer	\	7	C4655T,A8576C,C8782T,G9890T,C12396T,G20527T,T28144C	21765-21770
OR240447	SH-P18-B-2-Other-city-of-Hubei-Ezhou	B	Feces	2020-02-11	ABI 3730XL DNA analyzer	\	2	C11962T,C21711T
OR240494	SH-P43-C-2-Shanghai	B	Feces	2020-02-11	ABI 3730XL DNA analyzer	\	5	C6099T,G7393T,C21711T,C22624T,G26144T
OR240499	SH-P44-D-2-Shanghai	B	Feces	2020-02-11	ABI 3730XL DNA analyzer	\	3	G17019T,C17373T,C24034T
OR240515	SH-P54-A-2-Shanghai	B	Feces	2020-02-11	ABI 3730XL DNA analyzer	\	4	G2293T,C2937T,G4720A,C21711T
OR240519	SH-P55-2-Other-province-of-China-Henan	B0	Feces	2020-02-11	ABI 3730XL DNA analyzer, Illumina MiniSeq	SRR25229357 (Confirm)	1	C8782T
OR240524	SH-P59-A-2-Unclear	B	Throat swab	2020-02-11	ABI 3730XL DNA analyzer	\	3	G1738T,C25413T,G29041A	2159-2161,29581-29582
OR240464	SH-P25-B-2-Other-city-of-Hubei-Xiaogan	A	Feces	2020-02-12	ABI 3730XL DNA analyzer	\	5	C8782T,C24034T,T26729C,G28077C,T28144C	686-694
OR240470	SH-P28-B-2-Shanghai	B	Feces	2020-02-12	ABI 3730XL DNA analyzer	\	4	G2293T,C5826T,C21711T,T27907G
OR240495	SH-P43-D-2-Shanghai	B	Feces	2020-02-12	ABI 3730XL DNA analyzer	\	6	C6099T,C6388T,G7393T,C21711T,C22624T,G26144T
OR240505	SH-P48-C-2-Shanghai	B	Feces	2020-02-12	ABI 3730XL DNA analyzer	\	2	T19176G,G29449T
OR240516	SH-P54-B-2-Shanghai	B	Feces	2020-02-12	ABI 3730XL DNA analyzer	\	4	G2293T,C2937T,G4720A,C21711T
OR240526	SH-P60-2-Unclear	B-B.1	Throat swab	2020-02-12	ABI 3730XL DNA analyzer	\	2	C3037T,C27213T
OR240435	SH-P10-B-2-Shanghai	A	Feces	2020-02-13	ABI 3730XL DNA analyzer	\	2	C8782T,T28144C
OR240437	SH-P11-B-2-Shanghai	A	Feces	2020-02-13	ABI 3730XL DNA analyzer	\	2	C8782T,T28144C
OR240448	SH-P18-C-2-Other-city-of-Hubei-Ezhou	B	Feces	2020-02-13	ABI 3730XL DNA analyzer	\	4	C1686T,C11962T,C21575T,C21711T
OR240450	SH-P19-B-2-Wuhan	B	Feces	2020-02-13	ABI 3730XL DNA analyzer	\	4	A18789C,C19386T,G22081A,T29483G
OR240453	SH-P20-C-2-Wuhan	B	Feces	2020-02-13	ABI 3730XL DNA analyzer	\	2	G11083T,G26144T
OR240527	SH-P61-2-Shanghai	A	Throat swab	2020-02-13	ABI 3730XL DNA analyzer	\	8	G1548A,C8782T,A11595G,C24034T,T26729C,G28077C,T28144C,A28792T
OR240476	SH-P33-2-Asia-France	B	Feces	2020-02-14	ABI 3730XL DNA analyzer	\	4	C1190T,C9438T,G11083T,T27909C
OR240489	SH-P40-B-2-Asia-Japan	A	Feces	2020-02-14	ABI 3730XL DNA analyzer	\	7	C4893T,C8782T,A14737C,T22807C,T27986C,T28144C,G28376A
OR240525	SH-P59-B-2-Unclear	B	Throat swab	2020-02-14	ABI 3730XL DNA analyzer	\	3	G1738T,C25413T,G29041A	2159-2161,29581-29582
OR240462	SH-P24-B-2-Wuhan	B	Feces	2020-02-15	ABI 3730XL DNA analyzer	\	4	C20692T,C23533T,C26326T,G28233A
OR240506	SH-P48-D-2-Shanghai	B	Feces	2020-02-15	ABI 3730XL DNA analyzer	\	2	T19176G,G29449T
OR240509	SH-P49-2-Shanghai	B	Feces	2020-02-15	ABI 3730XL DNA analyzer	\	2	G2293T,G9923A
OR240510	SH-P50-A-2-Shanghai	B	Feces	2020-02-15	ABI 3730XL DNA analyzer	\	2	C1347T,G9783T
OR240517	SH-P54-C-2-Shanghai	B	Feces	2020-02-15	ABI 3730XL DNA analyzer	\	5	G2293T,C2937T,G4720A,G11083T,C21711T
OR240520	SH-P56-A-2-Shanghai	B	Feces	2020-02-15	ABI 3730XL DNA analyzer	\	1	G2293T
OR240521	SH-P56-B-2-Shanghai	B	Throat swab	2020-02-15	ABI 3730XL DNA analyzer	\	1	G2293T
OR240533	SH-P66-2-Asia-Japan	B.4	Feces	2020-02-15	ABI 3730XL DNA analyzer	\	9	G1397A,C5869T,G11083T,C17502T,G19518T,C25207T,T28688C,C29451A,G29742T
OR240424	SH-P02-A-2-Wuhan	B	Throat swab	2020-02-16	ABI 3730XL DNA analyzer	\	2	C12896T,C17373T
OR240426	SH-P04-2-Wuhan	A	Feces	2020-02-16	ABI 3730XL DNA analyzer	\	5	C4655T,C8782T,C12396T,G20527T,T28144C	21765-21770
OR240432	SH-P08-2-Wuhan	B	Feces	2020-02-16	ABI 3730XL DNA analyzer	\	6	C3885A,C12778T,A12820G,T13270C,G21123T,T28340C
OR240455	SH-P22-A-2-Shanghai	B	Feces	2020-02-16	ABI 3730XL DNA analyzer	\	6	C2299T,C5192A,C8112G,G21853A,A23403G,G26144T
OR240500	SH-P45-2-Wuhan	B.4	Feces	2020-02-16	ABI 3730XL DNA analyzer	\	6	G1397A,G1805A,G11083T,C20178T,T28688C,G29742T
OR240507	SH-P48-E-2-Shanghai	B	Feces	2020-02-16	ABI 3730XL DNA analyzer	\	2	T19176G,G29449T
OR240428	SH-P05-B-2-Other-province-of-China-Guangdong	A	Throat swab	2020-02-17	ABI 3730XL DNA analyzer	\	6	C207T,T946C,C6363T,C8782T,A11430G,T28144C
OR240456	SH-P22-B-2-Shanghai	B	Feces	2020-02-17	ABI 3730XL DNA analyzer	\	6	C2299T,C5192A,C8112G,G21853A,A23403G,G26144T
OR240518	SH-P54-D-2-Shanghai	B	Feces	2020-02-17	ABI 3730XL DNA analyzer	\	5	G2293T,C2937T,G4720A,C21711T,C26527T
OR240529	SH-P63-2-Asia-Japan	B.4	Throat swab	2020-02-17	ABI 3730XL DNA analyzer	\	6	G1397A,C5869T,G11083T,C17502T,G19518T,T28688C
OR240440	SH-P14-A-2-Wuhan	A	Feces	2020-02-18	ABI 3730XL DNA analyzer	\	10	A1635C,C2143A,A4800G,C8782T,T14740C,G21853A,G22638A,C24034T,G28077C,T28144C	21992-21994,29728-29734
OR240445	SH-P17-2-Shanghai	A	Feces	2020-02-18	ABI 3730XL DNA analyzer	\	4	C8782T,A22812C,C27230A,T28144C
OR240457	SH-P22-C-2-Shanghai	B	Feces	2020-02-18	ABI 3730XL DNA analyzer	\	6	C2299T,C5192A,C8112G,G21853A,A23403G,G26144T
OR240491	SH-P42-2-Asia-Japan	B	Throat swab	2020-02-18	ABI 3730XL DNA analyzer	\	1	C7817T
OR240508	SH-P48-F-2-Shanghai	B	Feces	2020-02-18	ABI 3730XL DNA analyzer	\	2	T19176G,G29449T
OR240530	SH-P64-A-2-Asia-Japan	B.4	Feces	2020-02-18	ABI 3730XL DNA analyzer	\	7	G1397A,C5869T,G11083T,C13620T,C17502T,G19518T,T28688C
OR240532	SH-P65-2-Asia-Japan	B.4	Feces	2020-02-18	ABI 3730XL DNA analyzer	\	6	G1397A,C5869T,G11083T,C17502T,G19518T,T28688C
OR240534	SH-P67-2-Shanghai	B	Throat swab	2020-02-18	ABI 3730XL DNA analyzer	\	1	G2293T
OR240537	SH-P69-A-3-Shanghai	B	Throat swab	2020-02-18	ABI 3730XL DNA analyzer	\	2	G2293T,A29433G
OR240538	SH-P69-B-3-Shanghai	B	Throat swab	2020-02-18	ABI 3730XL DNA analyzer	\	2	G2293T,A29433G
OR240443	SH-P15-2-Wuhan	B	Feces	2020-02-19	ABI 3730XL DNA analyzer	\	3	T1016G,C9442T,T25209C
OR240458	SH-P22-D-2-Shanghai	B	Feces	2020-02-19	ABI 3730XL DNA analyzer	\	6	C2299T,C5192A,C8112G,G21853A,A23403G,G26144T
OR240480	SH-P35-A-2-Shanghai	B	Feces	2020-02-19	ABI 3730XL DNA analyzer	\	1	G26144T
OR240539	SH-P69-C-3-Shanghai	B	Throat swab	2020-02-19	ABI 3730XL DNA analyzer	\	2	G2293T,A29433G
OR240540	SH-P69-D-3-Shanghai	B	Throat swab	2020-02-19	ABI 3730XL DNA analyzer	\	2	G2293T,A29433G
OR240459	SH-P22-E-2-Shanghai	B	Feces	2020-02-20	ABI 3730XL DNA analyzer	\	6	C2299T,C8112G,G21853A,A23403G,C24034T,G26144T	29734
OR240441	SH-P14-B-2-Wuhan	A	Feces	2020-02-21	ABI 3730XL DNA analyzer	\	10	A1635C,C2143A,A4800G,C8782T,T14740C,G21853A,G22638A,C24034T,G28077C,T28144C	21992-21994,29728-29734
OR240541	SH-P69-E-3-Shanghai	B	Throat swab	2020-02-21	ABI 3730XL DNA analyzer	\	2	G2293T,A29433G
OR240442	SH-P14-C-2-Wuhan	A	Feces	2020-02-22	ABI 3730XL DNA analyzer	\	13	G149A,A1635C,A4800G,G8027T,C8782T,T14740C,G22638A,C24034T,T26729C,G28077C,T28144C,G28166A,C28849T	21992-21994,29728-29734
OR240481	SH-P36-A-2-Shanghai	B	Throat swab	2020-02-22	ABI 3730XL DNA analyzer	\	2	G2293T,C21811T
OR240482	SH-P36-B-2-Shanghai	B	Throat swab	2020-02-24	ABI 3730XL DNA analyzer	\	1	G2293T
OR240535	SH-P68-A-2-Asia-Thailand	B	Feces	2020-02-24	ABI 3730XL DNA analyzer	\	5	C1913T,C18804A,C21711T,G26144T,C29535T
OR240542	SH-P69-F-3-Shanghai	B	Throat swab	2020-02-24	ABI 3730XL DNA analyzer	\	2	G2293T,A29433G
OR240528	SH-P62-2-Asia-Japan	B.4	Feces	2020-02-25	ABI 3730XL DNA analyzer	\	9	G1397A,C5869T,G11083T,C17502T,G19518T,C25207T,T28688C,C29167T,G29742T	21765-21770
OR240536	SH-P68-B-2-Asia-Thailand	B	Feces	2020-02-25	ABI 3730XL DNA analyzer	\	5	C1913T,C18804A,C21711T,G26144T,C29535T
OR240543	SH-P69-G-3-Shanghai	B	Throat swab	2020-02-25	ABI 3730XL DNA analyzer	\	2	G2293T,A29433G
OR240544	SH-P69-H-3-Shanghai	B	Throat swab	2020-02-26	ABI 3730XL DNA analyzer	\	2	G2293T,A29433G
OR240483	SH-P36-C-2-Shanghai	B	Throat swab	2020-02-27	ABI 3730XL DNA analyzer	\	1	G2293T
OR240545	SH-P69-I-3-Shanghai	B	Throat swab	2020-02-27	ABI 3730XL DNA analyzer	\	2	G2293T,A29433G
OR240546	SH-P69-J-3-Shanghai	B	Throat swab	2020-02-28	ABI 3730XL DNA analyzer	\	2	G2293T,A29433G
OR240531	SH-P64-B-2-Asia-Japan	B.4	Feces	2020-02-29	ABI 3730XL DNA analyzer	\	8	G1397A,C5869T,G11083T,C17502T,G19518T,C21711T,T28688C,G29742T
OR240547	SH-P69-K-3-Shanghai	B	Throat swab	2020-03-01	ABI 3730XL DNA analyzer	\	2	G2293T,A29433G
OR240511	SH-P50-B-2-Shanghai	B	Feces	2020-03-02	ABI 3730XL DNA analyzer	\	4	C1347T,C5178A,G9783T,A28480C
OR240523	SH-P58-2-Shanghai	B	Feces	2020-03-02	ABI 3730XL DNA analyzer	\	3	G2293T,G7829T,G19414T
OR240668	SH-P70-A-3-Asia-Iran	B.4	Throat swab	2020-03-06	ABI 3730XL DNA analyzer	\	9	C884T,G1397A,G8653T,G11083T,C14120T,A19532G,C28486T,T28688C,G29742T
OR240669	SH-P70-B-3-Asia-Iran	B.4	Throat swab	2020-03-06	ABI 3730XL DNA analyzer	\	9	C884T,G1397A,G8653T,G11083T,C14120T,A19532G,C28486T,T28688C,G29742T
OR240670	SH-P71-3-Asia-Iran	B.4	Throat swab	2020-03-07	ABI 3730XL DNA analyzer	\	8	C884T,G1397A,G11083T,C14120T,A19532G,C28486T,T28688C,G29742T
OR240671	SH-P72-A-3-Asia-Iran	B.4	Throat swab	2020-03-07	ABI 3730XL DNA analyzer	\	8	C884T,G1397A,G8653T,G11083T,G16741T,C20384T,T28688C,G29742T
OR240672	SH-P72-B-3-Asia-Iran	B.4	Throat swab	2020-03-07	ABI 3730XL DNA analyzer	\	8	C884T,G1397A,G8653T,G11083T,G16741T,C20384T,T28688C,G29742T
OR240673	SH-P72-C-3-Asia-Iran	B.4	Throat swab	2020-03-08	ABI 3730XL DNA analyzer	\	8	C884T,G1397A,G8653T,G11083T,G16741T,C20384T,T28688C,G29742T
OR240548	SH-P69-L-3-Shanghai	B	Throat swab	2020-03-12	ABI 3730XL DNA analyzer	\	2	G2293T,A29433G
OR240674	SH-P73-A-3-Europe-Italy	B.1	Throat swab	2020-03-12	ABI 3730XL DNA analyzer	\	8	C241T,C2462T,C3037T,C14408T,A20268G,C21636G,G22346T,A23403G
OR240675	SH-P73-B-3-Europe-Italy	B.1	Throat swab	2020-03-13	ABI 3730XL DNA analyzer	\	8	C241T,C2462T,C3037T,C14408T,A20268G,C21636G,G22346T,A23403G
OR240677	SH-P74-A-3-Europe-Italy	B.1	Throat swab	2020-03-13	ABI 3730XL DNA analyzer	\	8	C241T,C2462T,C3037T,C14408T,A20268G,C21636G,G22346T,A23403G
OR240678	SH-P74-B-3-Europe-Italy	B.1	Feces	2020-03-13	ABI 3730XL DNA analyzer	\	8	C241T,C2462T,C3037T,C14408T,A20268G,C21636G,G22346T,A23403G
OR240680	SH-P75-A-3-North-America-USA	B.1	Throat swab	2020-03-13	ABI 3730XL DNA analyzer	\	7	C241T,C1059T,C3037T,C4246T,C14408T,A23403G,G25563T
OR240681	SH-P75-B-3-North-America-USA	B.1	Feces	2020-03-13	ABI 3730XL DNA analyzer	\	7	C241T,C1059T,C3037T,C4246T,C14408T,A23403G,G25563T
OR240683	SH-P75-D-3-North-America-USA	B.1	Feces	2020-03-13	ABI 3730XL DNA analyzer	\	7	C241T,C1059T,C3037T,C4246T,C14408T,A23403G,G25563T
OR240549	SH-P69-M-3-Shanghai	B	Throat swab	2020-03-14	ABI 3730XL DNA analyzer	\	2	G2293T,A29433G
OR240676	SH-P73-C-3-Europe-Italy	B.1	Throat swab	2020-03-14	ABI 3730XL DNA analyzer	\	9	C241T,C2462T,C3037T,C14408T,A17853G,A20268G,C21636G,G22346T,A23403G
OR240679	SH-P74-C-3-Europe-Italy	B.1	Feces	2020-03-14	ABI 3730XL DNA analyzer	\	8	C241T,C2462T,C3037T,C14408T,A20268G,C21636G,G22346T,A23403G
OR240682	SH-P75-C-3-North-America-USA	B.1	Throat swab	2020-03-14	ABI 3730XL DNA analyzer	\	7	C241T,C1059T,C3037T,C4246T,C14408T,A23403G,G25563T
OR240684	SH-P76-A-3-Europe-Italy	B.1	Throat swab	2020-03-14	ABI 3730XL DNA analyzer	\	12	C241T,C3037T,C4002T,G10097A,C14408T,T22612G,A23403G,C23731T,C25867T,G28881A,G28882A,G28883C
OR240685	SH-P76-B-3-Europe-Italy	B.1	Throat swab	2020-03-14	ABI 3730XL DNA analyzer	\	12	C241T,C3037T,C4002T,G10097A,C14408T,T22612G,A23403G,C23731T,C25867T,G28881A,G28882A,G28883C
OR240484	SH-P36-D-2-Shanghai	B	Throat swab	2020-03-15	ABI 3730XL DNA analyzer	\	1	G2293T
OR240686	SH-P77-A-3-Europe-Italy	B.1	Throat swab	2020-03-16	ABI 3730XL DNA analyzer	\	8	C241T,C2462T,C3037T,C14408T,A20268G,C21636G,G22346T,A23403G
OR240687	SH-P77-B-3-Europe-Italy	B.1	Throat swab	2020-03-16	ABI 3730XL DNA analyzer	\	8	C241T,C2462T,C3037T,C14408T,A20268G,C21636G,G22346T,A23403G
OR240688	SH-P78-A-3-Europe-Italy	B.1	Feces	2020-03-16	ABI 3730XL DNA analyzer	\	7	C241T,C3037T,T11959C,C14408T,A20268G,A23403G,G25563T
OR240693	SH-P79-3-Europe-UK	B	Feces	2020-03-20	ABI 3730XL DNA analyzer	\	6	C241T,A2480G,C2558T,G11083T,C14805T,G26144T
OR240696	SH-P82-3-Europe-UK	B	Feces	2020-03-20	ABI 3730XL DNA analyzer	\	4	C241T,C14805T,T17247C,G26144T
OR240697	SH-P83-A-3-Europe-UK	B	Feces	2020-03-20	ABI 3730XL DNA analyzer	\	5	A2480G,C2558T,C14805T,C22264T,G26144T
OR240699	SH-P84-3-Europe-Spain	B.1	Throat swab	2020-03-21	ABI 3730XL DNA analyzer	\	6	C241T,C3037T,C14408T,A20268G,A23403G,G29734C
OR240701	SH-P86-3-Europe-UK	B.1	nose swab	2020-03-21	ABI 3730XL DNA analyzer	\	10	C241T,C1113T,C3037T,C14408T,T19839C,A23403G,C28289T,G28881A,G28882A,G28883C
OR240708	SH-P88-3-Europe-France	B.1	Throat swab	2020-03-21	ABI 3730XL DNA analyzer	\	11	C241T,C1059T,C3037T,C3218A,C10228T,G11083T,C14408T,C16338T,C23191T,A23403G,G25563T
OR240702	SH-P87-A-3-North-America-USA	B.1	Throat swab	2020-03-22	ABI 3730XL DNA analyzer	\	7	C241T,C1059T,C3037T,C14408T,A23403G,G25563T,C26882T
OR240712	SH-P91-3-Europe-UK	B.1	Throat swab	2020-03-22	ABI 3730XL DNA analyzer	\	7	C241T,C3037T,C14408T,A23403G,G28881A,G28882A,G28883C
OR240713	SH-P92-3-Europe-UK	B.1	Throat swab	2020-03-22	ABI 3730XL DNA analyzer	\	7	C241T,C3037T,C14408T,A23403G,G28881A,G28882A,G28883C
OR240700	SH-P85-A-3-Europe-UK	B.1	Feces	2020-03-23	ABI 3730XL DNA analyzer	\	7	C241T,C2416T,C3037T,C14408T,G20578T,A23403G,G25563T
OR240709	SH-P89-A-3-Europe-France	B	Feces	2020-03-23	ABI 3730XL DNA analyzer	\	8	C241T,C1063T,A2480G,C2558T,C14805T,C21711T,G24095T,G26144T
OR240711	SH-P90-3-Europe-UK	B.1	Feces	2020-03-23	ABI 3730XL DNA analyzer	\	6	C241T,C3037T,C14408T,A23403G,G25429T,C26469T
OR240718	SH-P96-A-3-Africa-Burkina-faso	A	Feces	2020-03-23	ABI 3730XL DNA analyzer	\	6	C4965T,C6926T,C8782T,G25593A,T28144C,G28878A
OR240722	SH-P99-A-3-Europe-UK	B.1	Feces	2020-03-23	ABI 3730XL DNA analyzer	\	9	C241T,C3037T,C14408T,C18395T,A23403G,G28881A,G28882A,G28883C,C29585T
OR240554	SH-P103-3-Europe-UK	B.1	Throat swab	2020-03-24	ABI 3730XL DNA analyzer	\	6	C241T,C1059T,C3037T,C14408T,A23403G,G25563T
OR240555	SH-P104-A-3-Europe-UK	B	Feces	2020-03-25	ABI 3730XL DNA analyzer	\	6	C241T,A7479G,C14805T,T17247C,C25572T,G26144T
OR240559	SH-P106-3-Europe-UK	B	Feces	2020-03-25	ABI 3730XL DNA analyzer	\	10	A2480G,C2558T,C3602T,C9985T,T10480C,C14805T,T26130C,G26144T,C27559T,C28103T
OR240562	SH-P109-3-Europe-UK	B	Feces	2020-03-25	ABI 3730XL DNA analyzer	\	3	C14805T,T17247C,G26144T
OR240563	SH-P110-3-Europe-Italy	B	Throat swab	2020-03-25	ABI 3730XL DNA analyzer	\	1	A8736C	14851-14856
OR240564	SH-P111-3-North-America-USA	B.1	Feces	2020-03-25	ABI 3730XL DNA analyzer	\	10	C241T,A638G,C3037T,T5593C,A10323G,C14408T,C21302T,C21304A,G21305A,A23403G
OR240720	SH-P97-3-Europe-Spain	B.1	Feces	2020-03-25	ABI 3730XL DNA analyzer	\	8	C241T,C3037T,C14408T,G19648T,A20262G,A20268G,C21855T,A23403G
OR240551	SH-P101-3-North-America-USA	B.1	Anal swab	2020-03-26	ABI 3730XL DNA analyzer	\	6	C241T,C3037T,C14408T,C18877T,A23403G,G25563T
OR240552	SH-P102-A-3-Europe-UK	B.1	Feces	2020-03-26	ABI 3730XL DNA analyzer	\	8	C241T,G1322A,C3037T,C14408T,A23403G,G28881A,G28882A,G28883C	27268-27292
OR240566	SH-P113-3-North-America-USA	B.1	Throat swab	2020-03-26	ABI 3730XL DNA analyzer	\	6	C241T,C1059T,C3037T,C14408T,A23403G,G25563T
OR240574	SH-P118-A-3-North-America-USA	B.1	Throat swab	2020-03-26	ABI 3730XL DNA analyzer	\	6	C241T,C3037T,C14408T,C18877T,A23403G,G25563T
OR240576	SH-P119-3-Asia-Indonesia	B	Feces	2020-03-26	ABI 3730XL DNA analyzer	\	3	C14636T,G15672T,C23185T
OR240578	SH-P121-A-3-Europe-France	B.1	Feces	2020-03-26	ABI 3730XL DNA analyzer	\	11	C241T,A270C,T2187C,C3037T,G12067T,C14408T,A14995C,A23403G,A26530G,T26861C,G27882A
OR240689	SH-P78-B-3-Europe-Italy	B.1	Anal swab	2020-03-26	ABI 3730XL DNA analyzer	\	10	C241T,C3037T,G6536A,C10336T,T11959C,C14408T,C15660T,A20268G,C22006T,A23403G
OR240710	SH-P89-B-3-Europe-France	B	Feces	2020-03-26	ABI 3730XL DNA analyzer	\	7	C1063T,A2480G,C2558T,C14805T,C21711T,G24095T,G26144T
OR240556	SH-P104-B-3-Europe-UK	B	Feces	2020-03-27	ABI 3730XL DNA analyzer	\	5	A7479G,C14805T,T17247C,C25572T,G26144T
OR240560	SH-P107-3-Europe-UK	B	Feces	2020-03-27	ABI 3730XL DNA analyzer	\	5	T2158C,A3996C,C14805T,T17247C,G26144T
OR240567	SH-P114-3-Europe-UK	B	Feces	2020-03-27	ABI 3730XL DNA analyzer	\	4	A2480G,C2558T,C14805T,G26144T
OR240569	SH-P116-A-3-North-America-USA	B.1	Feces	2020-03-27	ABI 3730XL DNA analyzer	\	6	C241T,C3037T,C14408T,C18877T,A23403G,G25563T
OR240568	SH-P115-3-Asia-Malaysia	B	Feces	2020-03-28	ABI 3730XL DNA analyzer	\	8	C6312A,C10207T,C13730T,T21970C,C22916A,C23929T,G28085T,C28311T
OR240580	SH-P122-3-North-America-USA	B.1	Feces	2020-03-28	ABI 3730XL DNA analyzer	\	7	C241T,C1059T,C3037T,C11916T,C14408T,A23403G,G25563T
OR240581	SH-P123-3-Europe-UK	B.1	Feces	2020-03-28	ABI 3730XL DNA analyzer	\	9	C241T,C3037T,G6554C,C14408T,G15672T,A23403G,G28881A,G28882A,G28883C
OR240582	SH-P124-3-Asia-UAEUAE	B.4	Feces	2020-03-28	ABI 3730XL DNA analyzer	\	8	C884T,G1397A,G8653T,A19073G,G27915T,T28688C,C28868T,G29742T
OR240583	SH-P125-3-Asia-UAE	B.1	Throat swab	2020-03-28	ABI 3730XL DNA analyzer	\	4	C241T,C3037T,C14408T,A23403G
OR240584	SH-P126-A-3-Europe-Italy	B.1	Feces	2020-03-28	ABI 3730XL DNA analyzer	\	5	C241T,C3037T,C14408T,C23393T,A23403G
OR240587	SH-P128-3-Europe-UK	B.1	Feces	2020-03-28	ABI 3730XL DNA analyzer	\	6	C241T,G1337A,C3037T,C14408T,A20268G,A23403G
OR240588	SH-P129-A-3-North-America-USA	B.1	Feces	2020-03-28	ABI 3730XL DNA analyzer	\	6	C241T,C3037T,C14408T,C18877T,A23403G,G25563T
OR240591	SH-P130-A-3-South-America-Colombia	B.1	Feces	2020-03-28	ABI 3730XL DNA analyzer	\	8	C241T,C1059T,C3037T,G4181T,C14408T,A23403G,C24334G,G25563T
OR240594	SH-P131-3-Asia-Cambodia	A	Feces	2020-03-28	ABI 3730XL DNA analyzer	\	7	A895G,C2942T,G4390T,C8782T,G20134T,G24047A,T28144C
OR240596	SH-P133-3-Europe-France	B.1	Throat swab	2020-03-28	ABI 3730XL DNA analyzer	\	6	C241T,G1843T,C3037T,C14408T,A20268G,A23403G
OR240695	SH-P81-3-Europe-Switzerland	B.1	Feces	2020-03-28	ABI 3730XL DNA analyzer	\	7	C241T,C3037T,C14408T,A20268G,A23403G,C28854T,C29095T
OR240703	SH-P87-B-3-North-America-USA	B.1	Throat swab	2020-03-28	ABI 3730XL DNA analyzer	\	7	C241T,C1059T,C3037T,C14408T,A23403G,G25563T,C26882T
OR240550	SH-P100-3-North-America-USA	B.1	Feces	2020-03-29	ABI 3730XL DNA analyzer	\	10	C241T,C1059T,C3037T,C5031T,C14408T,C16092T,G19542T,A23403G,G25563T,C26985T	686-694
OR240557	SH-P104-C-3-Europe-UK	B	Feces	2020-03-29	ABI 3730XL DNA analyzer	\	5	A7479G,C14805T,T17247C,C25572T,G26144T
OR240561	SH-P108-3-North-America-Canada	B.1	Feces	2020-03-29	ABI 3730XL DNA analyzer	\	9	C241T,C1059T,C2507T,C3037T,C14408T,A21592G,A23403G,G25563T,G28368A
OR240572	SH-P117-A-3-North-America-USA	B.1	Throat swab	2020-03-29	ABI 3730XL DNA analyzer	\	7	C241T,C1059T,C1473T,C3037T,C14408T,A23403G,G25563T
OR240589	SH-P129-B-3-North-America-USA	B.1	Feces	2020-03-29	ABI 3730XL DNA analyzer	\	6	C241T,C3037T,C14408T,C18877T,A23403G,G25563T
OR240592	SH-P130-B-3-South-America-Colombia	B.1	Feces	2020-03-29	ABI 3730XL DNA analyzer	\	6	C241T,C1059T,C3037T,C14408T,A23403G,G25563T
OR240690	SH-P78-C-3-Europe-Italy	B.1	Anal swab	2020-03-29	ABI 3730XL DNA analyzer	\	11	C241T,C3037T,G6536A,C10336T,T11959C,C13458T,C14408T,C15660T,A20268G,C22006T,A23403G
OR240565	SH-P112-3-Europe-UK	B	Feces	2020-03-30	ABI 3730XL DNA analyzer	\	9	A7479G,G11083T,C14805T,T17247C,C20313T,C21711T,C25572T,G26144T,C28887T
OR240570	SH-P116-B-3-North-America-USA	B.1	Feces	2020-03-30	ABI 3730XL DNA analyzer	\	6	C241T,C3037T,C14408T,C18877T,A23403G,G25563T
OR240577	SH-P120-3-North-America-USA	B.1	Feces	2020-03-30	ABI 3730XL DNA analyzer	\	6	C241T,C3037T,C14408T,A23403G,C23575T,G24053T
OR240600	SH-P137-3-Europe-Germany	B.1	Feces	2020-03-30	ABI 3730XL DNA analyzer	\	9	C222T,C241T,C313T,C3037T,C14408T,A23403G,G28881A,G28882A,G28883C
OR240601	SH-P138-3-Europe-UK	B.1	Feces	2020-03-30	ABI 3730XL DNA analyzer	\	7	C241T,C1059T,C3037T,C14408T,A23403G,G24368T,G25563T
OR240602	SH-P139-3-Europe-UK	B.1	Feces	2020-03-30	ABI 3730XL DNA analyzer	\	6	C241T,C3037T,C6471T,C14408T,A23403G,G26153C
OR240714	SH-P93-3-Europe-UK	B.1	Feces	2020-03-30	ABI 3730XL DNA analyzer	\	10	C241T,C3037T,T5182G,C11460T,C14408T,C18687T,A23403G,G28881A,G28882A,G28883C
OR240715	SH-P94-A-3-Europe-UK	B.1	Feces	2020-03-30	ABI 3730XL DNA analyzer	\	5	C241T,C3037T,C14408T,A23403G,C25350T
OR240721	SH-P98-3-North-America-USA	A	Feces	2020-03-30	ABI 3730XL DNA analyzer	\	9	T490A,C3177T,C8782T,T18736C,C24034T,T26729C,G28077C,T28144C,A29700G
OR240597	SH-P134-3-Europe-France	B.1	Feces	2020-03-31	ABI 3730XL DNA analyzer	\	6	C241T,C3037T,C14408T,C18877T,A23403G,G25563T
OR240553	SH-P102-B-3-Europe-UK	B.1	Feces	2020-04-01	ABI 3730XL DNA analyzer	\	8	C241T,G1322A,C3037T,C14408T,A23403G,G28881A,G28882A,G28883C	27268-27292
OR240558	SH-P105-3-Europe-Spain	A	Feces	2020-04-01	ABI 3730XL DNA analyzer	\	5	C8782T,A10486G,C26088T,T28144C,G29402T
OR240571	SH-P116-C-3-North-America-USA	B.1	Feces	2020-04-01	ABI 3730XL DNA analyzer	\	6	C241T,C3037T,C14408T,C18877T,A23403G,G25563T
OR240585	SH-P126-B-3-Europe-Italy	B.1	Feces	2020-04-01	ABI 3730XL DNA analyzer	\	5	C241T,C3037T,C14408T,C23393T,A23403G
OR240593	SH-P130-C-3-South-America-Colombia	B.1	Feces	2020-04-01	ABI 3730XL DNA analyzer	\	6	C241T,C1059T,C3037T,C14408T,A23403G,G25563T
OR240599	SH-P136-3-Europe-Germany	B.1	Feces	2020-04-01	ABI 3730XL DNA analyzer	\	10	C222T,C241T,C313T,C3037T,C14408T,T15585A,A23403G,G28881A,G28882A,G28883C
OR240604	SH-P141-A-3-Europe-UK	B.1	Feces	2020-04-01	ABI 3730XL DNA analyzer	\	6	C241T,C3037T,T4096A,C14408T,A23403G,C25867T
OR240606	SH-P142-3-Europe-France	B.1	Feces	2020-04-01	ABI 3730XL DNA analyzer	\	7	C241T,C2416T,C3037T,C8541T,C14408T,A23403G,G25563T
OR240691	SH-P78-D-3-Europe-Italy	B.1	Feces	2020-04-01	ABI 3730XL DNA analyzer	\	6	C241T,C3037T,T11959C,C14408T,A20268G,A23403G	515-520
OR240694	SH-P80-3-Europe-UK	B.1	Feces	2020-04-01	ABI 3730XL DNA analyzer	\	8	C241T,C3037T,C5812T,C13862T,C14408T,T16248C,G23383A,A23403G
OR240579	SH-P121-B-3-Europe-France	B.1	Feces	2020-04-02	ABI 3730XL DNA analyzer	\	12	C241T,A270C,G626T,T2187C,C3037T,G12067T,C14408T,A14995C,A23403G,A26530G,T26861C,G27882A
OR240586	SH-P127-3-Europe-UK	B.1	Feces	2020-04-02	ABI 3730XL DNA analyzer	\	6	C241T,C3037T,G4973T,C14408T,A20268G,A23403G
OR240595	SH-P132-3-North-America-Canada	B.1	Feces	2020-04-02	ABI 3730XL DNA analyzer	\	10	C241T,C1059T,C2507T,C3037T,T7801C,C14408T,A21592G,A23403G,G25563T,G28368A
OR240598	SH-P135-3-Europe-UK	B.1	Throat swab	2020-04-02	ABI 3730XL DNA analyzer	\	8	C241T,C3037T,C6026T,C14408T,A23403G,G28881A,G28882A,G28883C
OR240603	SH-P140-3-Europe-UK	B	Feces	2020-04-02	ABI 3730XL DNA analyzer	\	6	C1060T,A2480G,C2558T,C14805T,C21711T,G26144T
OR240608	SH-P144-3-Asia-Indonesia	B.1	Feces	2020-04-02	ABI 3730XL DNA analyzer	\	11	C241T,C3037T,C3261T,G3509A,C14408T,A15984T,G18697A,A23403G,G28881A,G28882A,G28883C
OR240610	SH-P146-3-Europe-Russia	B.1	Throat swab	2020-04-02	ABI 3730XL DNA analyzer	\	14	C241T,C3037T,C3458T,T8682C,T9931C,C14408T,T19839C,T21218A,A23403G,C28819T,G28881A,G28882A,G28883C,C28905T
OR240698	SH-P83-B-3-Europe-UK	B	Feces	2020-04-02	ABI 3730XL DNA analyzer	\	8	A2480G,C2558T,C2878T,G11083T,C14805T,C21711T,C22264T,G26144T
OR240717	SH-P95-3-Europe-UK	B.1	Feces	2020-04-02	ABI 3730XL DNA analyzer	\	7	C241T,C3037T,C10341T,C14408T,C16289T,A23403G,G25429T
OR240605	SH-P141-B-3-Europe-UK	B.1	Throat swab	2020-04-03	ABI 3730XL DNA analyzer	\	6	C241T,C3037T,T4096A,C14408T,A23403G,C25867T
OR240609	SH-P145-3-Europe-Russia	B.1	Throat swab	2020-04-03	ABI 3730XL DNA analyzer	\	9	C241T,C3037T,C4586T,C14408T,A23403G,C25867T,G28881A,G28882A,G28883C
OR240611	SH-P147-3-Europe-Russia	B.4	Throat swab	2020-04-03	ABI 3730XL DNA analyzer	\	8	G1397A,C10252T,G11083T,A23403G,G27000T,T28688C,C28830T,G29742T
OR251847	SH-P85-B-3-Europe-UK	B.1	Feces	2020-04-03	ABI 3730XL DNA analyzer	\	6	C241T,C2416T,C3037T,C14408T,G20578T,A23403G
OR240719	SH-P96-B-3-Africa-Burkina-faso	A	Feces	2020-04-03	ABI 3730XL DNA analyzer	\	7	C4965T,C6926T,C8782T,G25593A,T28144C,G28878A,G29742A
OR240723	SH-P99-B-3-Europe-UK	B.1	Feces	2020-04-03	ABI 3730XL DNA analyzer	\	9	C241T,C3037T,C14408T,C18395T,A23403G,G28881A,G28882A,G28883C,C29585T
OR240575	SH-P118-B-3-North-America-USA	B.1	Feces	2020-04-05	ABI 3730XL DNA analyzer	\	9	C241T,C1059T,C3037T,C4596T,A8736C,C14408T,A23403G,G25563T,C29733T
OR240607	SH-P143-3-Europe-UK	B.1	Feces	2020-04-06	ABI 3730XL DNA analyzer	\	6	C241T,C3037T,C5184A,C14408T,A23403G,G25429T
OR240612	SH-P148-3-North-America-USA	B.1	Feces	2020-04-06	ABI 3730XL DNA analyzer	\	7	C241T,C1059T,C3037T,C14408T,C17470T,A23403G,G25563T
OR240704	SH-P87-C-3-North-America-USA	B.1	Throat swab	2020-04-07	ABI 3730XL DNA analyzer	\	7	C241T,C1059T,C3037T,C14408T,A23403G,G25563T,C26882T
OR240573	SH-P117-B-3-North-America-USA	B.1	Feces	2020-04-10	ABI 3730XL DNA analyzer	\	7	C241T,C1059T,C1473T,C3037T,C14408T,A23403G,G25563T
OR240613	SH-P149-3-Europe-Russia	B.1	Feces	2020-04-10	ABI 3730XL DNA analyzer	\	9	C241T,C3037T,C14408T,T19839C,A23403G,G28881A,G28882A,G28883C,C28905T
OR240692	SH-P78-E-3-Europe-Italy	B.1	Feces	2020-04-10	ABI 3730XL DNA analyzer	\	5	C241T,C3037T,C14408T,A20268G,A23403G	23585-23599
OR240716	SH-P94-B-3-Europe-UK	B.1	Feces	2020-04-10	ABI 3730XL DNA analyzer	\	4	C241T,C3037T,C14408T,A23403G
OR240590	SH-P129-C-3-North-America-USA	B.1	Feces	2020-04-13	ABI 3730XL DNA analyzer	\	6	C241T,C3037T,C14408T,C18877T,A23403G,G25563T
OR240614	SH-P150-3-Europe-Russia	B.1	Feces	2020-04-13	ABI 3730XL DNA analyzer	\	13	C241T,C3037T,C3373A,C4788T,C6883T,C14408T,C16289T,G21724A,A23403G,C25487T,G28881A,G28882A,G28883C
OR240625	SH-P160-3-Europe-Russia	B.1	Feces	2020-04-13	ABI 3730XL DNA analyzer	\	10	C241T,C3037T,C3373A,C6883T,C14408T,G21724A,A23403G,G28881A,G28882A,G28883C
OR240630	SH-P164-3-Europe-Russia	B.1	Feces	2020-04-13	ABI 3730XL DNA analyzer	\	8	T232C,C241T,C3037T,C14408T,C15857G,T17497C,T19839C,A23403G
OR240633	SH-P167-3-North-America-USA	B.1	Feces	2020-04-13	ABI 3730XL DNA analyzer	\	10	C241T,C1059T,C1191T,C3037T,C11916T,C14408T,C18998T,A23403G,G25563T,G29540A
OR240629	SH-P163-3-Europe-Russia	B.1	Feces	2020-04-15	ABI 3730XL DNA analyzer	\	9	C241T,C3037T,C14408T,T19839C,A23403G,C23893T,G28881A,G28882A,G28883C
OR240634	SH-P168-3-Europe-Russia	B.1	Feces	2020-04-15	ABI 3730XL DNA analyzer	\	10	C241T,C3037T,C14408T,T19839C,A23403G,C23533T,G28881A,G28882A,G28883C,C28905T
OR240623	SH-P159-A-3-Europe-Russia	B.1	Throat swab	2020-04-16	ABI 3730XL DNA analyzer	\	8	C241T,C3037T,C14408T,T19839C,A23403G,G28881A,G28882A,G28883C
OR240705	SH-P87-D-3-North-America-USA	B.1	Throat swab	2020-04-16	ABI 3730XL DNA analyzer	\	7	C241T,C1059T,C3037T,C14408T,A23403G,G25563T,C26882T
OR240627	SH-P162-A-3-Europe-Russia	B.1	Throat swab	2020-04-17	ABI 3730XL DNA analyzer	\	11	C241T,C3037T,C3373A,C6883T,C14408T,C17913T,G21724A,A23403G,G28881A,G28882A,G28883C
OR240615	SH-P151-3-Europe-Russia	B.1	Feces	2020-04-18	ABI 3730XL DNA analyzer	\	7	C241T,C3037T,T6396C,C14408T,A20268G,A23403G,G29734C
OR240621	SH-P157-3-Europe-Russia	B.1	Feces	2020-04-19	ABI 3730XL DNA analyzer	\	8	C241T,C3037T,C14408T,T19839C,A23403G,G28881A,G28882A,G28883C
OR240706	SH-P87-E-3-North-America-USA	B.1	Throat swab	2020-04-20	ABI 3730XL DNA analyzer	\	7	C241T,C1059T,C3037T,C14408T,A23403G,G25563T,C26882T
OR251846	SH-P165-A-3-Europe-Russia	B.1	Throat swab	2020-04-21	ABI 3730XL DNA analyzer	\	7	C241T,C3037T,C14408T,G15243T,A20268G,A23403G,G29734C
OR240707	SH-P87-F-3-North-America-USA	B.1	Feces	2020-04-24	ABI 3730XL DNA analyzer	\	10	C241T,C1059T,T2572A,C3037T,G7865A,C14408T,C16830T,A23403G,G25563T,C26882T
OR240617	SH-P153-3-Europe-Russia	B.1	Feces	2020-04-27	ABI 3730XL DNA analyzer	\	10	C241T,C3037T,T11987C,C14408T,G15243T,A20268G,C21711T,A23403G,C26111T,G29734C
OR240618	SH-P154-3-Europe-Russia	B.1	Feces	2020-04-27	ABI 3730XL DNA analyzer	\	8	C241T,C3037T,C14408T,T19839C,A23403G,G28881A,G28882A,G28883C
OR240619	SH-P155-3-Europe-Russia	B.1	Feces	2020-04-27	ABI 3730XL DNA analyzer	\	10	C241T,C3037T,C3373A,C6883T,C14408T,G21724A,A23403G,G28881A,G28882A,G28883C
OR240626	SH-P161-3-Europe-Russia	B.1	Feces	2020-04-27	ABI 3730XL DNA analyzer	\	10	C241T,C3037T,G12224A,C14408T,A20268G,A23403G,G28881A,G28882A,G28883C,C28905T
OR240628	SH-P162-B-3-Europe-Russia	B.1	Feces	2020-04-27	ABI 3730XL DNA analyzer	\	11	C241T,G1563T,C3037T,C3373A,C6883T,C14408T,G21724A,A23403G,G28881A,G28882A,G28883C
OR240631	SH-P165-B-3-Europe-Russia	B.1	Feces	2020-04-27	ABI 3730XL DNA analyzer	\	9	C241T,C3037T,C11941A,C14408T,G15243T,A19302G,A20268G,A23403G,G29734C
OR240632	SH-P166-3-Europe-Russia	B.1	Feces	2020-04-27	ABI 3730XL DNA analyzer	\	8	C241T,C3037T,C14408T,T19839C,A23403G,G28881A,G28882A,G28883C
OR240635	SH-P169-3-Europe-Russia	B.1	Feces	2020-04-27	ABI 3730XL DNA analyzer	\	10	C241T,C3037T,A3601G,C14408T,T19839C,G20679T,A23403G,G28881A,G28882A,G28883C
OR240636	SH-P170-3-Asia-Japan	B.1	Feces	2020-04-27	ABI 3730XL DNA analyzer	\	9	C241T,C313T,C3037T,G4300T,G11083T,C14408T,A18760G,G20487T,A23403G
OR240616	SH-P152-3-Europe-Russia	B.1	Feces	2020-04-28	ABI 3730XL DNA analyzer	\	9	C241T,C3037T,C14408T,T19839C,A23403G,G28881A,G28882A,G28883C,C28905T
OR240620	SH-P156-3-Europe-Russia	B.1	Feces	2020-04-30	ABI 3730XL DNA analyzer	\	9	C241T,C3037T,C14408T,G15243T,T19839C,A23403G,G28881A,G28882A,G28883C
OR240622	SH-P158-3-Europe-Russia	B.1	Feces	2020-04-30	ABI 3730XL DNA analyzer	\	6	C241T,C3037T,C12115T,C14408T,T19839C,A23403G
OR240624	SH-P159-B-3-Europe-Russia	B.1	Sputum	2020-04-30	ABI 3730XL DNA analyzer	\	8	C241T,C3037T,C14408T,T19839C,A23403G,G28881A,G28882A,G28883C
OR240637	SH-P171-3-Europe-Russia	B.1	Feces	2020-04-30	ABI 3730XL DNA analyzer	\	10	C241T,C3037T,C12115T,C14408T,T19839C,A23403G,G28881A,G28882A,G28883C,C28905T
OR240638	SH-P172-3-South-America-Brazil	B.1	Feces	2020-04-30	ABI 3730XL DNA analyzer	\	9	C241T,C3037T,C14408T,A23403G,C28512T,G28881A,G28882A,G28883C,T29148C
OR240639	SH-P173-3-Europe-UK	B.1	Feces	2020-04-30	ABI 3730XL DNA analyzer	\	7	C241T,C3037T,C14408T,A20268G,A23403G,C27881A,C29269T
OR240640	SH-P174-4-Asia-UAE	B.1	Feces	2020-05-04	ABI 3730XL DNA analyzer	\	7	C241T,C3037T,C14408T,A23403G,G28881A,G28882A,G28883C
OR240641	SH-P175-4-Asia-UAE	B.1	Throat swab	2020-05-16	ABI 3730XL DNA analyzer	\	15	C241T,C3037T,C3373A,G11083T,C11195T,C14408T,A23403G,C25487T,G26660T,G28580T,G28881A,G28882A,G28883C,G29465T,C29592T
OR240642	SH-P176-4-North-America-Mexico	B.1	Throat swab	2020-06-08	ABI 3730XL DNA analyzer	\	7	C241T,C3037T,C14408T,A20268G,A23403G,C26022A,C26456T
OR240643	SH-P177-4-Asia-India	B.1	Throat swab	2020-06-10	ABI 3730XL DNA analyzer	\	8	C241T,C3037T,C3140T,C14408T,G19684T,A23403G,C26060T,C26622T
OR240645	SH-P179-4-Asia-India	B.1	Throat swab	2020-06-21	ABI 3730XL DNA analyzer	\	18	C241T,C2232T,C3037T,G3146A,G8371T,G14218A,C14408T,C16386T,C16887T,G18394T,G19684T,A23403G,C25803T,G28881A,G28882A,G28883C,A29385T,G29427A
OR240644	SH-P178-4-North-America-Canada	B.1	Throat swab	2020-06-22	ABI 3730XL DNA analyzer	\	17	C241T,C843T,C1059T,G2447T,C2939T,C3037T,C11916T,C14408T,C14790T,G18433A,C18998T,A23403G,G25563T,A27579T,C28253T,C29284T,G29540A
OR240646	SH-P180-4-Asia-India	B.1	Throat swab	2020-06-23	ABI 3730XL DNA analyzer	\	18	C241T,C2232T,C3037T,G3146A,G8371T,G14218A,C14408T,C16386T,C16887T,G18394T,G19684T,A23403G,C25803T,G28881A,G28882A,G28883C,A29385T,G29427A
OR240647	SH-P181-4-Africa-South-Sudan	A	Throat swab	2020-06-25	ABI 3730XL DNA analyzer	\	14	C8782T,T9823C,G11230T,G11266T,A14507G,C22000T,C22033A,G23401T,T24097C,G27506T,T28144C,G28167A,G28878A,G29742A
OR240648	SH-P182-4-Asia-India	A	Throat swab	2020-07-02	ABI 3730XL DNA analyzer	\	6	C8782T,A10219G,T28144C,C28313T,G28878A,G29742A
OR240654	SH-P188-4-North-America-Mexico	B.1	Sputum	2020-07-15	ABI 3730XL DNA analyzer	\	16	C241T,C3037T,T3547A,C9447T,G11083T,C14120T,C14408T,T19839C,A23403G,A23756G,C25521T,G28089T,G28881A,G28882A,G28883C,C29546A	518-520
OR240656	SH-P190-4-Asia-Philippines	B.1	Throat swab	2020-08-02	ABI 3730XL DNA analyzer	\	12	C241T,C823T,A2430G,C3037T,T11569C,C14408T,A23403G,A28834T,G28881A,G28882A,G28883C,G28899T
OR240655	SH-P189-4-Africa-Ethiopia	A	Sputum	2020-08-05	ABI 3730XL DNA analyzer	\	20	C8782T,G11230T,G11266T,A18459G,C19763T,C20234T,G21974C,C22000T,A22012T,C22033A,C23185T,G23401T,T24097C,C26111T,C27219T,T28144C,G28167A,G28878A,G29711T,G29742A
OR240657	SH-P191-4-Asia-Philippines	B.1	Feces	2020-08-08	ABI 3730XL DNA analyzer	\	12	C241T,C3037T,C5221T,G11083T,C12053T,C14408T,A23403G,G25088T,C28757T,G28881A,G28882A,G28883C
OR240667	SH-P199-4-Asia-Philippines	B.1	Feces	2020-08-08	ABI 3730XL DNA analyzer	\	14	C241T,C2434T,C3037T,C5221T,G11083T,C12053T,C14408T,G22205T,A23403G,G25088T,C28757T,G28881A,G28882A,G28883C	509-523
OR240659	SH-P193-4-Asia-UAE	B.1	Sputum	2020-08-11	ABI 3730XL DNA analyzer	\	15	C241T,C3037T,C5822T,G5924A,G11065T,C14408T,G15910T,G16917T,T21775G,G22035T,A23403G,C25578T,G28881A,G28882A,G28883C	3546-3548
OR240666	SH-P198-4-Asia-Philippines	B.1	Sputum	2020-08-12	ABI 3730XL DNA analyzer	\	17	C241T,C2371T,C3037T,G3227A,C6606T,C10376T,T13339C,C14408T,G17562T,G19525A,G21800T,A23403G,C25889T,G28745A,G28881A,G28882A,G28883C
OR240658	SH-P192-4-Asia-Philippines	B.1	Nose swab	2020-08-16	ABI 3730XL DNA analyzer	\	16	C241T,C3037T,A7493G,A8771G,G11083T,C13051T,C14408T,G18394C,C21597T,A23403G,A27224C,A28032G,G28881A,G28882A,G28883C,C29144T
OR240660	SH-P194-4-Asia-Philippines	B.1	Sputum	2020-08-18	ABI 3730XL DNA analyzer	\	13	C241T,C3037T,G5924A,G6943T,C14408T,C16192T,T16782C,T21775G,A23403G,C27149T,G28881A,G28882A,G28883C
OR240661	SH-P195-4-Asia-Philippines	B.1	Throat swab	2020-08-18	ABI 3730XL DNA analyzer	\	13	C241T,C3037T,G11083T,C13051T,C13426T,C14408T,C21597T,A23403G,A27224C,G28881A,G28882A,G28883C,C29144T	27746
OR240663	SH-P196-B-4-Europe-UK	B.1	Feces	2020-08-22	ABI 3730XL DNA analyzer	\	14	C241T,C601T,C3037T,C8389T,G12832T,C14408T,C14925T,C20031T,A23403G,G25563T,T27702G,G27915A,A28877T,G29757T	28254
OR240664	SH-P196-C-4-Europe-UK	B.1	Nose swab	2020-08-24	ABI 3730XL DNA analyzer	\	14	C241T,C601T,C3037T,C8389T,G12832T,C14408T,C14925T,C20031T,A23403G,G25563T,T27702G,G27915A,A28877T,G29757T	28254
OR240665	SH-P197-4-Europe-UK	B.1	Sputum	2020-08-24	ABI 3730XL DNA analyzer	\	13	C241T,C601T,C3037T,C8389T,G12832T,C14408T,C14925T,A23403G,G25563T,T27702G,G27915A,A28877T,G29757T	28254
OR240662	SH-P196-A-4-Europe-UK	B.1	Sputum	2020-08-31	ABI 3730XL DNA analyzer	\	14	C241T,C601T,C3037T,C8389T,G12832T,C14408T,C14925T,C20031T,A23403G,G25563T,T27702G,G27915A,A28877T,G29757T	28254
OR240649	SH-P183-4-North-America-Canada	B.1	Feces	2020-09-07	ABI 3730XL DNA analyzer	\	13	C241T,T1947C,C3037T,G11230T,C14408T,C18877T,C22444T,A23403G,C24826A,G25563T,C26735T,C27945T,C28854T
OR240650	SH-P184-4-Asia-Iraq	B.1	Feces	2020-09-10	ABI 3730XL DNA analyzer	\	17	C241T,C3037T,G4960T,C5192T,C5284T,C8140T,T8296C,G11083T,C12076T,C14408T,C18877T,T19839C,A23403G,G25563T,G28690T,C28854T,T28888C
OR240651	SH-P185-4-Africa-Senegal	B.1	Nose swab	2020-09-18	ABI 3730XL DNA analyzer	\	14	C241T,C335T,C829T,C1625T,G1820A,C3037T,T14289C,C14408T,G16397T,A20268G,C23191T,A23403G,C25886T,C29095T
OR240652	SH-P186-4-Europe-Ukraine	B.1	Feces	2020-09-18	ABI 3730XL DNA analyzer	\	13	C241T,T1885C,G2447T,C3037T,C6336T,C9344T,C14408T,A20232G,C22227T,A23403G,C23413T,T25496C,C28854T
OR240653	SH-P187-4-Asia-India	B.1	Feces	2020-09-20	ABI 3730XL DNA analyzer	\	13	C241T,C875T,C2416T,C3037T,C6285T,C14408T,G17427T,C18060T,G18469A,A23403G,G25249T,G25563T,C28854T
OR240385	SH-P204-2-Wuhan	A0	Feces	2020-01-29	Illumina MiniSeq	SRR25229388, SRR25229361 (Confirm)	4	C8782T,G25947T,T28144C,C29095T
OR240380	SH-P211-2-Shanghai	A	Feces	2020-01-29	Illumina MiniSeq	SRR25229393	4	C8782T,T28144C,G28878A,G29742A
OR240372	SH-P203-2-Wuhan	A	Throat swab	2020-01-29	Illumina MiniSeq	SRR25229418	7	C5694T,C8782T,A12905G,C17762T,A17940T,A19137G,T28144C
OR240382	SH-P212-A-2-Wuhan	B-B.1	Feces	2020-01-29	Illumina MiniSeq	SRR25229391	3	C241T,C3037T,A23403G
OR240381	SH-P206-2-Shanghai	B	Feces	2020-01-29	Illumina MiniSeq	SRR25229392	1	G11083T
OR240378	SH-P202-2-Wuhan	B	Feces	2020-01-29	Illumina MiniSeq	SRR25229411	5	C2299T,C8112G,G21853A,A23403G,G26144T
OR240384	SH-P210-2-Wuhan	Low coverage	Feces	2020-01-29	Illumina MiniSeq	SRR25229389	2	T28144C,C29095T
/	SH-P213-A-2-Europe-Germany	Low coverage	Feces	2020-01-29	Illumina MiniSeq	\	2	C5192A,C19983T
/	SH-P225-2-Other-city-of-Hubei-Xiaogan	Low coverage	Urine	2020-01-30	Illumina MiniSeq	\	6	C8112G,G20944T,G21853A,A23403G,G25183A,G26144T
/	SH-P219-2-Unclear	Low coverage	Feces	2020-01-30	Illumina MiniSeq	\	1	C900A
OR240376	SH-P228-A-2-Wuhan	B	Feces	2020-01-31	Illumina MiniSeq	SRR25229413	4	C3885A,G6513T,G20335A,G29449T
OR240405	SH-P231-2-Shanghai	B	Feces	2020-01-31	Illumina MiniSeq	SRR25229364	2	C9442T,T25209C
OR240387	SH-P216-2-Wuhan	Low coverage	Feces	2020-01-31	Illumina MiniSeq	SRR25229385	9	G1337T,G1397A,C3037T,G10266T,G11083T,A16169C,C17502T,A20649T,G29742T
/	SH-P207-2-Wuhan	Low coverage	Feces	2020-01-31	Illumina MiniSeq	\	0
OR240401	SH-P240-2-Other-city-of-Hubei-Ezhou	B	Throat swab	2020-02-01	Illumina MiniSeq	SRR25229370	1	T20070G
OR240386	SH-P228-B-2-Wuhan	B	Feces	2020-02-01	Illumina MiniSeq	SRR25229386	4	C3885A,G6513T,G20335A,G29449T
OR240396	SH-P212-B-2-Wuhan	B-B.1	Throat swab	2020-02-01	Illumina MiniSeq	SRR25229375	3	C241T,C3037T,A23403G
OR240359	SH-P213-B-2-Europe-Germany	B-B.1	Throat swab	2020-02-01	Illumina MiniSeq	SRR25229387	3	C241T,C3037T,A23403G
OR240403	SH-P235-2-Shanghai	Low coverage	Throat swab	2020-02-01	Illumina MiniSeq	SRR25229368	4	C12473T,C15714T,C21575T,G26144T
/	SH-P221-2-Wuhan	Low coverage	Feces	2020-02-01	Illumina MiniSeq	\	5	G5529C,G5561T,C23347T,T28144C,C29095T
/	SH-P236-2-Wuhan	Low coverage	Throat swab	2020-02-01	Illumina MiniSeq	\	4	T28144C,G28878A,C29679T,G29742A
/	SH-P239-2-Wuhan	Low coverage	Throat swab	2020-02-01	Illumina MiniSeq	\	1	T28144C
OR240413	SH-P212-C-2-Wuhan	B-B.1	Throat swab	2020-02-02	Illumina MiniSeq	SRR25229404	3	C241T,C3037T,A23403G
OR240388	SH-P242-2-Shanghai	A	Feces	2020-02-03	Illumina MiniSeq	SRR25229384	5	C207T,T946C,C8782T,A11430G,T28144C
OR240406	SH-P215-2-Shanghai	A0	Throat swab	2020-02-03	Illumina MiniSeq	SRR25229363, SRR25229360 (Confirm)	4	C8782T,C23347T,T28144C,C29095T
OR240358	SH-P230-2-Shanghai	A	Throat swab	2020-02-03	Illumina MiniSeq	SRR25229414	6	C207T,T946C,C6363T,C8782T,A11430G,T28144C
OR240383	SH-P22-F-2-Shanghai	B	Throat swab	2020-02-03	Illumina MiniSeq	SRR25229390	2	G21853A,G26144T
OR240361	SH-P205-2-Shanghai	B	Throat swab	2020-02-03	Illumina MiniSeq	SRR25229365	1	C3768T
OR240408	SH-P241-2-Other-province-of-China-Anhui	Low coverage	Feces	2020-02-03	Illumina MiniSeq	SRR25229409	5	T879C,G1358T,C6363T,C6720T,G13213A
OR240407	SH-P213-C-2-Europe-Germany	Low coverage	Throat swab	2020-02-03	Illumina MiniSeq	SRR25229410	1	G14718T
/	SH-P244-2-Shanghai	Low coverage	Feces	2020-02-03	Illumina MiniSeq	\	3	G2293T,G7643T,C21196A
/	SH-P220-2-Shanghai	Low coverage	Throat swab	2020-02-03	Illumina MiniSeq	\	4	G9851C,T13572C,C14322T,T28144C
/	SH-P246-2-Europe-France	Low coverage	Feces	2020-02-03	Illumina MiniSeq	\	3	C1190T,T11075C,G11083T
OR240419	SH-P224-2-Other-city-of-Hubei-Huanggang	B	Throat swab	2020-02-04	Illumina MiniSeq	SRR25229397	2	T25705C,G29449T
OR240379	SH-P200-2-Wuhan	Low coverage	Feces	2020-02-04	Illumina MiniSeq	SRR25229394	4	C3885A,G6513T,G20335A,G29449T
OR240417	SH-P213-D-2-Europe-Germany	Low coverage	Throat swab	2020-02-04	Illumina MiniSeq	SRR25229399	3	C241T,C3037T,A23403G
/	SH-P02-B-2-Wuhan	Low coverage	Throat swab	2020-02-04	Illumina MiniSeq	SRR25229367	4	T7359C,C17373T,C21257T,C23039T
/	SH-P252-2-Other-city-of-Hubei-Suizhou	Low coverage	Throat swab	2020-02-05	Illumina MiniSeq	\	2	G21893T,C27998T
/	SH-P253-2-Shanghai	Low coverage	Feces	2020-02-05	Illumina MiniSeq	\	3	A871G,G6894T,G11083T
OR240414	SH-P243-2-Shanghai	B	Throat swab	2020-02-06	Illumina MiniSeq	SRR25229403	3	A24325G,C25342T,C27350T
OR240389	SH-P245-2-Wuhan	B	Feces	2020-02-06	Illumina MiniSeq	SRR25229383	4	A871G,A3027G,C3787T,G11083T
OR240420	SH-P11-C-2-Shanghai	A	Feces	2020-02-06	Illumina MiniSeq	SRR25229396	2	C8782T,T28144C
OR240394	SH-P217-2-Wuhan	B	Throat swab	2020-02-06	Illumina MiniSeq	SRR25229378	4	C1170T,T4579A,G28903C,G28904T
OR240398	SH-P223-2-Other-city-of-Hubei-Jingzhou	Low coverage	Throat swab	2020-02-06	Illumina MiniSeq	SRR25229373	4	C8782T,T27618C,T28144C,C28706T
OR240367	SH-P238-2-Other-city-of-Hubei-Xiaogan	Low coverage	Throat swab	2020-02-06	Illumina MiniSeq	SRR25229423	2	C18348T,T28144C
OR240390	SH-P12-B-2-Europe-France	Low coverage	Feces	2020-02-06	Illumina MiniSeq	SRR25229382	7	C1190T,C9056T,G11083T,C19698T,C23191T,C24616T,C28253T
/	SH-P254-2-Other-city-of-Hubei-Suizhou	Low coverage	Throat swab	2020-02-06	Illumina MiniSeq	\	5	T1735G,C2299T,G21853A,G26144T,C29280A
/	SH-P229-2-Wuhan	Low coverage	Feces	2020-02-06	Illumina MiniSeq	\	1	T11428C
/	SH-P233-2-Wuhan	Low coverage	Feces	2020-02-06	Illumina MiniSeq	\	1	C5192A
OR240392	SH-P214-2-Wuhan	A	Feces	2020-02-07	Illumina MiniSeq	SRR25229380	8	G149A,C8782T,G22638A,C24034T,T26729C,G28077C,T28144C,C28849T
OR240374	SH-P22-H-2-Shanghai	Low coverage	Throat swab	2020-02-07	Illumina MiniSeq	SRR25229416	5	C2299T,C8112G,G21853A,A23403G,G26144T
OR240416	SH-P212-D-2-Wuhan	B-B.1	Throat swab	2020-02-07	Illumina MiniSeq	SRR25229400	3	C241T,C3037T,A23403G
OR240400	SH-P260-A-2-Other-province-of-China-Anhui	A0	Throat swab	2020-02-07	Illumina MiniSeq	SRR25229371	3	C16624A,T28144C,C29095T
OR240363	SH-P259-2-Unclear	Low coverage	Throat swab	2020-02-07	Illumina MiniSeq	SRR25229359	3	T3214C,G28878A,G29742A
OR240365	SH-P250-2-Unclear	Low coverage	Throat swab	2020-02-07	Illumina MiniSeq	SRR25229355	2	G2293T,C10279T
OR240357	SH-P10-C-2-Shanghai	Low coverage	Throat swab	2020-02-07	Illumina MiniSeq	SRR25229425	1	T28144C
OR240391	SH-P255-2-Asia-Japan	Low coverage	Feces	2020-02-07	Illumina MiniSeq	SRR25229381	2	T28144C,T28820G
/	SH-P213-F-2-Europe-Germany	Low coverage	Throat swab	2020-02-07	Illumina MiniSeq	\	0
/	SH-P201-A-2-Wuhan	Low coverage	Throat swab	2020-02-07	Illumina MiniSeq	\	3	C1663T,A16474G,G26467C
/	SH-P247-2-Wuhan	Low coverage	Feces	2020-02-07	Illumina MiniSeq	\	5	G16903C,G22638A,C24034T,T26729C,C28849T
/	SH-P22-G-2-Shanghai	B	Feces	2020-02-07	Illumina MiniSeq	\	3	G3521T,G21853A,G26144T
/	SH-P251-2-Shanghai	Low coverage	Feces	2020-02-07	Illumina MiniSeq	\	0
OR240375	SH-P35-B-2-Shanghai	B	Throat swab	2020-02-08	Illumina MiniSeq	SRR25229415	5	C2299T,C8112G,G21853A,A23403G,G26144T
OR240402	SH-P266-2-Other-city-of-Hubei-Xiangyang	B	Throat swab	2020-02-08	Illumina MiniSeq	SRR25229369	2	A16818C,C26370T
OR240421	SH-P226-2-Wuhan	A	Throat swab	2020-02-08	Illumina MiniSeq	SRR25229395	3	C8782T,G10105T,T28144C
OR240366	SH-P260-B-2-Other-province-of-China-Anhui	A	Throat swab	2020-02-08	Illumina MiniSeq	SRR25229424	2	T28144C,C29095T
/	SH-P264-2-Other-city-of-Hubei-Huanggang	Low coverage	Feces	2020-02-08	Illumina MiniSeq	\	0
/	SH-P263-2-Other-province-of-China-Jiangxi	Low coverage	Throat swab	2020-02-08	Illumina MiniSeq	\	0
OR240356	SH-P249-2-Unclear	B	Throat swab	2020-02-09	Illumina MiniSeq	SRR25229426	1	G23611A
OR240377	SH-P232-B-2-Wuhan	Low coverage	Throat swab	2020-02-09	Illumina MiniSeq	SRR25229412	5	C3885A,G6513T,G20335A,C21711T,G29449T
OR240364	SH-P268-2-Unclear	Low coverage	Throat swab	2020-02-09	Illumina MiniSeq	SRR25229356	0
OR240418	SH-P267-2-Other-city-of-Hubei-Yichang	Low coverage	Throat swab	2020-02-09	Illumina MiniSeq	SRR25229398	1	C16887T
/	SH-P234-2-Wuhan	Low coverage	Throat swab	2020-02-09	Illumina MiniSeq	\	4	G6850A,G13738T,G16141C,T28144C
/	SH-P218-2-Wuhan	Low coverage	Throat swab	2020-02-09	Illumina MiniSeq	\	5	T9022C,G10086T,C14509T,G21853A,C24797T
OR240371	SH-P258-2-Wuhan	B	Throat swab	2020-02-10	Illumina MiniSeq	SRR25229419	0
OR240369	SH-P269-2-Shanghai	Low coverage	Throat swab	2020-02-12	Illumina MiniSeq	SRR25229421	5	G3065C,G4136C,G21121T,G25135C,T28144C
OR240411	SH-P261-2-Wuhan	B.4	Throat swab	2020-02-15	Illumina MiniSeq	SRR25229406	7	G1397A,C5869T,G11083T,C17502T,C25207T,T28688C,G29742T
OR240399	SH-P35-E-2-Shanghai	Low coverage	Feces	2020-02-15	Illumina MiniSeq	SRR25229372	3	G16564T,G21853A,G26144T
OR240412	SH-P271-2-Unclear	B	Throat swab	2020-02-16	Illumina MiniSeq	SRR25229405	2	G13153A,G26144T
/	SH-P228-C-2-Wuhan	Low coverage	Throat swab	2020-02-16	Illumina MiniSeq	\	2	G6513T,C24442T
/	SH-P270-2-Unclear	Low coverage	Feces	2020-02-16	Illumina MiniSeq	\	2	T16023C,C29769T
OR240404	SH-P22-I-2-Shanghai	B	Feces	2020-02-17	Illumina MiniSeq	SRR25229366	4	C2299T,G21853A,A23403G,G26144T
OR240360	SH-P208-2-Wuhan	Low coverage	Feces	2020-02-17	Illumina MiniSeq	SRR25229376	5	G12131A,C16260T,G22094A,C29085T,G29449T
OR240393	SH-P222-2-Asia-Thailand	Low coverage	Feces	2020-02-17	Illumina MiniSeq	SRR25229379	4	T1531C,A6656G,G22632A,T28144C
OR240410	SH-P35-F-2-Shanghai	Low coverage	Feces	2020-02-18	Illumina MiniSeq	SRR25229407	4	C2299T,G21853A,A23403G,G26144T
OR240368	SH-P274-2-Wuhan	Low coverage	Throat swab	2020-02-18	Illumina MiniSeq	SRR25229422	5	G1397A,C5869T,G11083T,C25207T,C28005T
/	SH-P212-E-2-Wuhan	Low coverage	Throat swab	2020-02-18	Illumina MiniSeq	\	4	C241T,C19463A,C19524T,A23403G
/	SH-P276-2-Other-province-of-China-Jiangsu	Low coverage	Throat swab	2020-02-18	Illumina MiniSeq	\	3	G13153A,C17125T,C28278T
/	SH-P212-F-2-Wuhan	Low coverage	Throat swab	2020-02-19	Illumina MiniSeq	\	2	C241T,A23403G
OR240415	SH-P35-G-2-Shanghai	B	Feces	2020-02-20	Illumina MiniSeq	SRR25229401	3	G21853A,G22992A,G26144T
OR240422	SH-P35-H-2-Shanghai	Low coverage	Urine	2020-02-22	Illumina MiniSeq	SRR25229362	2	G21853A,G26144T
OR240409	SH-P212-H-2-Wuhan	B-B.1	Sputum	2020-02-23	Illumina MiniSeq	SRR25229408	3	C241T,C3037T,A23403G
OR240362	SH-P22-J-2-Shanghai	B	Feces	2020-02-23	Illumina MiniSeq	SRR25229402	2	G21853A,G26144T
OR240395	SH-P275-2-Shanghai	Low coverage	Throat swab	2020-02-25	Illumina MiniSeq	SRR25229377	2	G3340T,A21137G
OR240370	SH-P22-K-2-Shanghai	Low coverage	Feces	2020-02-26	Illumina MiniSeq	SRR25229420	4	T3556C,C8112G,G21853A,G26144T
OR240373	SH-P228-D-2-Wuhan	Low coverage	Feces	2020-02-26	Illumina MiniSeq	SRR25229417	3	C3885A,G20335A,G29449T
OR240397	SH-P262-2-Wuhan	B.4	Throat swab	2020-02-29	Illumina MiniSeq	SRR25229374	8	C1059T,G1397A,A1688G,G11083T,T21751G,C24223A,T28688C,G29742T

## Sheet: Supplementary Table 3
Supplementary Table 3. All SARS-CoV-2 genome sequences used for analysis in this study.
Strain name	Accession ID	Collection date	Lineage
Wuhan/IPBCAMS-WH-01/2019	EPI_ISL_402123	2019-12-24	B
Wuhan/WH01/2019	EPI_ISL_406798	2019-12-26	B
Wuhan-Hu-1-/2019-12-26	MN908947.3	2019-12-26	B
Wuhan/IME-WH05/2019	EPI_ISL_529217	2019-12-30	B
Wuhan/IME-WH04/2019	EPI_ISL_529216	2019-12-30	B
Wuhan/IME-WH03/2019	EPI_ISL_529215	2019-12-30	B
Wuhan/IME-WH02/2019	EPI_ISL_529214	2019-12-30	B
Wuhan/IME-WH01/2019	EPI_ISL_529213	2019-12-30	A
Wuhan/IVDC-HB-GX02/2019	EPI_ISL_434534	2019-12-30	B
Wuhan/HBCDC-HB-03/2019	EPI_ISL_412899	2019-12-30	B
Wuhan/HBCDC-HB-02/2019	EPI_ISL_412898	2019-12-30	B
Wuhan/IPBCAMS-WH-02/2019	EPI_ISL_403931	2019-12-30	B
Wuhan/IPBCAMS-WH-03/2019	EPI_ISL_403930	2019-12-30	B
Wuhan/IPBCAMS-WH-04/2019	EPI_ISL_403929	2019-12-30	B
Wuhan/HBCDC-HB-01/2019	EPI_ISL_402132	2019-12-30	B
Wuhan/WIV07/2019	EPI_ISL_402130	2019-12-30	B
Wuhan/WIV06/2019	EPI_ISL_402129	2019-12-30	B
Wuhan/WIV05/2019	EPI_ISL_402128	2019-12-30	B
Wuhan/WIV02/2019	EPI_ISL_402127	2019-12-30	B
Wuhan/WIV04/2019	EPI_ISL_402124	2019-12-30	B
Wuhan/IVDC-HB-05/2019	EPI_ISL_402121	2019-12-30	B
Wuhan/WH03/2020	EPI_ISL_406800	2020-01-01	B
Wuhan/IPBCAMS-WH-05/2020	EPI_ISL_403928	2020-01-01	B
Wuhan/IVDC-HB-04/2020	EPI_ISL_402120	2020-01-01	B
Wuhan/WHU02/2020	EPI_ISL_406717	2020-01-02	B
Wuhan/WHU01/2020	EPI_ISL_406716	2020-01-02	B
Beijing/Beijing-01/2020	EPI_ISL_514752	2020-01-03	B
Thailand/NIH-15/2020	EPI_ISL_434692	2020-01-05	B
Wuhan/WH04/2020	EPI_ISL_406801	2020-01-05	A
Jingzhou/HBCDC-HB-01/2020	EPI_ISL_412459	2020-01-08	B
Thailand/61/2020	EPI_ISL_403962	2020-01-08	B
Guangdong/HKU-SZ-002/2020	EPI_ISL_406030	2020-01-10	A0
Pingxiang/JX5/2020	EPI_ISL_421252	2020-01-11	B
Jiangxi/IVDC-JX-002/2020	EPI_ISL_408486	2020-01-11	B
Shenzhen/HKU-SZ-005/2020	EPI_ISL_405839	2020-01-11	A0
Nepal/61/2020	EPI_ISL_410301	2020-01-13	B
Shenzhen/SZTH-002/2020	EPI_ISL_406593	2020-01-13	A0
Thailand/74/2020	EPI_ISL_403963	2020-01-13	B
Guangdong/20SF012/2020	EPI_ISL_403932	2020-01-14	A0
Sichuan/IVDC-SC-001/2020	EPI_ISL_408484	2020-01-15	A
Guangdong/20SF025/2020	EPI_ISL_403935	2020-01-15	A0
Guangdong/20SF014/2020	EPI_ISL_403934	2020-01-15	B
Guangdong/20SF013/2020	EPI_ISL_403933	2020-01-15	A0
Thailand/NIH-59/2020	EPI_ISL_434693	2020-01-16	B
Shenzhen/SZTH-004/2020	EPI_ISL_406595	2020-01-16	B
Shenzhen/SZTH-003/2020	EPI_ISL_406594	2020-01-16	B
Zhejiang/WZ-01/2020	EPI_ISL_404227	2020-01-16	B
Hunan/HN-CIDC-P2/2020	EPI_ISL_539333	2020-01-17	B
Wuhan/HBCDC-HB-02/2020	EPI_ISL_412978	2020-01-17	A
Yunnan/IVDC-YN-003/2020	EPI_ISL_408480	2020-01-17	A
Zhejiang/WZ-02/2020	EPI_ISL_404228	2020-01-17	B
Guangdong/20SF028/2020	EPI_ISL_403936	2020-01-17	B
hCoV-19/Yunnan/01/2020	EPI_ISL_16138328	2020-01-17	A
Wuhan/HBCDC-HB-05/2020	EPI_ISL_412981	2020-01-18	B.4
Wuhan/HBCDC-HB-04/2020	EPI_ISL_412980	2020-01-18	A
Wuhan/HBCDC-HB-03/2020	EPI_ISL_412979	2020-01-18	A
Beijing/IVDC-BJ-005/2020	EPI_ISL_408485	2020-01-18	A
Chongqing/IVDC-CQ-001/2020	EPI_ISL_408481	2020-01-18	B
Guangdong/20SF040/2020	EPI_ISL_403937	2020-01-18	B
USA/WA-NIH-WA1/2020	EPI_ISL_596386	2020-01-19	A
Jiangsu/IVDC-JS-001/2020	EPI_ISL_408488	2020-01-19	B
Shandong/IVDC-SD-001/2020	EPI_ISL_408482	2020-01-19	B.4
Hangzhou/HZCDC0001/2020	EPI_ISL_407313	2020-01-19	B
USA/WA-CDC-02982586-001/2020	EPI_ISL_404895	2020-01-19	A
hCoV-19/USA/WA-FDA-001/2020	EPI_ISL_17580884	2020-01-19	A
hCoV-19/USA/WA-FDA-002/2020	EPI_ISL_17580883	2020-01-19	A
Japan/PG-0016/2020	EPI_ISL_479800	2020-01-20	B
Japan/PG-0015/2020	EPI_ISL_479799	2020-01-20	B
Guangdong/20SF123/2020	EPI_ISL_428449	2020-01-20	A
Hangzhou/HZCDC0012/2020	EPI_ISL_421236	2020-01-20	B
Hangzhou/HZCDC0013/2020	EPI_ISL_421235	2020-01-20	B
Hangzhou/HZ-1/2020	EPI_ISL_406970	2020-01-20	B
Guangdong/20SF118/2020	EPI_ISL_428448	2020-01-21	A
Guangdong/20SF117/2020	EPI_ISL_428447	2020-01-21	A
Guangdong/20SF115/2020	EPI_ISL_428443	2020-01-21	A
Nanchang/JX14/2020	EPI_ISL_421243	2020-01-21	A
Hangzhou/HZCDC0025/2020	EPI_ISL_421234	2020-01-21	B
Hangzhou/HZCDC0048/2020	EPI_ISL_421233	2020-01-21	B
Hangzhou/HZCDC0048L/2020	EPI_ISL_421232	2020-01-21	B
Hangzhou/HZCDC0049L/2020	EPI_ISL_421231	2020-01-21	B
Hangzhou/HZCDC0090/2020	EPI_ISL_421230	2020-01-21	B
Hangzhou/HZCDC0090L/2020	EPI_ISL_421229	2020-01-21	B
Hangzhou/HZCDC0091/2020	EPI_ISL_421228	2020-01-21	B
Hangzhou/HZCDC0091L/2020	EPI_ISL_421227	2020-01-21	B
Hangzhou/HZ91/2020	EPI_ISL_418507	2020-01-21	B
Hangzhou/HZ90/2020	EPI_ISL_418506	2020-01-21	B
Hangzhou/HZ79/2020	EPI_ISL_418504	2020-01-21	B
Hangzhou/HZ49/2020	EPI_ISL_418442	2020-01-21	B
Hangzhou/HZ48/2020	EPI_ISL_418441	2020-01-21	B
HongKong/HKPU1_2101/2020	EPI_ISL_417176	2020-01-21	A
HongKong/VB20017970-2/2020	EPI_ISL_417064	2020-01-21	B
Shanghai/SH0093/2020	EPI_ISL_416389	2020-01-21	B
Fujian/8/2020	EPI_ISL_411060	2020-01-21	A
Chongqing/YC01/2020	EPI_ISL_408478	2020-01-21	A
USA/IL-CDC-02983522-001/2020	EPI_ISL_404253	2020-01-21	B
Sichuan/SC-MY-057/2020	EPI_ISL_451323	2020-01-22	B
Thailand/NIH-162/2020	EPI_ISL_434694	2020-01-22	B
Guangdong/20SF243/2020	EPI_ISL_428456	2020-01-22	B
Guangdong/20SF198/2020	EPI_ISL_428454	2020-01-22	B
Guangdong/20SF195/2020	EPI_ISL_428453	2020-01-22	B
Shangrao/JX29/2020	EPI_ISL_421244	2020-01-22	A
Jiujiang/JX22/2020	EPI_ISL_421237	2020-01-22	A
Hangzhou/HZCDC0119/2020	EPI_ISL_421226	2020-01-22	B
Hangzhou/HZCDC0135/2020	EPI_ISL_421225	2020-01-22	B
Hangzhou/HZ62/2020	EPI_ISL_418503	2020-01-22	B
Hangzhou/HZ60/2020	EPI_ISL_418502	2020-01-22	B
HongKong/VM20001061-2/2020	EPI_ISL_412028	2020-01-22	A
Fujian/13/2020	EPI_ISL_411066	2020-01-22	B
Foshan/20SF211/2020	EPI_ISL_406536	2020-01-22	B
Foshan/20SF210/2020	EPI_ISL_406535	2020-01-22	B
Foshan/20SF207/2020	EPI_ISL_406534	2020-01-22	B
Guangzhou/20SF206/2020	EPI_ISL_406533	2020-01-22	B
Guangdong/20SF174/2020	EPI_ISL_406531	2020-01-22	B
USA/AZ-CDC-02993465-001/2020	EPI_ISL_406223	2020-01-22	A
USA/CA-CDC-02993506-001/2020	EPI_ISL_406036	2020-01-22	B
Singapore/1nan/2020	EPI_ISL_482678	2020-01-23	B
Shanghai/CH-03/2020	EPI_ISL_468726	2020-01-23	A
Sichuan/SC-WCH4-288/2020	EPI_ISL_451390	2020-01-23	CC
Sichuan/SC-WCH-308/2020	EPI_ISL_451379	2020-01-23	B
Guangdong/20SF273/2020	EPI_ISL_428460	2020-01-23	B
Guangdong/20SF254/2020	EPI_ISL_428457	2020-01-23	A
Guangdong/20SF200/2020	EPI_ISL_428455	2020-01-23	B
Guangdong/20SF190/2020	EPI_ISL_428452	2020-01-23	B
Nanchang/JX39/2020	EPI_ISL_421248	2020-01-23	A
Hangzhou/HZCDC0162/2020	EPI_ISL_421224	2020-01-23	B
Hangzhou/HZCDC0167/2020	EPI_ISL_421223	2020-01-23	B
Hangzhou/HZ185/2020	EPI_ISL_418510	2020-01-23	B
Hangzhou/HZ178/2020	EPI_ISL_418509	2020-01-23	B
Hangzhou/HZ162/2020	EPI_ISL_418508	2020-01-23	B
HongKong/HKPU2_1801/2020	EPI_ISL_417177	2020-01-23	B
Shandong/LY003-2/2020	EPI_ISL_414936	2020-01-23	A
Japan/OS-20-07-1/2020	EPI_ISL_410532	2020-01-23	B
Chongqing/ZX01/2020	EPI_ISL_408479	2020-01-23	B
Singapore/1/2020	EPI_ISL_406973	2020-01-23	B
France/IDF-0373/2020	EPI_ISL_406597	2020-01-23	B
France/IDF-0372/2020	EPI_ISL_406596	2020-01-23	B
Guangdong/20SF201/2020	EPI_ISL_406538	2020-01-23	B
USA/CA-CDC-02993471-001/2020	EPI_ISL_406034	2020-01-23	A
Taiwan/2/2020	EPI_ISL_406031	2020-01-23	B
Lishui/LS003/2020	EPI_ISL_495459	2020-01-24	B
Sichuan/SC-WCH4-290/2020	EPI_ISL_451392	2020-01-24	B
Sichuan/SC-WCH-310/2020	EPI_ISL_451380	2020-01-24	B
Sichuan/SC-PHCC2-041/2020	EPI_ISL_451361	2020-01-24	B
Sichuan/SC-PHCC2-040/2020	EPI_ISL_451360	2020-01-24	A0
Sichuan/SC-PHCC1-022/2020	EPI_ISL_451345	2020-01-24	B-B.1
Beijing/BJ54/2020	EPI_ISL_430735	2020-01-24	B
Beijing/BJ53/2020	EPI_ISL_430734	2020-01-24	B
Guangdong/20SF616/2020	EPI_ISL_428465	2020-01-24	B
Guangdong/20SF316/2020	EPI_ISL_428461	2020-01-24	B
Hangzhou/HZ477/2020	EPI_ISL_418511	2020-01-24	B
Australia/NSW04/2020	EPI_ISL_417030	2020-01-24	A0
Australia/VIC02/2020	EPI_ISL_416410	2020-01-24	B
Shandong/LY005-2/2020	EPI_ISL_414938	2020-01-24	A
Taiwan/3/2020	EPI_ISL_411926	2020-01-24	A
Australia/NSW01/2020	EPI_ISL_407893	2020-01-24	A
Hunan/HN-CIDC-P5/2020	EPI_ISL_539334	2020-01-25	B
Singapore/906/2020	EPI_ISL_536447	2020-01-25	A
Australia/NSW2153/2020	EPI_ISL_509505	2020-01-25	B.1
HongKong/HKU-200723-093/2020	EPI_ISL_497860	2020-01-25	B
Wuhan/0125-A192/2020	EPI_ISL_493166	2020-01-25	B
Wuhan/0125-A191/2020	EPI_ISL_493165	2020-01-25	A
Wuhan/0125-A182/2020	EPI_ISL_493164	2020-01-25	B
Wuhan/0125-A174/2020	EPI_ISL_493163	2020-01-25	B
Wuhan/0125-A171/2020	EPI_ISL_493162	2020-01-25	B
Wuhan/0125-A170/2020	EPI_ISL_493161	2020-01-25	B
Wuhan/0125-A169/2020	EPI_ISL_493160	2020-01-25	B
Wuhan/0125-A168/2020	EPI_ISL_493159	2020-01-25	B
Wuhan/0125-A167/2020	EPI_ISL_493158	2020-01-25	B
Wuhan/0125-A164/2020	EPI_ISL_493157	2020-01-25	B
Wuhan/0125-A163/2020	EPI_ISL_493156	2020-01-25	B
Wuhan/0125-A160/2020	EPI_ISL_493155	2020-01-25	B
Wuhan/0125-A153/2020	EPI_ISL_493154	2020-01-25	B
Wuhan/0125-A152/2020	EPI_ISL_493153	2020-01-25	B
Wuhan/0125-A148/2020	EPI_ISL_493152	2020-01-25	B
Wuhan/0125-A145/2020	EPI_ISL_493151	2020-01-25	B
Wuhan/0125-A142/2020	EPI_ISL_493150	2020-01-25	B
Wuhan/0125-A137/2020	EPI_ISL_493149	2020-01-25	B
Sichuan/SC-WCH-315/2020	EPI_ISL_451382	2020-01-25	B
Wuhan/YB012504/2020	EPI_ISL_450489	2020-01-25	B
Lishui/LS111/2020	EPI_ISL_429852	2020-01-25	B
Guangdong/20SF602/2020	EPI_ISL_428464	2020-01-25	B
Xinyu/JX122/2020	EPI_ISL_421249	2020-01-25	A
Nanchang/JX90/2020	EPI_ISL_421245	2020-01-25	A
Ganzhou/JX81/2020	EPI_ISL_421242	2020-01-25	A
Hangzhou/HZ638/2020	EPI_ISL_418515	2020-01-25	B
Hangzhou/HZ576/2020	EPI_ISL_418514	2020-01-25	B
Hangzhou/HZ551/2020	EPI_ISL_418513	2020-01-25	B
Hangzhou/HZ481/2020	EPI_ISL_418512	2020-01-25	B
HongKong/HKPU6_2101/2020	EPI_ISL_417178	2020-01-25	B
Australia/VIC03/2020	EPI_ISL_416411	2020-01-25	B
Shanghai/SH0003/2020	EPI_ISL_416317	2020-01-25	A
Shanghai/SH0002/2020	EPI_ISL_416316	2020-01-25	A
Shandong/LY007-2/2020	EPI_ISL_414940	2020-01-25	A
Shandong/LY006-2/2020	EPI_ISL_414939	2020-01-25	A
Taiwan/CGMH-CGU-01/2020	EPI_ISL_411915	2020-01-25	B
Japan/NA-20-05-1/2020	EPI_ISL_410531	2020-01-25	B
Australia/NSW03/2020	EPI_ISL_408977	2020-01-25	B
Hunan/HN-CIDC-P8/2020	EPI_ISL_539337	2020-01-26	B
Wuhan/0126-C111/2020	EPI_ISL_493189	2020-01-26	A
Wuhan/0126-C109/2020	EPI_ISL_493188	2020-01-26	A
Wuhan/0126-C106/2020	EPI_ISL_493186	2020-01-26	A
Wuhan/0126-C103/2020	EPI_ISL_493185	2020-01-26	A
Wuhan/0126-C102/2020	EPI_ISL_493184	2020-01-26	A
Wuhan/0126-C101/2020	EPI_ISL_493183	2020-01-26	A
Wuhan/0126-C100/2020	EPI_ISL_493182	2020-01-26	B0
Wuhan/0126-C98/2020	EPI_ISL_493181	2020-01-26	A
Wuhan/0126-C94/2020	EPI_ISL_493180	2020-01-26	B0
Wuhan/0126-C93/2020	EPI_ISL_493179	2020-01-26	A
Wuhan/0126-C77/2020	EPI_ISL_493178	2020-01-26	A
Wuhan/0126-C47/2020	EPI_ISL_493177	2020-01-26	B
Wuhan/0126-C45/2020	EPI_ISL_493176	2020-01-26	B
Wuhan/0126-C43/2020	EPI_ISL_493175	2020-01-26	A
Wuhan/0126-C31/2020	EPI_ISL_493174	2020-01-26	A0
Wuhan/0126-C26/2020	EPI_ISL_493173	2020-01-26	A
Wuhan/0126-C14/2020	EPI_ISL_493172	2020-01-26	B
Wuhan/0126-C13/2020	EPI_ISL_493171	2020-01-26	A
Wuhan/0126-C12/2020	EPI_ISL_493170	2020-01-26	B
Wuhan/0126-C10/2020	EPI_ISL_493169	2020-01-26	A
Wuhan/0126-C7/2020	EPI_ISL_493168	2020-01-26	A
Wuhan/0126-C5/2020	EPI_ISL_493167	2020-01-26	B
Sichuan/SC-PHCC2-045/2020	EPI_ISL_451365	2020-01-26	A
Sichuan/SC-GA-062/2020	EPI_ISL_451313	2020-01-26	B
Guangdong/20SF632/2020	EPI_ISL_428468	2020-01-26	B
Guangdong/20SF630/2020	EPI_ISL_428467	2020-01-26	B
Guangdong/20SF629/2020	EPI_ISL_428466	2020-01-26	B
Xinyu/JX124/2020	EPI_ISL_421260	2020-01-26	B.4
Jian/JX129/2020	EPI_ISL_421253	2020-01-26	B
Shangrao/JX105/2020	EPI_ISL_421239	2020-01-26	A
Shandong/LY004-2/2020	EPI_ISL_414937	2020-01-26	A
Hunan/HN-CIDC-P7/2020	EPI_ISL_539336	2020-01-27	B
Singapore/2nan/2020	EPI_ISL_482679	2020-01-27	B
Singapore/165/2020	EPI_ISL_462283	2020-01-27	B
Sichuan/SC-WCH4-285/2020	EPI_ISL_451387	2020-01-27	B
Sichuan/SC-WCH3-255/2020	EPI_ISL_451384	2020-01-27	A
Sichuan/SC-WCH-311/2020	EPI_ISL_451381	2020-01-27	B
Sichuan/SC-PHCC2-039/2020	EPI_ISL_451359	2020-01-27	B
Sichuan/SC-PHCC1-032/2020	EPI_ISL_451353	2020-01-27	CC
Sichuan/SC-PHCC1-030/2020	EPI_ISL_451351	2020-01-27	CC
Sichuan/SC-NJ-090/2020	EPI_ISL_451339	2020-01-27	B
Sichuan/SC-MY-054/2020	EPI_ISL_451320	2020-01-27	CC
Sichuan/SC-MY-053/2020	EPI_ISL_451319	2020-01-27	CC
Guangzhou/GZMU0059/2020	EPI_ISL_429102	2020-01-27	B
Guangzhou/GZMU0058/2020	EPI_ISL_429101	2020-01-27	B
Guangzhou/GZMU0057/2020	EPI_ISL_429100	2020-01-27	B
Guangdong/20SF758/2020	EPI_ISL_428473	2020-01-27	B
Guangdong/20SF685/2020	EPI_ISL_428471	2020-01-27	A
Guangdong/20SF684/2020	EPI_ISL_428470	2020-01-27	A
Guangdong/20SF665/2020	EPI_ISL_428469	2020-01-27	B
Pingxiang/JX151/2020	EPI_ISL_421259	2020-01-27	B
Jian/JX169/2020	EPI_ISL_421256	2020-01-27	B
Nanchang/JX149/2020	EPI_ISL_421247	2020-01-27	A
Singapore/15/2020	EPI_ISL_418996	2020-01-27	T-
India/MH-1-27/2020	EPI_ISL_413522	2020-01-27	B
Singapore/7/2020	EPI_ISL_410713	2020-01-27	B
USA/CA-CDC-6/2020	EPI_ISL_410044	2020-01-27	B
hCoV-19/Beijing/IME-BJ05/2020	EPI_ISL_16138010	2020-01-27	B
UnitedArabEmirates/skmc-920569110/2020	EPI_ISL_582126	2020-01-28	A0
UnitedArabEmirates/skmc-920168117/2020	EPI_ISL_582125	2020-01-28	A0
Hunan/HN-CIDC-P6/2020	EPI_ISL_539335	2020-01-28	B
Sichuan/SC-WCH2-017/2020	EPI_ISL_451378	2020-01-28	B
Sichuan/SC-WCH1-005/2020	EPI_ISL_451376	2020-01-28	B
Germany/BY-ChVir-1020/2020	EPI_ISL_450200	2020-01-28	B-B.1
Germany/BY-ChVir-929-2/2020	EPI_ISL_450198	2020-01-28	B-B.1
Lishui/LS556/2020	EPI_ISL_429853	2020-01-28	B
Guangdong/20SF822/2020	EPI_ISL_428477	2020-01-28	B
Guangdong/20SF813/2020	EPI_ISL_428476	2020-01-28	A
Guangdong/20SF812/2020	EPI_ISL_428475	2020-01-28	B
Guangdong/20SF808/2020	EPI_ISL_428474	2020-01-28	B
Guangdong/20SF753/2020	EPI_ISL_428472	2020-01-28	B
Shanghai/SH0014/2020	EPI_ISL_416327	2020-01-28	B-B.1
Shanghai/SH0008/2020	EPI_ISL_416321	2020-01-28	B
Shanghai/SH0007/2020	EPI_ISL_416320	2020-01-28	B
Shanghai/SH0005/2020	EPI_ISL_416319	2020-01-28	A0
Shanghai/SH0004/2020	EPI_ISL_416318	2020-01-28	A0
Taiwan/4/2020	EPI_ISL_411927	2020-01-28	B
USA/IL-CDC-03037667-001/2020	EPI_ISL_410045	2020-01-28	A
Australia/QLD01/2020	EPI_ISL_407894	2020-01-28	A
Germany/BY-ChVir-929/2020	EPI_ISL_406862	2020-01-28	B-B.1
SH-P203-2-Wuhan/2020-01-29	OR240372	2020-01-29	A
SH-P211-2-Shanghai/2020-01-29	OR240380	2020-01-29	A
SH-P204-2-Wuhan/2020-01-29	OR240385	2020-01-29	A0
SH-P202-2-Wuhan/2020-01-29	OR240378	2020-01-29	B
SH-P206-2-Shanghai/2020-01-29	OR240381	2020-01-29	B
SH-P212-A-2-Wuhan/2020-01-29	OR240382	2020-01-29	B-B.1
Hunan/HN-CIDC-P11/2020	EPI_ISL_539339	2020-01-29	B
Hunan/HN-CIDC-P10/2020	EPI_ISL_539338	2020-01-29	B
Guangzhou/IQTC03/2020	EPI_ISL_529149	2020-01-29	B
HongKong/HKU-200723-060/2020	EPI_ISL_497827	2020-01-29	B
HongKong/HKU-200723-030/2020	EPI_ISL_497797	2020-01-29	B
HongKong/HKU-200723-004/2020	EPI_ISL_497771	2020-01-29	B
Sichuan/SC-PHCC2-046/2020	EPI_ISL_451366	2020-01-29	B
Sichuan/SC-PHCC2-043/2020	EPI_ISL_451363	2020-01-29	B
Sichuan/SC-NC-077/2020	EPI_ISL_451336	2020-01-29	B
Sichuan/SC-NC-076/2020	EPI_ISL_451335	2020-01-29	B
Sichuan/SC-NC-071/2020	EPI_ISL_451330	2020-01-29	CC
Germany/BY-ChVir-1019/2020	EPI_ISL_450199	2020-01-29	B-B.1
UnitedArabEmirates/L5630/2020	EPI_ISL_435137	2020-01-29	A0
Beijing/BJ251/2020	EPI_ISL_430742	2020-01-29	B
Beijing/BJ252/2020	EPI_ISL_430736	2020-01-29	B
Beijing/BJ288/2020	EPI_ISL_430725	2020-01-29	A
Beijing/BJ287/2020	EPI_ISL_430722	2020-01-29	A
Guangzhou/GZMU0055/2020	EPI_ISL_429105	2020-01-29	B
Guangzhou/GZMU0056/2020	EPI_ISL_429099	2020-01-29	A
Guangzhou/GZMU0054/2020	EPI_ISL_429098	2020-01-29	B
Guangzhou/GZMU0052/2020	EPI_ISL_429097	2020-01-29	B
Guangzhou/GZMU0051/2020	EPI_ISL_429096	2020-01-29	B
Guangdong/20SF840/2020	EPI_ISL_428478	2020-01-29	B
Guangdong/20SF1107/2020	EPI_ISL_428441	2020-01-29	A
Nanchang/JX155/2020	EPI_ISL_421262	2020-01-29	B.4
Nanchang/JX176/2020	EPI_ISL_421261	2020-01-29	B.4
Nanchang/JX174/2020	EPI_ISL_421238	2020-01-29	A0
Singapore/3Clin/2020	EPI_ISL_418994	2020-01-29	B
Singapore/20/2020	EPI_ISL_418993	2020-01-29	A
Shanghai/SH0041/2020	EPI_ISL_416350	2020-01-29	A
Shanghai/SH0011/2020	EPI_ISL_416324	2020-01-29	B
Shanghai/SH0010/2020	EPI_ISL_416323	2020-01-29	A
Shanghai/SH0009/2020	EPI_ISL_416322	2020-01-29	A
USA/MA-CDC-03038398-001/2020	EPI_ISL_409067	2020-01-29	B
France/IDF-0626/2020	EPI_ISL_408431	2020-01-29	B
France/IDF-0515/2020	EPI_ISL_408430	2020-01-29	B
USA/CA-CDC-03040142-001/2020	EPI_ISL_408010	2020-01-29	B
USA/CA-CDC-03039595-001/2020	EPI_ISL_408009	2020-01-29	B
USA/CA-CDC-03039618-001/2020	EPI_ISL_408008	2020-01-29	B
Finland/1/2020	EPI_ISL_407079	2020-01-29	B
England/2/2020	EPI_ISL_407073	2020-01-29	A
hCoV-19/Guangdong/IQTC02/2020	EPI_ISL_16138329	2020-01-29	B
UnitedArabEmirates/skmc-920568379/2020	EPI_ISL_582608	2020-01-30	A0
Australia/SA0305/2020	EPI_ISL_468037	2020-01-30	B-B.1
Australia/SA0214/2020	EPI_ISL_468032	2020-01-30	B-B.1
hCoV-19/Zhejiang/Shaoxing-07/2020	EPI_ISL_464099	2020-01-30	B
hCoV-19/Zhejiang/Shaoxing-03/2020	EPI_ISL_464095	2020-01-30	A
hCoV-19/Zhejiang/Shaozing-02/2020	EPI_ISL_464091	2020-01-30	A
Australia/VPRL014/2020	EPI_ISL_455603	2020-01-30	B-B.1
Sichuan/SC-YA-087/2020	EPI_ISL_451396	2020-01-30	B
Sichuan/SC-WCH4-301/2020	EPI_ISL_451395	2020-01-30	B
Sichuan/SC-WCH4-287/2020	EPI_ISL_451389	2020-01-30	CC
Sichuan/SC-NJ-094/2020	EPI_ISL_451343	2020-01-30	B
Sichuan/SC-NC-078/2020	EPI_ISL_451337	2020-01-30	CC
Sichuan/SC-NC-075/2020	EPI_ISL_451334	2020-01-30	B-B.1
Sichuan/SC-NC-073/2020	EPI_ISL_451332	2020-01-30	CC
Sichuan/SC-GA-064/2020	EPI_ISL_451315	2020-01-30	B
Sichuan/SC-GA-063/2020	EPI_ISL_451314	2020-01-30	B
Italy/LAZ-INMI2-N/2020	EPI_ISL_451302	2020-01-30	B
Germany/BY-ChVir-1017/2020	EPI_ISL_450209	2020-01-30	B-B.1
Guangdong/20SF1153/2020	EPI_ISL_428445	2020-01-30	B
Guangdong/20SF1152/2020	EPI_ISL_428444	2020-01-30	B
Guangdong/20SF1136/2020	EPI_ISL_428442	2020-01-30	B
SouthKorea/KCDC2002/2020	EPI_ISL_425118	2020-01-30	A
Nanchang/JX177/2020	EPI_ISL_421241	2020-01-30	A
HongKong/HKPU23_2601/2020	EPI_ISL_417183	2020-01-30	B
Shanghai/SH0075/2020	EPI_ISL_416378	2020-01-30	A
Shanghai/SH0059/2020	EPI_ISL_416366	2020-01-30	A0
Shanghai/SH0058/2020	EPI_ISL_416365	2020-01-30	B
Shanghai/SH0043/2020	EPI_ISL_416352	2020-01-30	A
Shanghai/SH0040/2020	EPI_ISL_416349	2020-01-30	B
Shanghai/SH0035/2020	EPI_ISL_416344	2020-01-30	A
Shanghai/SH0024/2020	EPI_ISL_416333	2020-01-30	A
Shanghai/SH0023/2020	EPI_ISL_416332	2020-01-30	B.4
Shanghai/SH0022/2020	EPI_ISL_416331	2020-01-30	B.4
Shanghai/SH0013/2020	EPI_ISL_416326	2020-01-30	A
Shandong/LY008-2/2020	EPI_ISL_414941	2020-01-30	A
Guangdong/2020XN4291-P0038/2020	EPI_ISL_413889	2020-01-30	A0
Guangdong/2020XN4239-P0034/2020	EPI_ISL_413888	2020-01-30	B
Guangdong/2020XN4273-P0036/2020	EPI_ISL_413860	2020-01-30	A
Guangdong/2020XN4459-P0041/2020	EPI_ISL_413858	2020-01-30	A
Guangdong/2020XN4475-P0042/2020	EPI_ISL_413854	2020-01-30	A
Guangdong/2020XN4243-P0035/2020	EPI_ISL_413853	2020-01-30	A
Guangdong/2020XN4433-P0040/2020	EPI_ISL_413852	2020-01-30	B
Guangdong/2020XN4373-P0039/2020	EPI_ISL_413851	2020-01-30	B
HongKong/VB20024950-2/2020	EPI_ISL_412029	2020-01-30	B
Australia/QLD02/2020	EPI_ISL_407896	2020-01-30	A
SH-P228-A-2-Wuhan/2020-01-31	OR240376	2020-01-31	B
SH-P231-2-Shanghai/2020-01-31	OR240405	2020-01-31	B
Sweden/20-02114/2020	EPI_ISL_476139	2020-01-31	B
Singapore/466/2020	EPI_ISL_475997	2020-01-31	A
hCoV-19/Zhejiang/Shaoxing-06/2020	EPI_ISL_464098	2020-01-31	A0
hCoV-19/Zhejiang/Shaoxing-05/2020	EPI_ISL_464097	2020-01-31	B
hCoV-19/Zhejiang/Shaoxing-04/2020	EPI_ISL_464096	2020-01-31	A
hCoV-19/Wuhan/DT-WH04/2020	EPI_ISL_453783	2020-01-31	CC
Beijing/DT-WH04/2020	EPI_ISL_452363	2020-01-31	CC
Sichuan/SC-YB-085/2020	EPI_ISL_451398	2020-01-31	B
Sichuan/SC-YA-088/2020	EPI_ISL_451397	2020-01-31	B
Sichuan/SC-WCH-082/2020	EPI_ISL_451374	2020-01-31	B
Sichuan/SC-NJ-095/2020	EPI_ISL_451344	2020-01-31	B
Sichuan/SC-MY-059/2020	EPI_ISL_451325	2020-01-31	CC
Beijing/BJ390/2020	EPI_ISL_430730	2020-01-31	A
Guangdong/20SF1159/2020	EPI_ISL_428446	2020-01-31	B
Australia/VIC13/2020	EPI_ISL_419733	2020-01-31	A
Shanghai/SH0094/2020	EPI_ISL_416390	2020-01-31	B
Shanghai/SH0086/2020	EPI_ISL_416386	2020-01-31	B-B.1
Guangdong/2020XN4448-P0002/2020	EPI_ISL_413857	2020-01-31	B
India/MH-1-31/2020	EPI_ISL_413523	2020-01-31	A
Italy/LAZ-INMI1-cs/2020	EPI_ISL_410546	2020-01-31	B
USA/WI-CDC-03041142-001/2020	EPI_ISL_408670	2020-01-31	B
SH-P228-B-2-Wuhan/2020-02-01	OR240386	2020-02-01	B
SH-P240-2-Other_city_of_Hubei-Ezhou/2020-02-01	OR240401	2020-02-01	B
SH-P212-B-2-Wuhan/2020-02-01	OR240396	2020-02-01	B-B.1
SH-P213-B-2-Europe-Germany/2020-02-01	OR240359	2020-02-01	B-B.1
Germany/BY-IMB00234/2020	EPI_ISL_732541	2020-02-01	B-B.1
hCoV-19/Jiangxi/JX2480/2020	EPI_ISL_455508	2020-02-01	B
Yingtan/JX2480/2020	EPI_ISL_455466	2020-02-01	B
hCoV-19/Wuhan/DT-WH03/2020	EPI_ISL_453782	2020-02-01	B
Beijing/DT-WH03/2020	EPI_ISL_452362	2020-02-01	B
Beijing/DT-WH01/2020	EPI_ISL_452360	2020-02-01	B
Sichuan/SC-NC-074/2020	EPI_ISL_451333	2020-02-01	CC
Sichuan/SC-NC-067/2020	EPI_ISL_451327	2020-02-01	B
Sichuan/SC-MY-056/2020	EPI_ISL_451322	2020-02-01	CC
Sichuan/SC-GA-065/2020	EPI_ISL_451316	2020-02-01	B
Germany/BY-ChVir-1289/2020	EPI_ISL_450203	2020-02-01	B-B.1
Lishui/LS557/2020	EPI_ISL_429854	2020-02-01	A
Guangzhou/GZMU0036/2020	EPI_ISL_429104	2020-02-01	B
Guangzhou/GZMU0035/2020	EPI_ISL_429088	2020-02-01	B
Guangzhou/GZMU0034/2020	EPI_ISL_429086	2020-02-01	B
Guangzhou/GZMU0033/2020	EPI_ISL_429085	2020-02-01	B
Shanghai/SH0088/2020	EPI_ISL_416387	2020-02-01	B
Shanghai/SH0079/2020	EPI_ISL_416381	2020-02-01	A
Shanghai/SH0076/2020	EPI_ISL_416379	2020-02-01	B
Shanghai/SH0072/2020	EPI_ISL_416375	2020-02-01	B
Shanghai/SH0069/2020	EPI_ISL_416372	2020-02-01	A
Shanghai/SH0067/2020	EPI_ISL_416370	2020-02-01	B
Shanghai/SH0060/2020	EPI_ISL_416367	2020-02-01	B
Shanghai/SH0053/2020	EPI_ISL_416361	2020-02-01	B
Shanghai/SH0052/2020	EPI_ISL_416360	2020-02-01	B
Shanghai/SH0049/2020	EPI_ISL_416357	2020-02-01	A
Shanghai/SH0032/2020	EPI_ISL_416341	2020-02-01	A
Shanghai/SH0029/2020	EPI_ISL_416338	2020-02-01	A
Shanghai/SH0027/2020	EPI_ISL_416336	2020-02-01	B
Shanghai/SH0020/2020	EPI_ISL_416329	2020-02-01	B
Shanghai/SH0017/2020	EPI_ISL_416328	2020-02-01	A
Guangdong/GD2020115-P0009/2020	EPI_ISL_413884	2020-02-01	B
Guangdong/GD2020087-P0008/2020	EPI_ISL_413863	2020-02-01	B
Guangdong/GD2020086-P0021/2020	EPI_ISL_413862	2020-02-01	A
Guangdong/GD2020080-P0010/2020	EPI_ISL_413861	2020-02-01	B
HongKong/VB20026565-2/2020	EPI_ISL_412030	2020-02-01	B
SH-P212-C-2-Wuhan/2020-02-02	OR240413	2020-02-02	B-B.1
Singapore/894/2020	EPI_ISL_536435	2020-02-02	A0
Sichuan/SC-WCH4-284/2020	EPI_ISL_451386	2020-02-02	B
Sichuan/SC-WCH3-254/2020	EPI_ISL_451383	2020-02-02	A
Sichuan/SC-NC-072/2020	EPI_ISL_451331	2020-02-02	B
Sichuan/SC-NC-068/2020	EPI_ISL_451328	2020-02-02	B
Sichuan/SC-MY-060/2020	EPI_ISL_451326	2020-02-02	B
Sichuan/SC-MY-058/2020	EPI_ISL_451324	2020-02-02	B
Sichuan/SC-MY-055/2020	EPI_ISL_451321	2020-02-02	B
Beijing/BJ492/2020	EPI_ISL_430728	2020-02-02	A0
SouthKorea/KCDC2004/2020	EPI_ISL_426164	2020-02-02	B
Shangrao/JX1215/2020	EPI_ISL_421257	2020-02-02	B
Australia/VIC14/2020	EPI_ISL_419734	2020-02-02	B
Shanghai/SH0128/2020	EPI_ISL_416409	2020-02-02	A
Shanghai/SH0121/2020	EPI_ISL_416405	2020-02-02	B
Shanghai/SH0117/2020	EPI_ISL_416403	2020-02-02	A
Shanghai/SH0114/2020	EPI_ISL_416401	2020-02-02	B
Shanghai/SH0112/2020	EPI_ISL_416400	2020-02-02	B
Shanghai/SH0109/2020	EPI_ISL_416398	2020-02-02	B
Shanghai/SH0107/2020	EPI_ISL_416397	2020-02-02	B
Shanghai/SH0100/2020	EPI_ISL_416392	2020-02-02	A
Shanghai/SH0098/2020	EPI_ISL_416391	2020-02-02	B
Shanghai/SH0054/2020	EPI_ISL_416362	2020-02-02	B
Shanghai/SH0031/2020	EPI_ISL_416340	2020-02-02	B
Shanghai/SH0026/2020	EPI_ISL_416335	2020-02-02	A
Shanghai/SH0021/2020	EPI_ISL_416330	2020-02-02	A
Shanghai/SH0012/2020	EPI_ISL_416325	2020-02-02	B
Guangdong/GD2020139-P0007/2020	EPI_ISL_413882	2020-02-02	B
Singapore/11/2020	EPI_ISL_410719	2020-02-02	B
SH-P230-2-Shanghai/2020-02-03	OR240358	2020-02-03	A
SH-P242-2-Shanghai/2020-02-03	OR240388	2020-02-03	A
SH-P215-2-Shanghai/2020-02-03	OR240406	2020-02-03	A0
SH-P205-2-Shanghai/2020-02-03	OR240361	2020-02-03	B
SH-P22-F-2-Shanghai/2020-02-03	OR240383	2020-02-03	B
Germany/BAV-PL-virotum_vn9f/2020	EPI_ISL_887187	2020-02-03	B-B.1
Singapore/911/2020	EPI_ISL_536452	2020-02-03	B
Singapore/898/2020	EPI_ISL_536439	2020-02-03	B
HongKong/HKU-200723-016/2020	EPI_ISL_497783	2020-02-03	B
SaudiArabia/477/2020	EPI_ISL_489996	2020-02-03	B.1
England/201040024/2020	EPI_ISL_464304	2020-02-03	B.1
England/201040023/2020	EPI_ISL_464303	2020-02-03	B.1
England/201040021/2020	EPI_ISL_464302	2020-02-03	B.1
England/201060022/2020	EPI_ISL_459960	2020-02-03	B
hCoV-19/Jiangxi/JX490/2020	EPI_ISL_455505	2020-02-03	B
Jiujiang/JX490/2020	EPI_ISL_455463	2020-02-03	B
Wuhan/HB-WH1-143/2020	EPI_ISL_454919	2020-02-03	CC
Sichuan/SC-WCH4-293/2020	EPI_ISL_451394	2020-02-03	CC
Sichuan/SC-WCH3-259/2020	EPI_ISL_451385	2020-02-03	B
Sichuan/SC-WCH-081/2020	EPI_ISL_451373	2020-02-03	B
Sichuan/SC-PHCC2-052/2020	EPI_ISL_451372	2020-02-03	B
Sichuan/SC-PHCC2-038/2020	EPI_ISL_451358	2020-02-03	B
Sichuan/SC-PHCC1-036/2020	EPI_ISL_451357	2020-02-03	B
Sichuan/SC-NJ-092/2020	EPI_ISL_451341	2020-02-03	B
Sichuan/SC-GA-066/2020	EPI_ISL_451317	2020-02-03	CC
Italy/LAZ-INMI2-B/2020	EPI_ISL_451301	2020-02-03	B
Italy/LAZ-INMI1-N/2020	EPI_ISL_451300	2020-02-03	B
Germany/BY-ChVir-1356/2020	EPI_ISL_450204	2020-02-03	B-B.1
Shangrao/JX1178/2020	EPI_ISL_421254	2020-02-03	B
Shangrao/JX1176/2020	EPI_ISL_421251	2020-02-03	B
Shangrao/JX1177/2020	EPI_ISL_421250	2020-02-03	B
HongKong/HKPU17_2201/2020	EPI_ISL_417180	2020-02-03	B
Shanghai/SH0030/2020	EPI_ISL_416339	2020-02-03	A
Singapore/8/2020	EPI_ISL_410714	2020-02-03	B
Belgium/GHB-03021/2020	EPI_ISL_407976	2020-02-03	A
SH-P224-2-Other_city_of_Hubei-Huanggang/2020-02-04	OR240419	2020-02-04	B
Australia/QLD1293/2020	EPI_ISL_693290	2020-02-04	A
SaudiArabia/492/2020	EPI_ISL_489997	2020-02-04	B.1
Wuhan/HB-WH5-228/2020	EPI_ISL_455391	2020-02-04	B
Wuhan/HB-WH5-240/2020	EPI_ISL_454981	2020-02-04	B
hCoV-19/Wuhan/DT-WH02/2020	EPI_ISL_453779	2020-02-04	B
Beijing/DT-WH02/2020	EPI_ISL_452357	2020-02-04	B
Sichuan/SC-YB-086/2020	EPI_ISL_451399	2020-02-04	B
Sichuan/SC-PHCC2-050/2020	EPI_ISL_451370	2020-02-04	A0
Sichuan/SC-PHCC1-025/2020	EPI_ISL_451346	2020-02-04	A0
Italy/LAZ-INMI1-B2/2020	EPI_ISL_451299	2020-02-04	B
Beijing/BJ556/2020	EPI_ISL_430733	2020-02-04	A0
Beijing/BJ561/2020	EPI_ISL_430731	2020-02-04	A0
Shanghai/SH0083/2020	EPI_ISL_416384	2020-02-04	B
Shanghai/SH0047/2020	EPI_ISL_416355	2020-02-04	B
Shanghai/SH0045/2020	EPI_ISL_416354	2020-02-04	B
Shanghai/SH0044/2020	EPI_ISL_416353	2020-02-04	B
Shanghai/SH0036/2020	EPI_ISL_416345	2020-02-04	B
Shanghai/SH0034/2020	EPI_ISL_416343	2020-02-04	A
Shanghai/SH0033/2020	EPI_ISL_416342	2020-02-04	B
Shanghai/SH0028/2020	EPI_ISL_416337	2020-02-04	B
Singapore/10/2020	EPI_ISL_410716	2020-02-04	B
Singapore/9/2020	EPI_ISL_410715	2020-02-04	B
SH-P34-A-2-Wuhan/2020-02-05	OR240477	2020-02-05	B
SH-P27-A-2-Shanghai/2020-02-05	OR240466	2020-02-05	B
SH-P32-2-Shanghai/2020-02-05	OR240475	2020-02-05	B
Singapore/900/2020	EPI_ISL_536441	2020-02-05	B
hCoV-19/Zhejiang/Shaoxing-09/2020	EPI_ISL_464101	2020-02-05	A
hCoV-19/Jiangxi/JX2009/2020	EPI_ISL_455506	2020-02-05	A
hCoV-19/Jiangxi/JX2012/2020	EPI_ISL_455504	2020-02-05	A
Fuzhou/JX2009/2020	EPI_ISL_455464	2020-02-05	A
Fuzhou/JX2012/2020	EPI_ISL_455462	2020-02-05	A
Beijing/DT-BJ04/2020	EPI_ISL_452364	2020-02-05	B
Sichuan/SC-NJ-089/2020	EPI_ISL_451338	2020-02-05	B
Sichuan/SC-NC-069/2020	EPI_ISL_451329	2020-02-05	B
Beijing/BJ589/2020	EPI_ISL_430738	2020-02-05	A
Guangzhou/GZMU0025/2020	EPI_ISL_429084	2020-02-05	A
Guangzhou/GZMU0024/2020	EPI_ISL_429083	2020-02-05	A
Guangzhou/GZMU0023/2020	EPI_ISL_429082	2020-02-05	A
Guangzhou/GZMU0020/2020	EPI_ISL_429081	2020-02-05	B-B.1
Guangzhou/GZMU0019/2020	EPI_ISL_429080	2020-02-05	B-B.1
Guangzhou/GZMU0017/2020	EPI_ISL_429079	2020-02-05	B
SouthKorea/KCDC2010/2020	EPI_ISL_426180	2020-02-05	A
SouthKorea/KCDC2008/2020	EPI_ISL_426171	2020-02-05	A
SouthKorea/KCDC2007/2020	EPI_ISL_426169	2020-02-05	B
Shangrao/JX1948/2020	EPI_ISL_421240	2020-02-05	A
HongKong/HKPU20_3001/2020	EPI_ISL_417182	2020-02-05	B
HongKong/HKPU19_0402/2020	EPI_ISL_417181	2020-02-05	B
Shanghai/SH0073/2020	EPI_ISL_416376	2020-02-05	B
Shanghai/SH0066/2020	EPI_ISL_416369	2020-02-05	B
Shanghai/SH0065/2020	EPI_ISL_416368	2020-02-05	A
Shanghai/SH0050/2020	EPI_ISL_416358	2020-02-05	B
England/200641094/2020	EPI_ISL_414040	2020-02-05	B
Guangdong/GDSZ202015-P0019/2020	EPI_ISL_413867	2020-02-05	A
Guangdong/GDSZ202008-P0020/2020	EPI_ISL_413866	2020-02-05	B
Beijing/ICDC-DT005/2020	EPI_ISL_412386	2020-02-05	B
Australia/QLD04/2020	EPI_ISL_410718	2020-02-05	A
Australia/QLD03/2020	EPI_ISL_410717	2020-02-05	A
SH-P06-2-Wuhan/2020-02-06	OR240429	2020-02-06	A
SH-P23-2-Asia-Japan/2020-02-06	OR240460	2020-02-06	A
SH-P25-A-2-Other_city_of_Hubei-Xiaogan/2020-02-06	OR240463	2020-02-06	A
SH-P39-2-Wuhan/2020-02-06	OR240487	2020-02-06	A
SH-P11-C-2-Shanghai/2020-02-06	OR240420	2020-02-06	A
SH-P243-2-Shanghai/2020-02-06	OR240414	2020-02-06	B
SH-P34-B-2-Wuhan/2020-02-06	OR240478	2020-02-06	B
SH-P245-2-Wuhan/2020-02-06	OR240389	2020-02-06	B
SH-P217-2-Wuhan/2020-02-06	OR240394	2020-02-06	B
SH-P19-A-2-Wuhan/2020-02-06	OR240449	2020-02-06	B
SH-P03-2-Wuhan/2020-02-06	OR240425	2020-02-06	B
SH-P27-B-2-Shanghai/2020-02-06	OR240467	2020-02-06	B
SH-P24-A-2-Wuhan/2020-02-06	OR240461	2020-02-06	B
SH-P20-A-2-Wuhan/2020-02-06	OR240451	2020-02-06	B
SH-P20-B-2-Wuhan/2020-02-06	OR240452	2020-02-06	B
SH-P26-2-Wuhan/2020-02-06	OR240465	2020-02-06	B
SH-P30-A-2-Wuhan/2020-02-06	OR240472	2020-02-06	B
SH-P43-A-2-Shanghai/2020-02-06	OR240492	2020-02-06	B
SH-P01-2-Shanghai/2020-02-06	OR240423	2020-02-06	B
SouthKorea/KCDC03-NCCP43326/2020	EPI_ISL_812956	2020-02-06	A
Singapore/630/2020	EPI_ISL_493390	2020-02-06	B
hCoV-19/Zhejiang/Shaoxing-10/2020	EPI_ISL_464102	2020-02-06	A
Shaoxing/10/2020	EPI_ISL_463902	2020-02-06	A
Taiwan/TSGH-36/2020	EPI_ISL_457730	2020-02-06	B
Taiwan/TSGH-35/2020	EPI_ISL_457726	2020-02-06	B
hCoV-19/Jiangxi/JX2391/2020	EPI_ISL_455503	2020-02-06	A
Yichun/JX2391/2020	EPI_ISL_455461	2020-02-06	A
Wuhan/HB-WH4-216/2020	EPI_ISL_454964	2020-02-06	B
Sichuan/SC-NJ-091/2020	EPI_ISL_451340	2020-02-06	B
Beijing/BJ625/2020	EPI_ISL_430739	2020-02-06	B
Guangdong/20SF2546/2020	EPI_ISL_428458	2020-02-06	A
Singapore/35/2020	EPI_ISL_422428	2020-02-06	B
Singapore/16/2020	EPI_ISL_418997	2020-02-06	T-
Shanghai/SH0051/2020	EPI_ISL_416359	2020-02-06	B
Shanghai/SH0042/2020	EPI_ISL_416351	2020-02-06	B
Shanghai/SH0039/2020	EPI_ISL_416348	2020-02-06	B
Shanghai/SH0038/2020	EPI_ISL_416347	2020-02-06	B
Shanghai/SH0025/2020	EPI_ISL_416334	2020-02-06	B-B.1
SouthKorea/KUMC01/2020	EPI_ISL_413017	2020-02-06	CC
SouthKorea/KCDC24/2020	EPI_ISL_412873	2020-02-06	A
USA/CA-CDC-03046181-001/2020	EPI_ISL_411954	2020-02-06	A
SH-P11-A-2-Shanghai/2020-02-07	OR240436	2020-02-07	A
SH-P21-2-Wuhan/2020-02-07	OR240454	2020-02-07	A
SH-P214-2-Wuhan/2020-02-07	OR240392	2020-02-07	A
SH-P260-A-2-Other_province_of_China-Anhui/2020-02-07	OR240400	2020-02-07	A0
SH-P41-2-Shanghai/2020-02-07	OR240490	2020-02-07	B
SH-P34-C-2-Wuhan/2020-02-07	OR240479	2020-02-07	B
SH-P22-H-2-Shanghai/2020-02-07	OR240374	2020-02-07	B
SH-P47-2-Unclear/2020-02-07	OR240502	2020-02-07	B
SH-P44-A-2-Shanghai/2020-02-07	OR240496	2020-02-07	B
SH-P46-2-Unclear/2020-02-07	OR240501	2020-02-07	B
SH-P38-2-Wuhan/2020-02-07	OR240486	2020-02-07	B
SH-P48-A-2-Shanghai/2020-02-07	OR240503	2020-02-07	B
SH-P51-2-Wuhan/2020-02-07	OR240512	2020-02-07	B.4
SH-P212-D-2-Wuhan/2020-02-07	OR240416	2020-02-07	B-B.1
Singapore/1135/2020	EPI_ISL_648043	2020-02-07	B
UnitedArabEmirates/skmc-0381517/2020	EPI_ISL_582609	2020-02-07	B
Singapore/661/2020	EPI_ISL_493421	2020-02-07	B
Wuhan/HB-WH4-193/2020	EPI_ISL_455385	2020-02-07	B
Sichuan/SC-PHCC1-035/2020	EPI_ISL_451356	2020-02-07	B
Germany/BY-ChVir-1482/2020	EPI_ISL_450207	2020-02-07	B-B.1
Beijing/BJ710/2020	EPI_ISL_430740	2020-02-07	B
Beijing/BJ709/2020	EPI_ISL_430729	2020-02-07	CC
Guangzhou/GZMU0013/2020	EPI_ISL_429078	2020-02-07	B
Guangzhou/GZMU0010/2020	EPI_ISL_429077	2020-02-07	B
Guangzhou/GZMU0009/2020	EPI_ISL_429076	2020-02-07	B
Guangzhou/GZMU0008/2020	EPI_ISL_429075	2020-02-07	A
Guangzhou/GZMU0003/2020	EPI_ISL_429074	2020-02-07	B
Shanghai/SH0074/2020	EPI_ISL_416377	2020-02-07	A0
Shanghai/SH0070/2020	EPI_ISL_416373	2020-02-07	B.4
HongKong/CUHK1/2020	EPI_ISL_416314	2020-02-07	B
England/200690306/2020	EPI_ISL_414043	2020-02-07	B
Guangdong/GD2020233-P0027/2020	EPI_ISL_413856	2020-02-07	A
Guangdong/GD2020234-P0023/2020	EPI_ISL_413855	2020-02-07	A
Wuhan/HBCDC-HB-06/2020	EPI_ISL_412982	2020-02-07	A
SH-P05-A-2-Other_province_of_China-Guangdong/2020-02-08	OR240427	2020-02-08	A
SH-P31-2-Wuhan/2020-02-08	OR240474	2020-02-08	A
SH-P226-2-Wuhan/2020-02-08	OR240421	2020-02-08	A
SH-P260-B-2-Other_province_of_China-Anhui/2020-02-08	OR240366	2020-02-08	A0
SH-P266-2-Other_city_of_Hubei-Xiangyang/2020-02-08	OR240402	2020-02-08	B
SH-P52-2-Asia-Sri_Lanka/2020-02-08	OR240513	2020-02-08	B
SH-P29-2-Wuhan/2020-02-08	OR240471	2020-02-08	B
SH-P35-B-2-Shanghai/2020-02-08	OR240375	2020-02-08	B
SH-P44-B-2-Shanghai/2020-02-08	OR240497	2020-02-08	B
SH-P28-A-2-Shanghai/2020-02-08	OR240469	2020-02-08	B
SH-P53-2-Wuhan/2020-02-08	OR240514	2020-02-08	B
SH-P37-2-Shanghai/2020-02-08	OR240485	2020-02-08	B0
Singapore/17nan/2020	EPI_ISL_648071	2020-02-08	B
Singapore/186/2020	EPI_ISL_462304	2020-02-08	B
Taiwan/TSGH-37/2020	EPI_ISL_457733	2020-02-08	B
hCoV-19/China/DT-WH03/2020	EPI_ISL_453781	2020-02-08	B
Beijing/DT-BJ02/2020	EPI_ISL_452359	2020-02-08	B
Sichuan/SC-WCH2-006/2020	EPI_ISL_451377	2020-02-08	CC
Sichuan/SC-WCH1-002/2020	EPI_ISL_451375	2020-02-08	B
Sichuan/SC-PHCC2-049/2020	EPI_ISL_451369	2020-02-08	B
Sichuan/SC-PHCC2-047/2020	EPI_ISL_451367	2020-02-08	B
Sichuan/SC-PHCC1-031/2020	EPI_ISL_451352	2020-02-08	B
Sichuan/SC-PHCC1-029/2020	EPI_ISL_451350	2020-02-08	B
Sichuan/SC-PHCC1-028/2020	EPI_ISL_451349	2020-02-08	B
hCoV-19/Sichuan/SC-WCH2-006/2020	EPI_ISL_451076	2020-02-08	CC
Germany/BY-ChVir-1483/2020	EPI_ISL_450208	2020-02-08	B-B.1
UnitedArabEmirates/L4280/2020	EPI_ISL_435134	2020-02-08	B
Beijing/BJ752/2020	EPI_ISL_430724	2020-02-08	A0
Guangzhou/GZMU0050/2020	EPI_ISL_429095	2020-02-08	A0
Guangzhou/GZMU0049/2020	EPI_ISL_429094	2020-02-08	A0
Guangzhou/GZMU0046/2020	EPI_ISL_429093	2020-02-08	A
Guangzhou/GZMU0045/2020	EPI_ISL_429092	2020-02-08	A
Guangzhou/GZMU0041/2020	EPI_ISL_429091	2020-02-08	A
Guangzhou/GZMU0039/2020	EPI_ISL_429090	2020-02-08	A
Guangzhou/GZMU0037/2020	EPI_ISL_429089	2020-02-08	B-B.1
Shangrao/JX1974/2020	EPI_ISL_421258	2020-02-08	B
HongKong/HKPU30_2901/2020	EPI_ISL_417188	2020-02-08	B
HongKong/HKPU29_0102/2020	EPI_ISL_417187	2020-02-08	B
Australia/VIC07/2020	EPI_ISL_416415	2020-02-08	A
Shanghai/SH0080/2020	EPI_ISL_416382	2020-02-08	B.4
Shanghai/SH0056/2020	EPI_ISL_416364	2020-02-08	B
Shanghai/SH0055/2020	EPI_ISL_416363	2020-02-08	B
England/200690756/2020	EPI_ISL_414044	2020-02-08	B
England/200690300/2020	EPI_ISL_414042	2020-02-08	B
England/200690245/2020	EPI_ISL_414041	2020-02-08	B
Tianmen/HBCDC-HB-07/2020	EPI_ISL_412983	2020-02-08	A
France/ARA-739/2020	EPI_ISL_410486	2020-02-08	B
SH-P07-A-2-Shanghai/2020-02-09	OR240430	2020-02-09	A
SH-P27-C-2-Shanghai/2020-02-09	OR240468	2020-02-09	B
SH-P30-B-2-Wuhan/2020-02-09	OR240473	2020-02-09	B
SH-P249-2-Unclear/2020-02-09	OR240356	2020-02-09	B
SH-P16-2-Wuhan/2020-02-09	OR240444	2020-02-09	B
SaudiArabia/509/2020	EPI_ISL_489998	2020-02-09	B.1
Singapore/6nan/2020	EPI_ISL_482680	2020-02-09	B
England/20072030304/2020	EPI_ISL_464168	2020-02-09	B
Singapore/175/2020	EPI_ISL_462293	2020-02-09	B
hCoV-19/Jiangxi/JX2325/2020	EPI_ISL_455502	2020-02-09	A0
Yichun/JX2325/2020	EPI_ISL_455460	2020-02-09	A0
Wuhan/HB-WH5-239/2020	EPI_ISL_454980	2020-02-09	B
Sichuan/SC-PHCC2-051/2020	EPI_ISL_451371	2020-02-09	A
Sichuan/SC-PHCC1-033/2020	EPI_ISL_451354	2020-02-09	A
Sichuan/SC-PHCC1-027/2020	EPI_ISL_451348	2020-02-09	A
Guangzhou/GZMU0060/2020	EPI_ISL_429103	2020-02-09	B
SouthKorea/KCDC2012/2020	EPI_ISL_426182	2020-02-09	A
HongKong/HKPU36-0702/2020	EPI_ISL_418815	2020-02-09	B
HongKong/HKPU35_0402/2020	EPI_ISL_417199	2020-02-09	B
HongKong/HKPU34_3001/2020	EPI_ISL_417197	2020-02-09	B
HongKong/HKPU33_0202/2020	EPI_ISL_417195	2020-02-09	B
HongKong/HKPU32_0402/2020	EPI_ISL_417193	2020-02-09	B
HongKong/HKPU28_3001/2020	EPI_ISL_417185	2020-02-09	B
Shanghai/SH0119/2020	EPI_ISL_416404	2020-02-09	B
Shanghai/SH0101/2020	EPI_ISL_416393	2020-02-09	B
Shanghai/SH0077/2020	EPI_ISL_416380	2020-02-09	B
HongKong/VM20002493-2/2020	EPI_ISL_414527	2020-02-09	B
Guangdong/GD2020246-P0028/2020	EPI_ISL_413864	2020-02-09	B
England/09c/2020	EPI_ISL_412116	2020-02-09	B
SH-P40-A-2-Asia-Japan/2020-02-10	OR240488	2020-02-10	A
SH-P57-2-Other_province_of_China-Heilongjiang/2020-02-10	OR240522	2020-02-10	B
SH-P18-A-2-Other_city_of_Hubei-Ezhou/2020-02-10	OR240446	2020-02-10	B
SH-P44-C-2-Shanghai/2020-02-10	OR240498	2020-02-10	B
SH-P48-B-2-Shanghai/2020-02-10	OR240504	2020-02-10	B
SH-P43-B-2-Shanghai/2020-02-10	OR240493	2020-02-10	B
SH-P258-2-Wuhan/2020-02-10	OR240371	2020-02-10	B
SaudiArabia/523/2020	EPI_ISL_490000	2020-02-10	B.1
SaudiArabia/518/2020	EPI_ISL_489999	2020-02-10	B.1
hCoV-19/Jiangxi/JX2019/2020	EPI_ISL_455507	2020-02-10	B
Fuzhou/JX2019/2020	EPI_ISL_455465	2020-02-10	B
Wuhan/HB-WH2-162/2020	EPI_ISL_455374	2020-02-10	B
Wuhan/HB-WH2-164/2020	EPI_ISL_454931	2020-02-10	B
Wuhan/HB-WH2-163/2020	EPI_ISL_454930	2020-02-10	B
Sichuan/SC-WCH4-286/2020	EPI_ISL_451388	2020-02-10	B
Beijing/BJ782/2020	EPI_ISL_430741	2020-02-10	A0
HongKong/HKPU44-0102/2020	EPI_ISL_419219	2020-02-10	B
HongKong/HKPU42-0302/2020	EPI_ISL_419217	2020-02-10	B
HongKong/HKPU41-0802/2020	EPI_ISL_419216	2020-02-10	B
HongKong/HKPU40-2801/2020	EPI_ISL_419215	2020-02-10	B
HongKong/HKPU39-3001/2020	EPI_ISL_419214	2020-02-10	B
Singapore/17/2020	EPI_ISL_418992	2020-02-10	B
Shanghai/SH0106/2020	EPI_ISL_416396	2020-02-10	B
HongKong/VM20002507-2/2020	EPI_ISL_414528	2020-02-10	B
Guangdong/GDFS2020052-P0025/2020	EPI_ISL_413875	2020-02-10	B
USA/CA-CDC-03047275-001/2020	EPI_ISL_411955	2020-02-10	B
SH-P13-2-Other_city_of_Hubei-Jingzhou/2020-02-11	OR240439	2020-02-11	A
SH-P07-B-2-Shanghai/2020-02-11	OR240431	2020-02-11	A
SH-P10-A-2-Shanghai/2020-02-11	OR240434	2020-02-11	A
SH-P12-A-2-Europe-France/2020-02-11	OR240438	2020-02-11	B
SH-P18-B-2-Other_city_of_Hubei-Ezhou/2020-02-11	OR240447	2020-02-11	B
SH-P43-C-2-Shanghai/2020-02-11	OR240494	2020-02-11	B
SH-P44-D-2-Shanghai/2020-02-11	OR240499	2020-02-11	B
SH-P59-A-2-Unclear/2020-02-11	OR240524	2020-02-11	B
SH-P54-A-2-Shanghai/2020-02-11	OR240515	2020-02-11	B
SH-P09-2-Wuhan/2020-02-11	OR240433	2020-02-11	B.4
SH-P55-2-Other_province_of_China-Henan/2020-02-11	OR240519	2020-02-11	B0
Guangzhou/GZMU0079/2020	EPI_ISL_457691	2020-02-11	B
Guangzhou/GZMU0078/2020	EPI_ISL_457690	2020-02-11	A
Guangzhou/GZMU0077/2020	EPI_ISL_457689	2020-02-11	A
Guangzhou/GZMU0075/2020	EPI_ISL_457688	2020-02-11	A
Guangzhou/GZMU0074/2020	EPI_ISL_457687	2020-02-11	A
Wuhan/HB-WH2-165/2020	EPI_ISL_455375	2020-02-11	B
Wuhan/HB-WHCM2-279/2020	EPI_ISL_455011	2020-02-11	B
Wuhan/HB-WH3-171/2020	EPI_ISL_454937	2020-02-11	B
Wuhan/HB-WH3-170/2020	EPI_ISL_454936	2020-02-11	B
Wuhan/HB-WH2-169/2020	EPI_ISL_454935	2020-02-11	B
Wuhan/HB-WH2-168/2020	EPI_ISL_454934	2020-02-11	B
Wuhan/HB-WH2-167/2020	EPI_ISL_454933	2020-02-11	B
Wuhan/HB-WH2-166/2020	EPI_ISL_454932	2020-02-11	B
hCoV-19/China/DT-WH01/2020	EPI_ISL_453780	2020-02-11	B
Beijing/DT-BJ03/2020	EPI_ISL_452361	2020-02-11	CC
Beijing/DT-BJ01/2020	EPI_ISL_452358	2020-02-11	B
Sichuan/SC-NJ-093/2020	EPI_ISL_451342	2020-02-11	CC
HongKong/HKPU49-3001/2020	EPI_ISL_419223	2020-02-11	B
HongKong/HKPU48-0202/2020	EPI_ISL_419222	2020-02-11	B
HongKong/HKPU45-0502/2020	EPI_ISL_419221	2020-02-11	B
Shanghai/SH0115/2020	EPI_ISL_416402	2020-02-11	A
USA/TX-CDC-03050000-001/2020	EPI_ISL_411956	2020-02-11	A0
SH-P25-B-2-Other_city_of_Hubei-Xiaogan/2020-02-12	OR240464	2020-02-12	A
SH-P43-D-2-Shanghai/2020-02-12	OR240495	2020-02-12	B
SH-P54-B-2-Shanghai/2020-02-12	OR240516	2020-02-12	B
SH-P28-B-2-Shanghai/2020-02-12	OR240470	2020-02-12	B
SH-P48-C-2-Shanghai/2020-02-12	OR240505	2020-02-12	B
SH-P60-2-Unclear/2020-02-12	OR240526	2020-02-12	B-B.1
Shandong/2020C1240550/2020	EPI_ISL_962871	2020-02-12	A
Japan/PG-1978/2020	EPI_ISL_685584	2020-02-12	B
hCoV-19/Jiangxi/JX2424/2020	EPI_ISL_455509	2020-02-12	A
Yichun/JX2424/2020	EPI_ISL_455467	2020-02-12	A
Wuhan/HB-WH4-198/2020	EPI_ISL_455386	2020-02-12	B
Sichuan/SC-PHCC2-044/2020	EPI_ISL_451364	2020-02-12	B
Sichuan/SC-PHCC1-034/2020	EPI_ISL_451355	2020-02-12	CC
Italy/LAZ-INMI1-B1/2020	EPI_ISL_451298	2020-02-12	B
Shanghai/SH0127/2020	EPI_ISL_416408	2020-02-12	B
HongKong/VM20002582-2/2020	EPI_ISL_414569	2020-02-12	B
SH-P10-B-2-Shanghai/2020-02-13	OR240435	2020-02-13	A
SH-P11-B-2-Shanghai/2020-02-13	OR240437	2020-02-13	A
SH-P61-2-Shanghai/2020-02-13	OR240527	2020-02-13	A
SH-P19-B-2-Wuhan/2020-02-13	OR240450	2020-02-13	B
SH-P18-C-2-Other_city_of_Hubei-Ezhou/2020-02-13	OR240448	2020-02-13	B
SH-P20-C-2-Wuhan/2020-02-13	OR240453	2020-02-13	B
Shandong/2020C1240548/2020	EPI_ISL_962534	2020-02-13	A
France/IDF_HB_112002053643/2020	EPI_ISL_940419	2020-02-13	B.1
Japan/PG-1979/2020	EPI_ISL_685585	2020-02-13	B
UnitedArabEmirates/skmc-0442954/2020	EPI_ISL_582610	2020-02-13	B
SaudiArabia/553/2020	EPI_ISL_490002	2020-02-13	B.1
SaudiArabia/545/2020	EPI_ISL_490001	2020-02-13	B.1
Japan/PG-0114/2020	EPI_ISL_479850	2020-02-13	B
England/20078004004/2020	EPI_ISL_464170	2020-02-13	B
England/20078003804/2020	EPI_ISL_464169	2020-02-13	B
Wuhan/HB-WHCM2-264/2020	EPI_ISL_454999	2020-02-13	B
Guangdong/MZ01/2020	EPI_ISL_454417	2020-02-13	A
Sichuan/SC-WCH4-289/2020	EPI_ISL_451391	2020-02-13	B
Sichuan/SC-PHCC2-042/2020	EPI_ISL_451362	2020-02-13	B
HongKong/HKPU54-0302/2020	EPI_ISL_419226	2020-02-13	B
HongKong/HKPU53-0802/2020	EPI_ISL_419225	2020-02-13	B
HongKong/HKPU52-3101/2020	EPI_ISL_419224	2020-02-13	B
Singapore/21/2020	EPI_ISL_419000	2020-02-13	T-
Shanghai/SH0110/2020	EPI_ISL_416399	2020-02-13	B
SH-P40-B-2-Asia-Japan/2020-02-14	OR240489	2020-02-14	A
SH-P33-2-Asia-France/2020-02-14	OR240476	2020-02-14	B
SH-P59-B-2-Unclear/2020-02-14	OR240525	2020-02-14	B
Shandong/2020C1240557/2020	EPI_ISL_962870	2020-02-14	A
Shandong/2020C1240636/2020	EPI_ISL_962869	2020-02-14	A
Shandong/2020C1240512/2020	EPI_ISL_962542	2020-02-14	B
Shandong/2020C1240551/2020	EPI_ISL_962533	2020-02-14	A
Shandong/2020C1240555/2020	EPI_ISL_962532	2020-02-14	B
Japan/PG-2175/2020	EPI_ISL_685780	2020-02-14	B
England/20079000404/2020	EPI_ISL_464172	2020-02-14	B
England/20079000204/2020	EPI_ISL_464171	2020-02-14	B
Singapore/188/2020	EPI_ISL_462306	2020-02-14	B0
Guangzhou/GZMU0083/2020	EPI_ISL_457693	2020-02-14	A
Guangzhou/GZMU0081/2020	EPI_ISL_457692	2020-02-14	A
Wuhan/HB-WHCM2-265/2020	EPI_ISL_455000	2020-02-14	B
Sichuan/SC-PHCC2-048/2020	EPI_ISL_451368	2020-02-14	A
Singapore/14Clin/2020	EPI_ISL_418998	2020-02-14	T-
Shanghai/SH0102/2020	EPI_ISL_416394	2020-02-14	B
SH-P50-A-2-Shanghai/2020-02-15	OR240510	2020-02-15	B
SH-P24-B-2-Wuhan/2020-02-15	OR240462	2020-02-15	B
SH-P56-A-2-Shanghai/2020-02-15	OR240520	2020-02-15	B
SH-P56-B-2-Shanghai/2020-02-15	OR240521	2020-02-15	B
SH-P54-C-2-Shanghai/2020-02-15	OR240517	2020-02-15	B
SH-P49-2-Shanghai/2020-02-15	OR240509	2020-02-15	B
SH-P48-D-2-Shanghai/2020-02-15	OR240506	2020-02-15	B
SH-P261-2-Wuhan/2020-02-15	OR240411	2020-02-15	B.4
SH-P66-2-Asia-Japan/2020-02-15	OR240533	2020-02-15	B.4
Shandong/2020C1240764/2020	EPI_ISL_962868	2020-02-15	B
Japan/PG-1005/2020	EPI_ISL_684615	2020-02-15	B
HongKong/HKU-200723-081/2020	EPI_ISL_497848	2020-02-15	B
HongKong/HKU-200723-045/2020	EPI_ISL_497812	2020-02-15	B
Panama/328927/2020	EPI_ISL_496615	2020-02-15	B
Japan/PG-0372/2020	EPI_ISL_480042	2020-02-15	A
Japan/PG-0066/2020	EPI_ISL_479824	2020-02-15	B
Singapore/383/2020	EPI_ISL_469132	2020-02-15	T-
England/20079022904/2020	EPI_ISL_464174	2020-02-15	B
England/20079022704/2020	EPI_ISL_464173	2020-02-15	B
Wuhan/HB-WHCM2-268/2020	EPI_ISL_455003	2020-02-15	B
Guangdong/MZ02/2020	EPI_ISL_454418	2020-02-15	A
Sichuan/SC-WCH4-291/2020	EPI_ISL_451393	2020-02-15	B
HongKong/HKPU57-0702/2020	EPI_ISL_419227	2020-02-15	B
Japan/DP0200/2020	EPI_ISL_416584	2020-02-15	B
Japan/DP0196/2020	EPI_ISL_416583	2020-02-15	B
Japan/DP0191/2020	EPI_ISL_416582	2020-02-15	B
Japan/DP0190/2020	EPI_ISL_416581	2020-02-15	B
Japan/DP0184/2020	EPI_ISL_416580	2020-02-15	B
Japan/DP0158/2020	EPI_ISL_416579	2020-02-15	B
Japan/DP0152/2020	EPI_ISL_416578	2020-02-15	B
Japan/DP0134/2020	EPI_ISL_416577	2020-02-15	B
Japan/DP0133/2020	EPI_ISL_416576	2020-02-15	B
Japan/DP0121/2020	EPI_ISL_416575	2020-02-15	B
Japan/DP0107/2020	EPI_ISL_416574	2020-02-15	B
Japan/DP0104/2020	EPI_ISL_416573	2020-02-15	B
Japan/DP0078/2020	EPI_ISL_416572	2020-02-15	B
Japan/DP0077/2020	EPI_ISL_416571	2020-02-15	B
Japan/DP0065/2020	EPI_ISL_416570	2020-02-15	B
Japan/DP0059/2020	EPI_ISL_416569	2020-02-15	B
Japan/DP0058/2020	EPI_ISL_416568	2020-02-15	B
Japan/DP0037/2020	EPI_ISL_416567	2020-02-15	B
Japan/DP0027/2020	EPI_ISL_416566	2020-02-15	B
Japan/DP0005/2020	EPI_ISL_416565	2020-02-15	B
Shanghai/SH0126/2020	EPI_ISL_416407	2020-02-15	B.4
Shanghai/SH0125/2020	EPI_ISL_416406	2020-02-15	B.4
SH-P04-2-Wuhan/2020-02-16	OR240426	2020-02-16	A
SH-P02-A-2-Wuhan/2020-02-16	OR240424	2020-02-16	B
SH-P22-A-2-Shanghai/2020-02-16	OR240455	2020-02-16	B
SH-P08-2-Wuhan/2020-02-16	OR240432	2020-02-16	B
SH-P271-2-Unclear/2020-02-16	OR240412	2020-02-16	B
SH-P48-E-2-Shanghai/2020-02-16	OR240507	2020-02-16	B
SH-P45-2-Wuhan/2020-02-16	OR240500	2020-02-16	B.4
Singapore/36nan/2020	EPI_ISL_538435	2020-02-16	B
SaudiArabia/562/2020	EPI_ISL_490003	2020-02-16	B.1
Singapore/470/2020	EPI_ISL_477170	2020-02-16	B0
England/20168037604/2020	EPI_ISL_466615	2020-02-16	B.1
England/20080000404/2020	EPI_ISL_464177	2020-02-16	B
England/20080000204/2020	EPI_ISL_464176	2020-02-16	B
England/20080000104/2020	EPI_ISL_464175	2020-02-16	B
Japan/DP0321/2020	EPI_ISL_454749	2020-02-16	B
Singapore/43/2020	EPI_ISL_428822	2020-02-16	T-
Singapore/36/2020	EPI_ISL_422429	2020-02-16	B
Japan/DP0482/2020	EPI_ISL_416606	2020-02-16	B
Japan/DP0481/2020	EPI_ISL_416605	2020-02-16	B
Japan/DP0476/2020	EPI_ISL_416604	2020-02-16	B
Japan/DP0464/2020	EPI_ISL_416603	2020-02-16	B
Japan/DP0462/2020	EPI_ISL_416602	2020-02-16	B
Japan/DP0457/2020	EPI_ISL_416601	2020-02-16	B
Japan/DP0438/2020	EPI_ISL_416600	2020-02-16	B
Japan/DP0361/2020	EPI_ISL_416599	2020-02-16	B
Japan/DP0357/2020	EPI_ISL_416598	2020-02-16	B
Japan/DP0346/2020	EPI_ISL_416597	2020-02-16	B
Japan/DP0344/2020	EPI_ISL_416596	2020-02-16	B
Japan/DP0328/2020	EPI_ISL_416595	2020-02-16	B
Japan/DP0319/2020	EPI_ISL_416594	2020-02-16	B
Japan/DP0311/2020	EPI_ISL_416593	2020-02-16	B
Japan/DP0294/2020	EPI_ISL_416592	2020-02-16	B
Japan/DP0290/2020	EPI_ISL_416591	2020-02-16	B
Japan/DP0289/2020	EPI_ISL_416590	2020-02-16	B
Japan/DP0287/2020	EPI_ISL_416589	2020-02-16	B
Japan/DP0286/2020	EPI_ISL_416588	2020-02-16	B
Japan/DP0278/2020	EPI_ISL_416587	2020-02-16	B
Japan/DP0274/2020	EPI_ISL_416586	2020-02-16	B
Japan/DP0236/2020	EPI_ISL_416585	2020-02-16	B
Canada/BC_37_0-2/2020	EPI_ISL_412965	2020-02-16	B.4
SH-P05-B-2-Other_province_of_China-Guangdong/2020-02-17	OR240428	2020-02-17	A
SH-P22-B-2-Shanghai/2020-02-17	OR240456	2020-02-17	B
SH-P22-I-2-Shanghai/2020-02-17	OR240404	2020-02-17	B
SH-P54-D-2-Shanghai/2020-02-17	OR240518	2020-02-17	B
SH-P63-2-Asia-Japan/2020-02-17	OR240529	2020-02-17	B.4
Shandong/2020C1240526/2020	EPI_ISL_962540	2020-02-17	A
SouthKorea/KCDC2060/2020	EPI_ISL_497961	2020-02-17	B
Panama/328723/2020	EPI_ISL_496609	2020-02-17	A
SaudiArabia/578/2020	EPI_ISL_490004	2020-02-17	B.1
Japan/PG-0359/2020	EPI_ISL_480030	2020-02-17	B
Japan/PG-0140/2020	EPI_ISL_479863	2020-02-17	B
Japan/PG-0115/2020	EPI_ISL_479851	2020-02-17	B
Guangzhou/GZMU0095/2020	EPI_ISL_457695	2020-02-17	A
Guangzhou/GZMU0092/2020	EPI_ISL_457694	2020-02-17	B
Wuhan/HB-WHCM2-271/2020	EPI_ISL_455006	2020-02-17	B
Wuhan/HB-WHCM2-267/2020	EPI_ISL_455002	2020-02-17	B
Wuhan/HB-WH5-231/2020	EPI_ISL_454974	2020-02-17	CC
Guangdong/20SF4051/2020	EPI_ISL_428463	2020-02-17	A0
Guangdong/20SF4047/2020	EPI_ISL_428462	2020-02-17	A
HongKong/HKPU61-0202/2020	EPI_ISL_419229	2020-02-17	B
HongKong/HKPU60-0802/2020	EPI_ISL_419228	2020-02-17	B
Japan/DP0890/2020	EPI_ISL_416634	2020-02-17	B
Japan/DP0880/2020	EPI_ISL_416633	2020-02-17	B
Japan/DP0827/2020	EPI_ISL_416632	2020-02-17	B
Japan/DP0804/2020	EPI_ISL_416631	2020-02-17	B
Japan/DP0803/2020	EPI_ISL_416630	2020-02-17	B
Japan/DP0802/2020	EPI_ISL_416629	2020-02-17	B
Japan/DP0786/2020	EPI_ISL_416628	2020-02-17	B
Japan/DP0785/2020	EPI_ISL_416627	2020-02-17	B
Japan/DP0779/2020	EPI_ISL_416626	2020-02-17	B
Japan/DP0765/2020	EPI_ISL_416625	2020-02-17	B
Japan/DP0764/2020	EPI_ISL_416624	2020-02-17	B
Japan/DP0763/2020	EPI_ISL_416623	2020-02-17	B
Japan/DP0752/2020	EPI_ISL_416622	2020-02-17	B
Japan/DP0743/2020	EPI_ISL_416621	2020-02-17	B
Japan/DP0724/2020	EPI_ISL_416620	2020-02-17	B
Japan/DP0703/2020	EPI_ISL_416619	2020-02-17	B
Japan/DP0700/2020	EPI_ISL_416618	2020-02-17	B
Japan/DP0699/2020	EPI_ISL_416617	2020-02-17	B
Japan/DP0697/2020	EPI_ISL_416616	2020-02-17	B
Japan/DP0690/2020	EPI_ISL_416615	2020-02-17	B
Japan/DP0687/2020	EPI_ISL_416614	2020-02-17	B
Japan/DP0654/2020	EPI_ISL_416613	2020-02-17	B
Japan/DP0645/2020	EPI_ISL_416612	2020-02-17	B
Japan/DP0644/2020	EPI_ISL_416611	2020-02-17	B
Japan/DP0588/2020	EPI_ISL_416610	2020-02-17	B
Japan/DP0568/2020	EPI_ISL_416609	2020-02-17	B
Japan/DP0544/2020	EPI_ISL_416608	2020-02-17	B
Japan/DP0543/2020	EPI_ISL_416607	2020-02-17	B
USA/Cruise-CDC-03052618-001/2020	EPI_ISL_414484	2020-02-17	B
USA/Cruise-CDC-03052610-001/2020	EPI_ISL_414483	2020-02-17	B
USA/Cruise-CDC-03052616-001/2020	EPI_ISL_413616	2020-02-17	B
USA/Cruise-CDC-03052614-001/2020	EPI_ISL_413615	2020-02-17	B
USA/Cruise-CDC-03052612-001/2020	EPI_ISL_413614	2020-02-17	B
USA/Cruise-CDC-03052607-001/2020	EPI_ISL_413613	2020-02-17	B
USA/Cruise-CDC-03052605-001/2020	EPI_ISL_413612	2020-02-17	B
USA/Cruise-CDC-03052312-001/2020	EPI_ISL_413606	2020-02-17	B
SH-P14-A-2-Wuhan/2020-02-18	OR240440	2020-02-18	A
SH-P17-2-Shanghai/2020-02-18	OR240445	2020-02-18	A
SH-P22-C-2-Shanghai/2020-02-18	OR240457	2020-02-18	B
SH-P42-2-Asia-Japan/2020-02-18	OR240491	2020-02-18	B
SH-P67-2-Shanghai/2020-02-18	OR240534	2020-02-18	B
SH-P69-A-3-Shanghai/2020-02-18	OR240537	2020-02-18	B
SH-P69-B-3-Shanghai/2020-02-18	OR240538	2020-02-18	B
SH-P48-F-2-Shanghai/2020-02-18	OR240508	2020-02-18	B
SH-P64-A-2-Asia-Japan/2020-02-18	OR240530	2020-02-18	B.4
SH-P65-2-Asia-Japan/2020-02-18	OR240532	2020-02-18	B.4
Japan/PG-0360/2020	EPI_ISL_684163	2020-02-18	B
Singapore/654/2020	EPI_ISL_493414	2020-02-18	B
SaudiArabia/596/2020	EPI_ISL_490006	2020-02-18	B.1
SaudiArabia/583/2020	EPI_ISL_490005	2020-02-18	B.1
Japan/PG-0011/2020	EPI_ISL_479798	2020-02-18	B
Japan/PG-0010/2020	EPI_ISL_479797	2020-02-18	B
SouthKorea/KCDC2022/2020	EPI_ISL_471438	2020-02-18	B
SouthKorea/KCDC2021/2020	EPI_ISL_471426	2020-02-18	B
SouthKorea/KCDC2020/2020	EPI_ISL_471425	2020-02-18	B
England/20084031204/2020	EPI_ISL_464178	2020-02-18	B
SouthKorea/KCDC2019/2020	EPI_ISL_427813	2020-02-18	B
SouthKorea/KCDC2017/2020	EPI_ISL_427811	2020-02-18	B
SouthKorea/KCDC2016/2020	EPI_ISL_427810	2020-02-18	B
USA/Cruise-CDC-3053685-001/2020	EPI_ISL_414482	2020-02-18	B
USA/Cruise-CDC-03052316-001/2020	EPI_ISL_414479	2020-02-18	B
USA/Cruise-CDC-3053326-001/2020	EPI_ISL_413621	2020-02-18	B
USA/Cruise-CDC-3053324-001/2020	EPI_ISL_413620	2020-02-18	B
USA/Cruise-CDC-03053578-001/2020	EPI_ISL_413608	2020-02-18	B
USA/Cruise-CDC-03053369-001/2020	EPI_ISL_413607	2020-02-18	B
SH-P22-D-2-Shanghai/2020-02-19	OR240458	2020-02-19	B
SH-P69-C-3-Shanghai/2020-02-19	OR240539	2020-02-19	B
SH-P69-D-3-Shanghai/2020-02-19	OR240540	2020-02-19	B
SH-P35-A-2-Shanghai/2020-02-19	OR240480	2020-02-19	B
SH-P15-2-Wuhan/2020-02-19	OR240443	2020-02-19	B
Japan/PG-0116/2020	EPI_ISL_684127	2020-02-19	B
France/ARA-SC004/2020	EPI_ISL_629084	2020-02-19	B.1
SouthKorea/KCDC2068/2020	EPI_ISL_497969	2020-02-19	B
SouthKorea/KCDC2067/2020	EPI_ISL_497968	2020-02-19	B
SouthKorea/KCDC2039/2020	EPI_ISL_497960	2020-02-19	B
Japan/PG-0361/2020	EPI_ISL_480031	2020-02-19	B
Singapore/469/2020	EPI_ISL_476795	2020-02-19	B0
SouthKorea/KCDC2044/2020	EPI_ISL_471450	2020-02-19	B
SouthKorea/KCDC2043/2020	EPI_ISL_471449	2020-02-19	B
SouthKorea/KCDC2042/2020	EPI_ISL_471448	2020-02-19	B
SouthKorea/KCDC2041/2020	EPI_ISL_471447	2020-02-19	B
SouthKorea/KCDC2040/2020	EPI_ISL_471446	2020-02-19	B
SouthKorea/KCDC2027/2020	EPI_ISL_471443	2020-02-19	B
SouthKorea/KCDC2026/2020	EPI_ISL_471442	2020-02-19	B
SouthKorea/KCDC2025/2020	EPI_ISL_471441	2020-02-19	B
SouthKorea/KCDC2024/2020	EPI_ISL_471440	2020-02-19	B
SouthKorea/KCDC2023/2020	EPI_ISL_471439	2020-02-19	B
England/20086030304/2020	EPI_ISL_464179	2020-02-19	B
Singapore/315/2020	EPI_ISL_462433	2020-02-19	B0
Wuhan/HB-WH4-200/2020	EPI_ISL_454952	2020-02-19	CC
Sichuan/SC-LZ-079/2020	EPI_ISL_451318	2020-02-19	CC
SouthKorea/KCDC2018/2020	EPI_ISL_427812	2020-02-19	A
HongKong/HKPU65-1202/2020	EPI_ISL_419241	2020-02-19	B
HongKong/HKPU64-1202/2020	EPI_ISL_419232	2020-02-19	B
HongKong/HKPU63-1402/2020	EPI_ISL_419231	2020-02-19	B
SH-P22-E-2-Shanghai/2020-02-20	OR240459	2020-02-20	B
SH-P35-G-2-Shanghai/2020-02-20	OR240415	2020-02-20	B
Iran/Tehran-08/2020	EPI_ISL_862078	2020-02-20	B.4
Iran/Tehran-09/2020	EPI_ISL_862077	2020-02-20	B.4
Japan/PG-0142/2020	EPI_ISL_684130	2020-02-20	B
Singapore/913/2020	EPI_ISL_538436	2020-02-20	B
SouthKorea/KCDC2073/2020	EPI_ISL_497974	2020-02-20	B
SouthKorea/KCDC2072/2020	EPI_ISL_497973	2020-02-20	B
SouthKorea/KCDC2071/2020	EPI_ISL_497972	2020-02-20	B
SouthKorea/KCDC2070/2020	EPI_ISL_497971	2020-02-20	B
SouthKorea/KCDC2038/2020	EPI_ISL_497959	2020-02-20	B
SouthKorea/KCDC2037/2020	EPI_ISL_497958	2020-02-20	B
SouthKorea/KCDC2036/2020	EPI_ISL_497957	2020-02-20	B
SouthKorea/KCDC2035/2020	EPI_ISL_497956	2020-02-20	B
SouthKorea/KCDC2034/2020	EPI_ISL_497955	2020-02-20	B
SouthKorea/KCDC2033/2020	EPI_ISL_497954	2020-02-20	B
SouthKorea/KCDC2032/2020	EPI_ISL_497953	2020-02-20	B
SouthKorea/KCDC2030/2020	EPI_ISL_497951	2020-02-20	B
SaudiArabia/610/2020	EPI_ISL_490007	2020-02-20	B.1
SouthKorea/KCDC2056/2020	EPI_ISL_481376	2020-02-20	B
SouthKorea/KCDC2047/2020	EPI_ISL_471453	2020-02-20	A
SouthKorea/KCDC2045/2020	EPI_ISL_471451	2020-02-20	B
SouthKorea/KCDC2029/2020	EPI_ISL_471445	2020-02-20	B
SouthKorea/KCDC2028/2020	EPI_ISL_471444	2020-02-20	B
England/20088028304/2020	EPI_ISL_464180	2020-02-20	B
Guangzhou/GZMU0101/2020	EPI_ISL_457697	2020-02-20	B
Guangzhou/GZMU0099/2020	EPI_ISL_457696	2020-02-20	A
Wuhan/HB-WH5-220/2020	EPI_ISL_454965	2020-02-20	B
Sichuan/SC-PHCC1-026/2020	EPI_ISL_451347	2020-02-20	CC
Australia/NT02/2020	EPI_ISL_419832	2020-02-20	B
Australia/NT01/2020	EPI_ISL_419831	2020-02-20	B
Canada/BC_69243/2020	EPI_ISL_415577	2020-02-20	B.4
USA/Cruise-CDC-03054873-001/2020	EPI_ISL_413618	2020-02-20	B
USA/Cruise-CDC-3054616-001/2020	EPI_ISL_413617	2020-02-20	B
Japan/TK-20-31-3/2020	EPI_ISL_413459	2020-02-20	B
France/IDF_PSL_177/2020	EPI_ISL_1015042	2020-02-20	B.1
SH-P14-B-2-Wuhan/2020-02-21	OR240441	2020-02-21	A
SH-P69-E-3-Shanghai/2020-02-21	OR240541	2020-02-21	B
Japan/FHU-CS56-0221/2020	EPI_ISL_728000	2020-02-21	B
Japan/FHU-CS29-0221/2020	EPI_ISL_727999	2020-02-21	B
Japan/FHU-CS27-0221/2020	EPI_ISL_727998	2020-02-21	B
Japan/FHU-CS24-0221/2020	EPI_ISL_718273	2020-02-21	B
UnitedArabEmirates/skmc-0532493/2020	EPI_ISL_582619	2020-02-21	B
UnitedArabEmirates/skmc-009/2020	EPI_ISL_582618	2020-02-21	B
UnitedArabEmirates/skmc-008/2020	EPI_ISL_582617	2020-02-21	B
UnitedArabEmirates/skmc-007/2020	EPI_ISL_582616	2020-02-21	B
UnitedArabEmirates/skmc-006/2020	EPI_ISL_582615	2020-02-21	B
UnitedArabEmirates/skmc-005/2020	EPI_ISL_582614	2020-02-21	B
UnitedArabEmirates/skmc-004/2020	EPI_ISL_582613	2020-02-21	B
UnitedArabEmirates/skmc-002/2020	EPI_ISL_582612	2020-02-21	B
UnitedArabEmirates/skmc-2200522146/2020	EPI_ISL_582611	2020-02-21	B
Nigeria/ED01-CV155/2020	EPI_ISL_527873	2020-02-21	B
SouthKorea/KCDC2092/2020	EPI_ISL_497993	2020-02-21	B
SouthKorea/KCDC2091/2020	EPI_ISL_497992	2020-02-21	B
SouthKorea/KCDC2090/2020	EPI_ISL_497991	2020-02-21	B
SouthKorea/KCDC2083/2020	EPI_ISL_497984	2020-02-21	B
SouthKorea/KCDC2081/2020	EPI_ISL_497982	2020-02-21	B
SouthKorea/KCDC2080/2020	EPI_ISL_497981	2020-02-21	B
SouthKorea/KCDC2079/2020	EPI_ISL_497980	2020-02-21	B
SouthKorea/KCDC2078/2020	EPI_ISL_497979	2020-02-21	B
SouthKorea/KCDC2077/2020	EPI_ISL_497978	2020-02-21	B
SouthKorea/KCDC2076/2020	EPI_ISL_497977	2020-02-21	B
SouthKorea/KCDC2075/2020	EPI_ISL_497976	2020-02-21	B
SouthKorea/KCDC2069/2020	EPI_ISL_497970	2020-02-21	B
SouthKorea/KCDC2054/2020	EPI_ISL_481374	2020-02-21	B
SouthKorea/KCDC2052/2020	EPI_ISL_481372	2020-02-21	B
SouthKorea/KCDC2051/2020	EPI_ISL_481371	2020-02-21	A
SouthKorea/KCDC2050/2020	EPI_ISL_481370	2020-02-21	B
Australia/NT43/2020	EPI_ISL_480691	2020-02-21	B
Japan/PG-0373/2020	EPI_ISL_480043	2020-02-21	A
Japan/PG-0362/2020	EPI_ISL_480032	2020-02-21	B
Japan/PG-0159/2020	EPI_ISL_479870	2020-02-21	B
SouthKorea/KCDC2049/2020	EPI_ISL_471455	2020-02-21	B
SouthKorea/KCDC2048/2020	EPI_ISL_471454	2020-02-21	B
SouthKorea/KCDC2046/2020	EPI_ISL_471452	2020-02-21	B
Wuhan/HB-WHCM-115/2020	EPI_ISL_454995	2020-02-21	B
Wuhan/HB-WH2-149/2020	EPI_ISL_454921	2020-02-21	B
Wuhan/HB-WH2-148/2020	EPI_ISL_454920	2020-02-21	B
Lebanon/S7_763/2020	EPI_ISL_454420	2020-02-21	B.1
Italy/LOM-INMI-5314-N/2020	EPI_ISL_451307	2020-02-21	B.1
Italy/LOM-INMI-5314-B/2020	EPI_ISL_451306	2020-02-21	B.1
France/HDF-1463/2020	EPI_ISL_429968	2020-02-21	B.1
Australia/NT04/2020	EPI_ISL_419833	2020-02-21	B
France/HDF-1465/2020	EPI_ISL_418218	2020-02-21	B.1
USA/WA-S84/2020	EPI_ISL_417137	2020-02-21	A
USA/Cruise-CDC-3055039-001/2020	EPI_ISL_414481	2020-02-21	B
USA/Cruise-CDC-3054886-001/2020	EPI_ISL_414480	2020-02-21	B
USA/Cruise-CDC-3055015-001/2020	EPI_ISL_413611	2020-02-21	B
USA/Cruise-CDC-3054940-001/2020	EPI_ISL_413610	2020-02-21	B
USA/Cruise-CDC-3054899-001/2020	EPI_ISL_413609	2020-02-21	B
USA/WA-S2/2020	EPI_ISL_413456	2020-02-21	A
SH-P14-C-2-Wuhan/2020-02-22	OR240442	2020-02-22	A
SH-P36-A-2-Shanghai/2020-02-22	OR240481	2020-02-22	B
SouthKorea/Chosun-CoV53/2020	EPI_ISL_985394	2020-02-22	B
Spain/MD-ISCIII-201091/2020	EPI_ISL_871973	2020-02-22	A
Japan/FHU-CS108-0222/2020	EPI_ISL_728156	2020-02-22	B
Japan/FHU-CS84-0222/2020	EPI_ISL_728155	2020-02-22	B
Japan/FHU-CS77-0222/2020	EPI_ISL_728154	2020-02-22	B
USA/WA-USAFSAM-S060/2020	EPI_ISL_644823	2020-02-22	B.1
UnitedArabEmirates/skmc-0532497/2020	EPI_ISL_582620	2020-02-22	B
Italy/LOM-UniMI-L252/2020	EPI_ISL_542224	2020-02-22	B.1
Italy/LOM-UniMI-L251/2020	EPI_ISL_542223	2020-02-22	B.1
Italy/LOM-UniMI-L250/2020	EPI_ISL_542222	2020-02-22	B.1
Italy/LOM-UniMI-L249/2020	EPI_ISL_542221	2020-02-22	B.1
SouthKorea/KCDC2088/2020	EPI_ISL_497989	2020-02-22	B
SouthKorea/KCDC2086/2020	EPI_ISL_497987	2020-02-22	B
SouthKorea/KCDC2084/2020	EPI_ISL_497985	2020-02-22	B
SouthKorea/KCDC2082/2020	EPI_ISL_497983	2020-02-22	B
Panama/328719/2020	EPI_ISL_496607	2020-02-22	A
hCoV-19/Italy/LOM-Hsacco-3/2020	EPI_ISL_486920	2020-02-22	B.1
Italy/LOM-ASST-3/2020	EPI_ISL_486659	2020-02-22	B.1
SouthKorea/KCDC2058/2020	EPI_ISL_481378	2020-02-22	B
SouthKorea/KCDC2055/2020	EPI_ISL_481375	2020-02-22	B
Japan/PG-0376/2020	EPI_ISL_480046	2020-02-22	A
Japan/PG-0375/2020	EPI_ISL_480045	2020-02-22	A
Japan/PG-0374/2020	EPI_ISL_480044	2020-02-22	A
Japan/PG-0363/2020	EPI_ISL_480033	2020-02-22	B
Australia/SA0097/2020	EPI_ISL_468039	2020-02-22	B
Italy/LOM-INMI-5925/2020	EPI_ISL_460091	2020-02-22	B.1
Italy/LOM-INMI-BG-5825/2020	EPI_ISL_460079	2020-02-22	B.1
Wuhan/HB-WHCM2-278/2020	EPI_ISL_455010	2020-02-22	B
Wuhan/HB-WH5-229/2020	EPI_ISL_454973	2020-02-22	CC
Wuhan/HB-WH1-134/2020	EPI_ISL_454911	2020-02-22	B
USA/WA-S277/2020	EPI_ISL_430131	2020-02-22	A
Australia/WA11/2020	EPI_ISL_420456	2020-02-22	B
Australia/NT05/2020	EPI_ISL_419835	2020-02-22	B
HongKong/HKPU74-1302/2020	EPI_ISL_419245	2020-02-22	B
HongKong/HKPU73-0802/2020	EPI_ISL_419244	2020-02-22	B
HongKong/HKPU70-1302/2020	EPI_ISL_419243	2020-02-22	B
USA/WA-S82/2020	EPI_ISL_417135	2020-02-22	A
HongKong/VM20002849/2020	EPI_ISL_414571	2020-02-22	B
SouthKorea/Chosun-CoV33_SP/2020	EPI_ISL_1007663	2020-02-22	B
SH-P22-J-2-Shanghai/2020-02-23	OR240362	2020-02-23	B
SH-P212-H-2-Wuhan/2020-02-23	OR240409	2020-02-23	B-B.1
UnitedArabEmirates/skmc-2200543130/2020	EPI_ISL_582623	2020-02-23	B
UnitedArabEmirates/skmc-2200543117/2020	EPI_ISL_582622	2020-02-23	B
UnitedArabEmirates/skmc-2200543104/2020	EPI_ISL_582621	2020-02-23	B
Italy/LOM-UniMI-L257/2020	EPI_ISL_542228	2020-02-23	B.1
Italy/LOM-UniMI-L256/2020	EPI_ISL_542227	2020-02-23	B.1
Italy/LOM-UniMI-L254/2020	EPI_ISL_542226	2020-02-23	B.1
Italy/LOM-UniMI-L253/2020	EPI_ISL_542225	2020-02-23	B.1
Italy/LOM-UniMI-L230/2020	EPI_ISL_542217	2020-02-23	B.1
SouthKorea/KCDC2093/2020	EPI_ISL_497994	2020-02-23	B
SouthKorea/KCDC2087/2020	EPI_ISL_497988	2020-02-23	B
Panama/333271/2020	EPI_ISL_496736	2020-02-23	A
SaudiArabia/627/2020	EPI_ISL_490008	2020-02-23	B.1
hCoV-19/Italy/LOM-Hsacco-4/2020	EPI_ISL_486921	2020-02-23	B.1
Italy/LOM-ASST-4/2020	EPI_ISL_486660	2020-02-23	B.1
SouthKorea/KCDC2057/2020	EPI_ISL_481377	2020-02-23	B
SouthKorea/KCDC2053/2020	EPI_ISL_481373	2020-02-23	B
Japan/PG-0141/2020	EPI_ISL_479864	2020-02-23	B
Oman/RESP-20-797/2020	EPI_ISL_457701	2020-02-23	B.4
Wuhan/HB-WH1-144/2020	EPI_ISL_455368	2020-02-23	A0
Wuhan/HB-WH1-139/2020	EPI_ISL_455367	2020-02-23	B
Wuhan/HB-WH1-133/2020	EPI_ISL_455366	2020-02-23	CC
Wuhan/HB-WH1-132/2020	EPI_ISL_455365	2020-02-23	CC
Wuhan/HB-WHCM2-274/2020	EPI_ISL_455008	2020-02-23	B
HongKong/HKPU66-2501/2020	EPI_ISL_419242	2020-02-23	B
USA/CA-CDC-03056430-001/2020	EPI_ISL_412862	2020-02-23	B
Anhui/2/2020	EPI_ISL_412026	2020-02-23	B
SH-P68-A-2-Asia-Thailand/2020-02-24	OR240535	2020-02-24	B
SH-P36-B-2-Shanghai/2020-02-24	OR240482	2020-02-24	B
SH-P69-F-3-Shanghai/2020-02-24	OR240542	2020-02-24	B
Italy/TAA-ISS-219/2020	EPI_ISL_856884	2020-02-24	B.1
Italy/LOM-UniMI09/2020	EPI_ISL_779713	2020-02-24	B.1
Italy/LOM-UniMI08/2020	EPI_ISL_779712	2020-02-24	B.1
Italy/LOM-UniMI07/2020	EPI_ISL_779709	2020-02-24	B.1
Italy/LOM-UniMI05/2020	EPI_ISL_779704	2020-02-24	B.1
Italy/TUS-C198/2020	EPI_ISL_738194	2020-02-24	B.1
Japan/FHU-CS56-0224/2020	EPI_ISL_728207	2020-02-24	B
Japan/FHU-CS108-0224/2020	EPI_ISL_728159	2020-02-24	B
Italy/LOM-UniMI-L267/2020	EPI_ISL_542233	2020-02-24	B.1
Italy/LOM-UniMI-L265/2020	EPI_ISL_542232	2020-02-24	B.1
Italy/LOM-UniMI-L261/2020	EPI_ISL_542231	2020-02-24	B.1
Italy/LOM-UniMI-L260/2020	EPI_ISL_542230	2020-02-24	B.1
Italy/LOM-UniMI-L259/2020	EPI_ISL_542229	2020-02-24	B.1
CanaryIslands/CN-ISCIII-201048/2020	EPI_ISL_539531	2020-02-24	B.1
SouthKorea/KCDC2153/2020	EPI_ISL_506947	2020-02-24	B
SouthKorea/KCDC2089/2020	EPI_ISL_497990	2020-02-24	B
SouthKorea/KCDC2085/2020	EPI_ISL_497986	2020-02-24	B
HongKong/HKU-200723-017/2020	EPI_ISL_497784	2020-02-24	B
SaudiArabia/640/2020	EPI_ISL_490009	2020-02-24	B.1
England/200920118/2020	EPI_ISL_485604	2020-02-24	B.1
SouthKorea/KCDC2059/2020	EPI_ISL_481379	2020-02-24	B
Japan/PG-0322/2020	EPI_ISL_479997	2020-02-24	B
England/20092096704/2020	EPI_ISL_464183	2020-02-24	B
England/20092000804/2020	EPI_ISL_464182	2020-02-24	B
England/20092000704/2020	EPI_ISL_464181	2020-02-24	B
Italy/LOM-INMI-7070/2020	EPI_ISL_460086	2020-02-24	B.1
Italy/LOM-INMI-BG-7158/2020	EPI_ISL_460081	2020-02-24	B.1
Oman/RESP-20-837/2020	EPI_ISL_457704	2020-02-24	B.4
Wuhan/HB-WH2-146/2020	EPI_ISL_455370	2020-02-24	CC
Wuhan/HB-WHCM2-282/2020	EPI_ISL_455013	2020-02-24	B
Wuhan/HB-WHCM2-276/2020	EPI_ISL_455009	2020-02-24	B
Wuhan/HB-WHCM2-269/2020	EPI_ISL_455004	2020-02-24	B
Wuhan/HB-WHCM-120/2020	EPI_ISL_454998	2020-02-24	A
Wuhan/HB-WH1-138/2020	EPI_ISL_454915	2020-02-24	B
Austria/CeMM0045/2020	EPI_ISL_437932	2020-02-24	B.1
USA/WA-S254/2020	EPI_ISL_430292	2020-02-24	A
HongKong/HKPU84-2502/2020	EPI_ISL_419248	2020-02-24	B
HongKong/HKPU83-1702/2020	EPI_ISL_419247	2020-02-24	B
USA/WA-S7/2020	EPI_ISL_416462	2020-02-24	A
HongKong/VM20002868/2020	EPI_ISL_414519	2020-02-24	B
USA/Cruise-CDC-03057008-001/2020	EPI_ISL_414485	2020-02-24	B
Switzerland/TI-SNRCI-29919486/2020	EPI_ISL_413996	2020-02-24	B.1
USA/Cruise-CDC-03056442-001/2020	EPI_ISL_413623	2020-02-24	B
USA/Cruise-CDC-03056916-001/2020	EPI_ISL_413622	2020-02-24	B
Netherlands/Berlicum_1363564/2020	EPI_ISL_413565	2020-02-24	B.1
USA/WA2/2020	EPI_ISL_412970	2020-02-24	A
hCoV-19/USA/WA-UWMC-000001/2020	EPI_ISL_17575597	2020-02-24	A
SH-P68-B-2-Asia-Thailand/2020-02-25	OR240536	2020-02-25	B
SH-P69-G-3-Shanghai/2020-02-25	OR240543	2020-02-25	B
SH-P62-2-Asia-Japan/2020-02-25	OR240528	2020-02-25	B.4
Italy/TUS-C44/2020	EPI_ISL_738147	2020-02-25	B.1
Japan/PG-1006/2020	EPI_ISL_684616	2020-02-25	B
Italy/LOM-UniMI-L64/2020	EPI_ISL_542410	2020-02-25	B.1
Italy/LOM-UniMI-L274/2020	EPI_ISL_542240	2020-02-25	B.1
Italy/LOM-UniMI-L273/2020	EPI_ISL_542239	2020-02-25	B.1
Italy/LOM-UniMI-L272/2020	EPI_ISL_542238	2020-02-25	B.1
Italy/LOM-UniMI-L271/2020	EPI_ISL_542237	2020-02-25	B.1
Italy/LOM-UniMI-L270/2020	EPI_ISL_542236	2020-02-25	B.1
Italy/LOM-UniMI-L269/2020	EPI_ISL_542235	2020-02-25	B.1
Italy/LOM-UniMI-L268/2020	EPI_ISL_542234	2020-02-25	B.1
Canada/Qc-LSPQ-L00210314/2020	EPI_ISL_535716	2020-02-25	B.4
Malaysia/6359/2020	EPI_ISL_501220	2020-02-25	B
Japan/PG-0377/2020	EPI_ISL_480047	2020-02-25	A
Japan/PG-0323/2020	EPI_ISL_479998	2020-02-25	B
Japan/PG-0160/2020	EPI_ISL_479871	2020-02-25	B
Japan/PG-0119/2020	EPI_ISL_479852	2020-02-25	B
Japan/PG-0031/2020	EPI_ISL_479802	2020-02-25	B
England/20094061504/2020	EPI_ISL_464186	2020-02-25	B
England/20094061404/2020	EPI_ISL_464185	2020-02-25	B
England/20094007004/2020	EPI_ISL_464184	2020-02-25	B.1
Italy/LOM-INMI-8058/2020	EPI_ISL_460094	2020-02-25	B.1
Wuhan/HB-WHCM2-280/2020	EPI_ISL_455012	2020-02-25	B
Wuhan/HB-WH1-135/2020	EPI_ISL_454912	2020-02-25	B
Taiwan/TSGH-26/2020	EPI_ISL_447252	2020-02-25	B.4
UnitedArabEmirates/L6627/2020	EPI_ISL_435139	2020-02-25	B.4
UnitedArabEmirates/L6599/2020	EPI_ISL_435138	2020-02-25	B
UnitedArabEmirates/L4682/2020	EPI_ISL_435135	2020-02-25	B.4
UnitedArabEmirates/L2409/2020	EPI_ISL_435131	2020-02-25	B.4
UnitedArabEmirates/L0904/2020	EPI_ISL_435126	2020-02-25	B.4
UnitedArabEmirates/L0184/2020	EPI_ISL_435121	2020-02-25	B.4
Beijing/BJ1112/2020	EPI_ISL_430737	2020-02-25	A
USA/WA-S257/2020	EPI_ISL_430295	2020-02-25	A
Spain/MD-ISCIII-201105/2020	EPI_ISL_418251	2020-02-25	B.1
England/20102088002/2020	EPI_ISL_417216	2020-02-25	B
England/20102087902/2020	EPI_ISL_417215	2020-02-25	B
Guangzhou/GZMU0014/2020	EPI_ISL_414692	2020-02-25	B
Guangzhou/GZMU0048/2020	EPI_ISL_414691	2020-02-25	A
Guangzhou/GZMU0047-/2020	EPI_ISL_414690	2020-02-25	A
Guangzhou/GZMU0044-/2020	EPI_ISL_414689	2020-02-25	A
Guangzhou/GZMU0042-/2020	EPI_ISL_414688	2020-02-25	A0
Guangzhou/GZMU0031/2020	EPI_ISL_414687	2020-02-25	B
Guangzhou/GZMU0016/2020	EPI_ISL_414663	2020-02-25	A
France/GES-1583-2/2020	EPI_ISL_414623	2020-02-25	A
HongKong/VM20002907/2020	EPI_ISL_414517	2020-02-25	B
Germany/NW-HHU-02-1/2020	EPI_ISL_414497	2020-02-25	B
England/200960515/2020	EPI_ISL_414009	2020-02-25	B
England/200940527/2020	EPI_ISL_414005	2020-02-25	B
USA/Cruise-CDC-3057405-001/2020	EPI_ISL_413619	2020-02-25	B
Finland/FIN-25/2020	EPI_ISL_412971	2020-02-25	B.1
Brazil/SP-01/2020	EPI_ISL_412964	2020-02-25	B.1
Germany/BW-ChVir-1577/2020	EPI_ISL_412912	2020-02-25	B.1
SH-P69-H-3-Shanghai/2020-02-26	OR240544	2020-02-26	B
Germany/NW-UKB-X4719/2020	EPI_ISL_983587	2020-02-26	B
France/IDF_HB_112002096647/2020	EPI_ISL_940533	2020-02-26	B.1
Germany/BW-ChVir1611/2020	EPI_ISL_729475	2020-02-26	B.1
Germany/BW-ChVir1600/2020	EPI_ISL_729473	2020-02-26	B.4
France/OCC-SC463/2020	EPI_ISL_644681	2020-02-26	B.1
USA/WA-CDC-8384/2020	EPI_ISL_594459	2020-02-26	A
Italy/LOM-UniMI-L98/2020	EPI_ISL_542442	2020-02-26	B.1
Italy/LOM-UniMI-L54/2020	EPI_ISL_542401	2020-02-26	B.1
Italy/LOM-UniMI-L276/2020	EPI_ISL_542241	2020-02-26	B.1
Switzerland/BL-UHB-42167842/2020	EPI_ISL_527917	2020-02-26	B.1
Switzerland/BS-UHB-42167340/2020	EPI_ISL_527916	2020-02-26	B.1
Italy/MAR-UnivPM-71205/2020	EPI_ISL_516083	2020-02-26	B.1
SouthKorea/KCDC2094/2020	EPI_ISL_497995	2020-02-26	B
SaudiArabia/656/2020	EPI_ISL_490010	2020-02-26	B.1
hCoV-19/Italy/LOM-Hsacco-8/2020	EPI_ISL_486925	2020-02-26	B.1
hCoV-19/Italy/LOM-Hsacco-20/2020	EPI_ISL_486918	2020-02-26	B.1
Italy/LOM-ASST-8/2020	EPI_ISL_486664	2020-02-26	B.1
Italy/LOM-ASST-20/2020	EPI_ISL_486657	2020-02-26	B.1
SouthKorea/CoV55/2020	EPI_ISL_485398	2020-02-26	B
Japan/PG-0379/2020	EPI_ISL_480049	2020-02-26	A
Japan/PG-0378/2020	EPI_ISL_480048	2020-02-26	A
Japan/PG-0071/2020	EPI_ISL_479826	2020-02-26	B
Sweden/20-04736/2020	EPI_ISL_475544	2020-02-26	B.4
England/20099044904/2020	EPI_ISL_464204	2020-02-26	B.1
England/20098017604/2020	EPI_ISL_464195	2020-02-26	B.1
England/20098007304/2020	EPI_ISL_464191	2020-02-26	B
England/20096051104/2020	EPI_ISL_464188	2020-02-26	B
England/20096051004/2020	EPI_ISL_464187	2020-02-26	B
Italy/LOM-INMI-9675/2020	EPI_ISL_460095	2020-02-26	B.1
Italy/LOM-INMI-9491/2020	EPI_ISL_460089	2020-02-26	B.1
Italy/LOM-INMI-9214/2020	EPI_ISL_460088	2020-02-26	B.1
Italy/LOM-INMI-9206/2020	EPI_ISL_460087	2020-02-26	B.1
Italy/LOM-INMI-BG-9225/2020	EPI_ISL_460083	2020-02-26	B.1
Italy/LOM-INMI-BG-9209/2020	EPI_ISL_460082	2020-02-26	B.1
Guangzhou/GZMU0117/2020	EPI_ISL_457698	2020-02-26	B
Wuhan/HB-WHCM2-272/2020	EPI_ISL_455007	2020-02-26	B
Wuhan/HB-WHCM-116/2020	EPI_ISL_454996	2020-02-26	A
Canada/ON_SHSC-01/2020	EPI_ISL_450747	2020-02-26	B.4
USA/CA-SCCPHD-UC101/2020	EPI_ISL_435580	2020-02-26	B
USA/WA-S272/2020	EPI_ISL_430126	2020-02-26	A
SouthKorea/KCDC2015/2020	EPI_ISL_427809	2020-02-26	B
Nanchang/JXN3T4/2020	EPI_ISL_421246	2020-02-26	A
Austria/CeMM0003/2020	EPI_ISL_419656	2020-02-26	B.1
Austria/CeMM0002/2020	EPI_ISL_419655	2020-02-26	B
USA/CA-CDC-03062962-001/2020	EPI_ISL_419554	2020-02-26	B
HongKong/HKPU92-1302/2020	EPI_ISL_419253	2020-02-26	B
HongKong/HKPU91-2002/2020	EPI_ISL_419252	2020-02-26	B
HongKong/HKPU90-1602/2020	EPI_ISL_419251	2020-02-26	B
HongKong/HKPU89-2502/2020	EPI_ISL_419250	2020-02-26	B
Spain/CL-ISCIII-201061/2020	EPI_ISL_418247	2020-02-26	B.1
France/BRE-1623/2020	EPI_ISL_418219	2020-02-26	B.1
Norway/1380/2020	EPI_ISL_417484	2020-02-26	B.4
USA/WA-S81/2020	EPI_ISL_417134	2020-02-26	A
France/BRE-2330/2020	EPI_ISL_416502	2020-02-26	B.1
Spain/VC-FISABIO-4/2020	EPI_ISL_416483	2020-02-26	A
Denmark/SSI-01/2020	EPI_ISL_416142	2020-02-26	B.1
NorthernIreland/HSCNI01/2020	EPI_ISL_414949	2020-02-26	B.1
France/PDL-1643/2020	EPI_ISL_414625	2020-02-26	B.1
France/NOR-N1620/2020	EPI_ISL_414624	2020-02-26	B.1
France/GES-1583/2020	EPI_ISL_414600	2020-02-26	A
Germany/NW-HHU-05/2020	EPI_ISL_414504	2020-02-26	B
Germany/NW-HHU-04/2020	EPI_ISL_414499	2020-02-26	B
Germany/NW-HHU-03/2020	EPI_ISL_414498	2020-02-26	B
England/200990006/2020	EPI_ISL_414011	2020-02-26	B
England/200981386/2020	EPI_ISL_414010	2020-02-26	B.1
Switzerland/GE-SNRCI-29933895/2020	EPI_ISL_413997	2020-02-26	B.1
Switzerland/ZH-UZH-1000477102/2020	EPI_ISL_413019	2020-02-26	B
Italy/VEN-SR-86-B/2020	EPI_ISL_1064082	2020-02-26	B
Italy/VEN-SR-31-B/2020	EPI_ISL_1064081	2020-02-26	B
Italy/VEN-SR-29-B/2020	EPI_ISL_1064080	2020-02-26	B
Italy/VEN-SR-30-B/2020	EPI_ISL_1064079	2020-02-26	B
Italy/VEN-SR-87-B/2020	EPI_ISL_1064078	2020-02-26	B
Italy/VEN-SR-13-B/2020	EPI_ISL_1064026	2020-02-26	B
Henan/fahzu0032/2020	EPI_ISL_1040045	2020-02-26	B
SH-P36-C-2-Shanghai/2020-02-27	OR240483	2020-02-27	B
SH-P69-I-3-Shanghai/2020-02-27	OR240545	2020-02-27	B
France/IDF_HB_112002103234/2020	EPI_ISL_940534	2020-02-27	B.1
Germany/BW-FR0059/2020	EPI_ISL_852760	2020-02-27	B.1
Japan/FHU-CS24-0227/2020	EPI_ISL_728206	2020-02-27	B
Japan/PG-0199/2020	EPI_ISL_684139	2020-02-27	B
Japan/PG-0073/2020	EPI_ISL_684110	2020-02-27	B
Israel/CVL-n896/2020	EPI_ISL_649094	2020-02-27	B.1
Netherlands/NB-RIVM-10300/2020	EPI_ISL_636504	2020-02-27	B
UnitedArabEmirates/skmc-003/2020	EPI_ISL_582625	2020-02-27	B
UnitedArabEmirates/skmc-001/2020	EPI_ISL_582624	2020-02-27	B
Netherlands/NH-RIVM-10073/2020	EPI_ISL_547499	2020-02-27	B.1
Italy/LOM-UniMI-L60/2020	EPI_ISL_542406	2020-02-27	B.1
Italy/LOM-UniMI-L278/2020	EPI_ISL_542242	2020-02-27	B.1
Spain/MD-HLP-113/2020	EPI_ISL_530042	2020-02-27	B
USA/CA-CDPH018/2020	EPI_ISL_515911	2020-02-27	A
USA/CA-CDPH017/2020	EPI_ISL_515910	2020-02-27	B
SouthKorea/KCDC2155/2020	EPI_ISL_506949	2020-02-27	B
SouthKorea/KCDC2154/2020	EPI_ISL_506948	2020-02-27	B
Panama/328941/2020	EPI_ISL_496617	2020-02-27	A
SaudiArabia/671/2020	EPI_ISL_490011	2020-02-27	B.1
Japan/PG-0074/2020	EPI_ISL_479828	2020-02-27	B
Japan/PG-0072/2020	EPI_ISL_479827	2020-02-27	B
Morocco/refstage1/2020	EPI_ISL_476559	2020-02-27	B.1
Australia/WA34/2020	EPI_ISL_470851	2020-02-27	B
England/201061453/2020	EPI_ISL_464411	2020-02-27	B
England/20099089604/2020	EPI_ISL_464229	2020-02-27	B.1
England/20099073004/2020	EPI_ISL_464226	2020-02-27	B.1
England/20099066204/2020	EPI_ISL_464209	2020-02-27	B.1
England/20099066104/2020	EPI_ISL_464208	2020-02-27	B.1
England/20099000504/2020	EPI_ISL_464200	2020-02-27	B.1
England/20098017804/2020	EPI_ISL_464197	2020-02-27	B
England/20098017704/2020	EPI_ISL_464196	2020-02-27	B.1
England/20098017504/2020	EPI_ISL_464194	2020-02-27	B.1
England/20098017204/2020	EPI_ISL_464193	2020-02-27	B
England/20098017104/2020	EPI_ISL_464192	2020-02-27	B
England/20096115304/2020	EPI_ISL_464190	2020-02-27	B
England/20096101804/2020	EPI_ISL_464189	2020-02-27	B.4
Singapore/187/2020	EPI_ISL_462305	2020-02-27	B
Wuhan/HB-WHCM-109/2020	EPI_ISL_454992	2020-02-27	B
Wuhan/HB-WH1-140/2020	EPI_ISL_454916	2020-02-27	B
Netherlands/NoordHolland_10001/2020	EPI_ISL_454750	2020-02-27	B.1
Lebanon/S5_762/2020	EPI_ISL_450512	2020-02-27	B.4
England/CAMB-8475A/2020	EPI_ISL_440486	2020-02-27	B.1
Austria/CeMM0143/2020	EPI_ISL_437993	2020-02-27	B.1
Sweden/20-04631/2020	EPI_ISL_430847	2020-02-27	B.4
Singapore/51/2020	EPI_ISL_428830	2020-02-27	T-
SouthKorea/un-CDC-03065362-001/2020	EPI_ISL_420799	2020-02-27	B
USA/OR-CDC-03063104-001/2020	EPI_ISL_419558	2020-02-27	B
USA/WA-CDC-03063125-001/2020	EPI_ISL_419555	2020-02-27	B
Switzerland/BS-UHB-42169171/2020	EPI_ISL_418271	2020-02-27	B.1
Iceland/13/2020	EPI_ISL_417765	2020-02-27	B
Norway/1443/2020	EPI_ISL_417490	2020-02-27	B
Norway/1379/2020	EPI_ISL_417483	2020-02-27	B
USA/WA-S43/2020	EPI_ISL_417096	2020-02-27	A
Spain/VC-FISABIO-6/2020	EPI_ISL_416485	2020-02-27	A
Switzerland/GR-HUG-3043/2020	EPI_ISL_415699	2020-02-27	B.1
Switzerland/GR-HUG-2988/2020	EPI_ISL_415698	2020-02-27	B.1
Georgia/Tb-54/2020	EPI_ISL_415641	2020-02-27	B
Canada/BC_13297/2020	EPI_ISL_415578	2020-02-27	B.4
England/20102000106/2020	EPI_ISL_415144	2020-02-27	B
Guangzhou/GZMU0030-/2020	EPI_ISL_414686	2020-02-27	B
England/200990660/2020	EPI_ISL_414523	2020-02-27	B.1
Germany/NW-HHU-08/2020	EPI_ISL_414508	2020-02-27	B
Germany/NW-HHU-07/2020	EPI_ISL_414506	2020-02-27	B
Germany/NW-HHU-06/2020	EPI_ISL_414505	2020-02-27	B
Switzerland/GE-SNRCI-29949586/2020	EPI_ISL_414022	2020-02-27	B.1
Switzerland/BL-SNRCI-29950902/2020	EPI_ISL_414021	2020-02-27	B.1
Switzerland/GE-SNRCI-29945373/2020	EPI_ISL_414020	2020-02-27	B.1
Switzerland/GE-SNRCI-29943121/2020	EPI_ISL_414019	2020-02-27	B.1
England/200990723/2020	EPI_ISL_414012	2020-02-27	B.1
England/200960041/2020	EPI_ISL_414008	2020-02-27	B.4
Switzerland/AG-SNRCI-29940361/2020	EPI_ISL_413999	2020-02-27	B.1
Netherlands/Tilburg_1363354/2020	EPI_ISL_413586	2020-02-27	B
USA/CA-CDPH-UC4/2020	EPI_ISL_413561	2020-02-27	B
USA/CA-CDPH-UC3/2020	EPI_ISL_413559	2020-02-27	B
USA/CA-CDPH-UC2/2020	EPI_ISL_413558	2020-02-27	B
Wales/PHW1/2020	EPI_ISL_413555	2020-02-27	B.1
Nigeria/Lagos01/2020	EPI_ISL_413550	2020-02-27	B.1
SouthKorea/KUMC05/2020	EPI_ISL_413515	2020-02-27	A
SouthKorea/KUMC03/2020	EPI_ISL_413513	2020-02-27	A
NewZealand/20VR0174/2020	EPI_ISL_413490	2020-02-27	B.4
USA/WA3-UW1/2020	EPI_ISL_413025	2020-02-27	B
Switzerland/ZH-UZH-1000477377/2020	EPI_ISL_413020	2020-02-27	B.1
Mexico/CMX-InDRE-01/2020	EPI_ISL_412972	2020-02-27	B.1
Georgia/MM202054/2020	EPI_ISL_2896259	2020-02-27	B
Italy/VEN-SI-9-B/2020	EPI_ISL_1064076	2020-02-27	B
Italy/VEN-SR-73-B/2020	EPI_ISL_1064075	2020-02-27	B
Italy/VEN-SR-49-B/2020	EPI_ISL_1064074	2020-02-27	B
Italy/VEN-SR-20-B/2020	EPI_ISL_1064073	2020-02-27	B
Italy/VEN-SR-16-B/2020	EPI_ISL_1064072	2020-02-27	B
Italy/VEN-SR-15-B/2020	EPI_ISL_1064071	2020-02-27	B
Italy/VEN-SR-36-B/2020	EPI_ISL_1064070	2020-02-27	B
Italy/VEN-SR-26-B/2020	EPI_ISL_1064069	2020-02-27	B
Italy/VEN-SR-38-B/2020	EPI_ISL_1064068	2020-02-27	B
Henan/fahzu0034/2020	EPI_ISL_1040047	2020-02-27	B
Henan/fahzu0033/2020	EPI_ISL_1040046	2020-02-27	A
SH-P69-J-3-Shanghai/2020-02-28	OR240546	2020-02-28	B
Brazil/BA-27/2020	EPI_ISL_978512	2020-02-28	B.1
France/IDF_HB_112002105432/2020	EPI_ISL_940537	2020-02-28	B.1
France/IDF_HB_112002107124/2020	EPI_ISL_940535	2020-02-28	B.1
France/IDF_HB_112002105286/2020	EPI_ISL_940531	2020-02-28	B.1
Spain/EX-ISCIII-201247/2020	EPI_ISL_862654	2020-02-28	B
Germany/NW-ChVir1683/2020	EPI_ISL_729478	2020-02-28	B
Japan/FHU-CS84-0228/2020	EPI_ISL_728208	2020-02-28	B
France/PAC02003/2020	EPI_ISL_693387	2020-02-28	B
Japan/PG-0075/2020	EPI_ISL_684111	2020-02-28	B
France/ARA-SC002/2020	EPI_ISL_629082	2020-02-28	B.1
France/ARA-SC001/2020	EPI_ISL_629081	2020-02-28	B.1
SaintBarthelemy/IPG-7358/2020	EPI_ISL_613446	2020-02-28	B.1
UnitedArabEmirates/skmc-01319674/2020	EPI_ISL_582626	2020-02-28	B0
Italy/LOM-UniMI-L288/2020	EPI_ISL_542252	2020-02-28	B.1
Italy/LOM-UniMI-L287/2020	EPI_ISL_542251	2020-02-28	B.1
Italy/LOM-UniMI-L286/2020	EPI_ISL_542250	2020-02-28	B.1
Italy/LOM-UniMI-L285/2020	EPI_ISL_542249	2020-02-28	B.1
Italy/LOM-UniMI-L284/2020	EPI_ISL_542248	2020-02-28	B.1
Italy/LOM-UniMI-L283/2020	EPI_ISL_542247	2020-02-28	B.1
Italy/LOM-UniMI-L282/2020	EPI_ISL_542246	2020-02-28	B.1
Italy/LOM-UniMI-L281/2020	EPI_ISL_542245	2020-02-28	B.1
Italy/LOM-UniMI-L280/2020	EPI_ISL_542244	2020-02-28	B.1
Italy/LOM-UniMI-L279/2020	EPI_ISL_542243	2020-02-28	B.1
Italy/LOM-UniMI-L129/2020	EPI_ISL_542125	2020-02-28	B.1
Spain/IB-IBV-99007264/2020	EPI_ISL_541968	2020-02-28	B.1
Spain/EX-ISCIII-201248/2020	EPI_ISL_539558	2020-02-28	CC
Spain/EX-ISCIII-201239/2020	EPI_ISL_539557	2020-02-28	B.1
Spain/AN-ISCIII-201273/2020	EPI_ISL_539497	2020-02-28	B
USA/CA-UCLA-260/2020	EPI_ISL_537558	2020-02-28	B.4
Switzerland/BL-UHB-42170345/2020	EPI_ISL_527919	2020-02-28	B.1
Italy/MAR-UnivPM-73702/2020	EPI_ISL_516085	2020-02-28	B.1
Italy/MAR-UnivPM-73696/2020	EPI_ISL_516084	2020-02-28	B.1
USA/CA-CDPH016/2020	EPI_ISL_515909	2020-02-28	B
France/ARA-05288/2020	EPI_ISL_508933	2020-02-28	B.1
SouthKorea/KCDC2159/2020	EPI_ISL_506953	2020-02-28	B
SouthKorea/KCDC2158/2020	EPI_ISL_506952	2020-02-28	B
SouthKorea/KCDC2156/2020	EPI_ISL_506950	2020-02-28	B
England/LIVE-A4F89/2020	EPI_ISL_499843	2020-02-28	B.1
Japan/PG-0213/2020	EPI_ISL_479913	2020-02-28	A
Japan/PG-0077/2020	EPI_ISL_479830	2020-02-28	B
Japan/PG-0076/2020	EPI_ISL_479829	2020-02-28	B
Japan/PG-0033/2020	EPI_ISL_479803	2020-02-28	B
Singapore/467/2020	EPI_ISL_475998	2020-02-28	T-
Austria/CeMM0401/2020	EPI_ISL_475836	2020-02-28	B.1
Sweden/20-04852/2020	EPI_ISL_475547	2020-02-28	B.4
Sweden/20-04851/2020	EPI_ISL_475546	2020-02-28	B.4
Sweden/20-04850/2020	EPI_ISL_475545	2020-02-28	B.4
Shanghai/CH-02/2020	EPI_ISL_469253	2020-02-28	B
England/20186075504/2020	EPI_ISL_465473	2020-02-28	B.1
England/20100005604/2020	EPI_ISL_464253	2020-02-28	B
England/20100005504/2020	EPI_ISL_464252	2020-02-28	B
England/20100005304/2020	EPI_ISL_464251	2020-02-28	B.1
England/20099089504/2020	EPI_ISL_464228	2020-02-28	B.4
England/20099072604/2020	EPI_ISL_464224	2020-02-28	B
England/20099072204/2020	EPI_ISL_464223	2020-02-28	B.4
England/20099072004/2020	EPI_ISL_464221	2020-02-28	B
England/20099071804/2020	EPI_ISL_464219	2020-02-28	B.1
England/20099048604/2020	EPI_ISL_464207	2020-02-28	B.1
England/20099048504/2020	EPI_ISL_464206	2020-02-28	B
England/20099048404/2020	EPI_ISL_464205	2020-02-28	B
England/20099000804/2020	EPI_ISL_464201	2020-02-28	B
England/20099000304/2020	EPI_ISL_464199	2020-02-28	B.4
England/20099000104/2020	EPI_ISL_464198	2020-02-28	B.1
Italy/LOM-INMI-11951/2020	EPI_ISL_460092	2020-02-28	B.1
Italy/LOM-INMI-11550/2020	EPI_ISL_460090	2020-02-28	B.1
Italy/LOM-INMI-BG-11639/2020	EPI_ISL_460080	2020-02-28	B.1
Wuhan/HB-WH3-174/2020	EPI_ISL_455376	2020-02-28	A0
Wuhan/HB-WH2-154/2020	EPI_ISL_455373	2020-02-28	B
Spain/AN-ISCIII-201257/2020	EPI_ISL_455314	2020-02-28	A
Wuhan/HB-WHCM-113/2020	EPI_ISL_454993	2020-02-28	B
Wuhan/HB-WH3-176/2020	EPI_ISL_454940	2020-02-28	B
Wuhan/HB-WH3-173/2020	EPI_ISL_454939	2020-02-28	B
Wuhan/HB-WH2-161/2020	EPI_ISL_454929	2020-02-28	B
Wuhan/HB-WH2-160/2020	EPI_ISL_454928	2020-02-28	B
Wuhan/HB-WH2-159/2020	EPI_ISL_454927	2020-02-28	B
Wuhan/HB-WH2-158/2020	EPI_ISL_454926	2020-02-28	B
Wuhan/HB-WH2-157/2020	EPI_ISL_454925	2020-02-28	B
Wuhan/HB-WH2-156/2020	EPI_ISL_454924	2020-02-28	B
Wuhan/HB-WH2-155/2020	EPI_ISL_454923	2020-02-28	B
Wuhan/HB-WH2-152/2020	EPI_ISL_454922	2020-02-28	B
Netherlands/ZuidHolland_10005/2020	EPI_ISL_454754	2020-02-28	B.1
Netherlands/ZuidHolland_10004/2020	EPI_ISL_454753	2020-02-28	B.1
Netherlands/NoordBrabant_10003/2020	EPI_ISL_454752	2020-02-28	B
Netherlands/NoordHolland_10002/2020	EPI_ISL_454751	2020-02-28	B.1
Mexico/CMX-InDRE-07/2020	EPI_ISL_452139	2020-02-28	B.1
England/CAMB-84778/2020	EPI_ISL_440514	2020-02-28	B
England/CAMB-84769/2020	EPI_ISL_440483	2020-02-28	B.1
Austria/CeMM0147/2020	EPI_ISL_437995	2020-02-28	B.1
Austria/CeMM0146/2020	EPI_ISL_437994	2020-02-28	B.1
USA/CA-SCCPHD-UC103/2020	EPI_ISL_435582	2020-02-28	B
USA/CA-SCCPHD-UC102/2020	EPI_ISL_435581	2020-02-28	B
USA/WA-S234/2020	EPI_ISL_430272	2020-02-28	A
Australia/NSW219/2020	EPI_ISL_427643	2020-02-28	B
Spain/VC-FISABIO-54/2020	EPI_ISL_425178	2020-02-28	A
Norway/1455/2020	EPI_ISL_420135	2020-02-28	B
Norway/1495/2020	EPI_ISL_420134	2020-02-28	B.1
USA/FL-CDC-03063111-001/2020	EPI_ISL_419560	2020-02-28	A
USA/FL-CDC-03063109-001/2020	EPI_ISL_419559	2020-02-28	B.1
USA/RI-CDC-03063123-001/2020	EPI_ISL_419553	2020-02-28	B.1
Singapore/12Clin/2020	EPI_ISL_418995	2020-02-28	T-
Australia/QLDID922/2020	EPI_ISL_418799	2020-02-28	B
Spain/AN-ISCIII-201272/2020	EPI_ISL_418243	2020-02-28	B
France/HDF-1645/2020	EPI_ISL_418220	2020-02-28	B.1
Italy/LAZ-INMI4/2020	EPI_ISL_417922	2020-02-28	B.1
USA/WA-S105/2020	EPI_ISL_417158	2020-02-28	A
USA/WA-S103/2020	EPI_ISL_417156	2020-02-28	A
USA/WA-S102/2020	EPI_ISL_417155	2020-02-28	A
USA/WA-S101/2020	EPI_ISL_417154	2020-02-28	A
USA/WA-S99/2020	EPI_ISL_417152	2020-02-28	A
USA/WA-S97/2020	EPI_ISL_417150	2020-02-28	A
USA/WA-S96/2020	EPI_ISL_417149	2020-02-28	A
USA/WA-S95/2020	EPI_ISL_417148	2020-02-28	A
USA/WA-S94/2020	EPI_ISL_417147	2020-02-28	A
USA/WA-S44/2020	EPI_ISL_417097	2020-02-28	A
USA/WA-S42/2020	EPI_ISL_417095	2020-02-28	A
USA/WA-S41/2020	EPI_ISL_417094	2020-02-28	A
USA/WA-S40/2020	EPI_ISL_417093	2020-02-28	A
Denmark/SSI-02/2020	EPI_ISL_416143	2020-02-28	B.1
Switzerland/GE-HUG-1402/2020	EPI_ISL_415700	2020-02-28	B.1
Georgia/Tb-82/2020	EPI_ISL_415644	2020-02-28	B.4
Canada/BC_17397/2020	EPI_ISL_415580	2020-02-28	B.4
Switzerland/GE-HUG-0199/2020	EPI_ISL_415455	2020-02-28	B.1
Switzerland/GE-HUG-1422/2020	EPI_ISL_415454	2020-02-28	B.1
England/20100005406/2020	EPI_ISL_415135	2020-02-28	B.1
England/20100001406/2020	EPI_ISL_415132	2020-02-28	B
Germany/NW-HHU-10/2020	EPI_ISL_414574	2020-02-28	B
England/200990002/2020	EPI_ISL_414522	2020-02-28	B.4
Germany/NW-HHU-09/2020	EPI_ISL_414509	2020-02-28	B
England/200990725/2020	EPI_ISL_414007	2020-02-28	B
England/200990724/2020	EPI_ISL_414006	2020-02-28	B
Guangdong/FS-S42-P0046/2020	EPI_ISL_413869	2020-02-28	B
Australia/NSW10/2020	EPI_ISL_413596	2020-02-28	B
Australia/NSW09/2020	EPI_ISL_413595	2020-02-28	B.4
Australia/NSW08/2020	EPI_ISL_413594	2020-02-28	B
Netherlands/Diemen_1363454/2020	EPI_ISL_413570	2020-02-28	B.1
Netherlands/Delft_1363424/2020	EPI_ISL_413569	2020-02-28	B.1
USA/WA-S3/2020	EPI_ISL_413560	2020-02-28	A
USA/CA-CDPH-UC1/2020	EPI_ISL_413557	2020-02-28	A
Germany/NW-HHU-01/2020	EPI_ISL_413488	2020-02-28	B
USA/WA4-UW2/2020	EPI_ISL_413455	2020-02-28	A
Scotland/CVR01/2020	EPI_ISL_413221	2020-02-28	B.1
Brazil/SP-02/2020	EPI_ISL_413016	2020-02-28	B
Australia/NSW05/2020	EPI_ISL_412975	2020-02-28	B.4
Georgia/MM202082/2020	EPI_ISL_2896261	2020-02-28	B.4
Italy/VEN-SR-37-B/2020	EPI_ISL_1064067	2020-02-28	B
Italy/VEN-SR-50-B/2020	EPI_ISL_1064066	2020-02-28	B
Italy/VEN-SR-35-B/2020	EPI_ISL_1064065	2020-02-28	B
Italy/VEN-SR-48-B/2020	EPI_ISL_1064064	2020-02-28	B
Italy/VEN-SR-66-B/2020	EPI_ISL_1064063	2020-02-28	B
Italy/VEN-SR-5-B/2020	EPI_ISL_1064062	2020-02-28	B
Italy/VEN-SR-10-B/2020	EPI_ISL_1064061	2020-02-28	B
Italy/VEN-SR-18-B/2020	EPI_ISL_1064060	2020-02-28	B
Italy/VEN-SR-27-B/2020	EPI_ISL_1064034	2020-02-28	B
Henan/fahzu0035/2020	EPI_ISL_1040048	2020-02-28	A0
France/IDF_PSL_488/2020	EPI_ISL_1015211	2020-02-28	B.1
France/IDF_PSL_487/2020	EPI_ISL_1015210	2020-02-28	B.1
France/IDF_PSL_489/2020	EPI_ISL_1015044	2020-02-28	B.1
France/IDF_PSL_214/2020	EPI_ISL_1015043	2020-02-28	B.1
France/IDF_PSL_165/2020	EPI_ISL_1015004	2020-02-28	B.1
France/IDF_PSL_229/2020	EPI_ISL_1015003	2020-02-28	B.1
SH-P262-2-Wuhan/2020-02-29	OR240397	2020-02-29	B.4
SH-P64-B-2-Asia-Japan/2020-02-29	OR240531	2020-02-29	B.4
France/IDF_HB_112002107630/2020	EPI_ISL_940538	2020-02-29	B.1
France/PAC-IHUCOVID-0006/2020	EPI_ISL_896179	2020-02-29	B.1
Spain/EX-ISCIII-201259/2020	EPI_ISL_871975	2020-02-29	B
Spain/EX-ISCIII-201258/2020	EPI_ISL_871974	2020-02-29	B
Spain/CT-ISCIII-202043/2020	EPI_ISL_862634	2020-02-29	B.1
Italy/PIE-ISS-1177/2020	EPI_ISL_856898	2020-02-29	B.1
Italy/CAM-ISS-780/2020	EPI_ISL_856892	2020-02-29	B.1
France/PAC02004/2020	EPI_ISL_693388	2020-02-29	B.1
Japan/PG-2611/2020	EPI_ISL_690745	2020-02-29	B
Japan/PG-0380/2020	EPI_ISL_684164	2020-02-29	A
Japan/PG-0079/2020	EPI_ISL_684113	2020-02-29	B
France/ARA-SC005/2020	EPI_ISL_629085	2020-02-29	B.1
France/ARA-SC003/2020	EPI_ISL_629083	2020-02-29	B.1
Italy/LOM-UniMI-L66/2020	EPI_ISL_542412	2020-02-29	B.1
Italy/LOM-UniMI-L310/2020	EPI_ISL_542263	2020-02-29	B.1
Italy/LOM-UniMI-L309/2020	EPI_ISL_542262	2020-02-29	B.1
Italy/LOM-UniMI-L302/2020	EPI_ISL_542261	2020-02-29	B.1
Italy/LOM-UniMI-L299/2020	EPI_ISL_542260	2020-02-29	B.1
Italy/LOM-UniMI-L296/2020	EPI_ISL_542259	2020-02-29	B.1
Italy/LOM-UniMI-L295/2020	EPI_ISL_542258	2020-02-29	B.1
Italy/LOM-UniMI-L294/2020	EPI_ISL_542257	2020-02-29	B.1
Italy/LOM-UniMI-L293/2020	EPI_ISL_542256	2020-02-29	B.1
Italy/LOM-UniMI-L292/2020	EPI_ISL_542255	2020-02-29	B.1
Italy/LOM-UniMI-L290/2020	EPI_ISL_542254	2020-02-29	B.1
Italy/LOM-UniMI-L289/2020	EPI_ISL_542253	2020-02-29	B.1
USA/NY-Wadsworth-10131-01/2020	EPI_ISL_525575	2020-02-29	B.4
SouthKorea/KCDC2157/2020	EPI_ISL_506951	2020-02-29	B
England/BRIS-12F565/2020	EPI_ISL_488388	2020-02-29	B.1
Japan/PG-0036/2020	EPI_ISL_479804	2020-02-29	B
England/201061454/2020	EPI_ISL_464412	2020-02-29	B.1
England/20100120904/2020	EPI_ISL_464259	2020-02-29	B.1
England/20100004404/2020	EPI_ISL_464247	2020-02-29	B.4
England/20099071404/2020	EPI_ISL_464218	2020-02-29	B
England/20099070104/2020	EPI_ISL_464217	2020-02-29	B
England/20099069904/2020	EPI_ISL_464216	2020-02-29	B
England/20099069504/2020	EPI_ISL_464215	2020-02-29	B.1
England/20099069004/2020	EPI_ISL_464214	2020-02-29	B.1
England/20099068604/2020	EPI_ISL_464212	2020-02-29	B.4
England/20099068304/2020	EPI_ISL_464211	2020-02-29	B.4
England/20099068104/2020	EPI_ISL_464210	2020-02-29	B.4
England/20099038304/2020	EPI_ISL_464203	2020-02-29	B.1
England/20099015104/2020	EPI_ISL_464202	2020-02-29	B
Netherlands/NA_666/2020	EPI_ISL_461101	2020-02-29	B
Italy/LOM-INMI-12578/2020	EPI_ISL_460093	2020-02-29	B.1
Italy/LOM-INMI-BS-12256/2020	EPI_ISL_460084	2020-02-29	B.1
Spain/PV-ISCIII-201388/2020	EPI_ISL_455351	2020-02-29	A
Spain/PV-ISCIII-201385/2020	EPI_ISL_455350	2020-02-29	A
Spain/RI-ISCIII-201277/2020	EPI_ISL_455336	2020-02-29	A
CanaryIslands/CN-ISCIII-201939/2020	EPI_ISL_455326	2020-02-29	B.1
Spain/PV-IBV-000692/2020	EPI_ISL_452772	2020-02-29	A
Spain/PV-IBV-000860/2020	EPI_ISL_452692	2020-02-29	A
Beijing/DT-travelUSA01/2020	EPI_ISL_452332	2020-02-29	B
Spain/VC-FISABIO-266/2020	EPI_ISL_436361	2020-02-29	A
USA/CA-SCCPHD-UC108/2020	EPI_ISL_435587	2020-02-29	B
USA/CA-SCCPHD-UC105/2020	EPI_ISL_435584	2020-02-29	B.1
USA/CA-SCCPHD-UC104/2020	EPI_ISL_435583	2020-02-29	B.1
Greece/127_HPI/2020	EPI_ISL_430469	2020-02-29	B.1
USA/WA-S243/2020	EPI_ISL_430281	2020-02-29	A
USA/WA-S235/2020	EPI_ISL_430273	2020-02-29	A
USA/WA-S123/2020	EPI_ISL_430160	2020-02-29	A
USA/WA-S281/2020	EPI_ISL_430135	2020-02-29	A
SouthKorea/un-CDC-03066200-001/2020	EPI_ISL_420801	2020-02-29	B
SouthKorea/un-CDC-03066201-001/2020	EPI_ISL_420800	2020-02-29	B
USA/NH-CDC-03065707-001/2020	EPI_ISL_420791	2020-02-29	B.1
Luxembourg/LNS0000001/2020	EPI_ISL_419562	2020-02-29	B.1
USA/GA-CDC-03063103-001/2020	EPI_ISL_419557	2020-02-29	B.1
USA/GA-CDC-03063100-001/2020	EPI_ISL_419556	2020-02-29	B.1
Norway/1494/2020	EPI_ISL_417489	2020-02-29	B
Norway/1493/2020	EPI_ISL_417488	2020-02-29	B
USA/CA-SCCPHD-UC14/2020	EPI_ISL_417318	2020-02-29	B
USA/WA-S119/2020	EPI_ISL_417172	2020-02-29	A
USA/WA-S115/2020	EPI_ISL_417168	2020-02-29	A
USA/WA-S113/2020	EPI_ISL_417166	2020-02-29	A
USA/WA-S108/2020	EPI_ISL_417161	2020-02-29	A
USA/WA-S107/2020	EPI_ISL_417160	2020-02-29	A
USA/WA-S106/2020	EPI_ISL_417159	2020-02-29	A
USA/WA-S100/2020	EPI_ISL_417153	2020-02-29	A
USA/WA-S98/2020	EPI_ISL_417151	2020-02-29	A
USA/WA-S93/2020	EPI_ISL_417146	2020-02-29	A
USA/WA-S92/2020	EPI_ISL_417145	2020-02-29	A
USA/WA-S90/2020	EPI_ISL_417143	2020-02-29	A
USA/WA-S89/2020	EPI_ISL_417142	2020-02-29	A
USA/WA-S55/2020	EPI_ISL_417108	2020-02-29	A
USA/WA-S48/2020	EPI_ISL_417101	2020-02-29	A
USA/WA-S47/2020	EPI_ISL_417100	2020-02-29	A
USA/WA-S46/2020	EPI_ISL_417099	2020-02-29	A
USA/WA-S45/2020	EPI_ISL_417098	2020-02-29	A
CzechRepublic/ChVir1630/2020	EPI_ISL_416742	2020-02-29	B.1
USA/WA-S10/2020	EPI_ISL_416465	2020-02-29	A
USA/WA-S6/2020	EPI_ISL_416461	2020-02-29	A
USA/WA-S5/2020	EPI_ISL_416460	2020-02-29	A
Switzerland/GE-HUG-VD0503/2020	EPI_ISL_415459	2020-02-29	B.1
Switzerland/AG-HUG-7120/2020	EPI_ISL_415457	2020-02-29	B.1
Switzerland/BE-HUG-6651/2020	EPI_ISL_415456	2020-02-29	B.1
Belgium/BA-02291/2020	EPI_ISL_415159	2020-02-29	B.1
England/20100121007/2020	EPI_ISL_415141	2020-02-29	B.1
England/20100121006/2020	EPI_ISL_415140	2020-02-29	B.1
England/20100022706/2020	EPI_ISL_415136	2020-02-29	B.1
England/20100004806/2020	EPI_ISL_415134	2020-02-29	B.1
England/20100004706/2020	EPI_ISL_415133	2020-02-29	B.1
England/20099107406/2020	EPI_ISL_415131	2020-02-29	B.1
England/20099038206/2020	EPI_ISL_415129	2020-02-29	B.1
Brazil/ES-FIOCRUZ-225/2020	EPI_ISL_415128	2020-02-29	B
France/HDF-1684/2020	EPI_ISL_414626	2020-02-29	B.1
USA/NY1-PV08001/2020	EPI_ISL_414476	2020-02-29	B.4
Australia/QLD09/2020	EPI_ISL_414414	2020-02-29	B.4
Brazil/SP-05/2020	EPI_ISL_414016	2020-02-29	B.1
Brazil/SP-06/2020	EPI_ISL_414015	2020-02-29	B.1
Luxembourg/Lux1/2020	EPI_ISL_413593	2020-02-29	B.1
Netherlands/Oss_1363500/2020	EPI_ISL_413581	2020-02-29	B
Netherlands/Loon_op_zand_1363512/2020	EPI_ISL_413576	2020-02-29	B
Netherlands/Houten_1363498/2020	EPI_ISL_413575	2020-02-29	B.1
Netherlands/Helmond_1363548/2020	EPI_ISL_413574	2020-02-29	B.1
USA/WA6-UW3/2020	EPI_ISL_413457	2020-02-29	A
Australia/NSW07/2020	EPI_ISL_413214	2020-02-29	B.4
Australia/NSW06/2020	EPI_ISL_413213	2020-02-29	B.4
Switzerland/ZH-UZH-1000477806/2020	EPI_ISL_413024	2020-02-29	B.1
Switzerland/ZH-UZH-1000477797/2020	EPI_ISL_413023	2020-02-29	B.1
Switzerland/ZH-UZH-1000477796/2020	EPI_ISL_413022	2020-02-29	B.1
Switzerland/ZH-UZH-1000477757/2020	EPI_ISL_413021	2020-02-29	B.1
Italy/VEN-SR-72-B/2020	EPI_ISL_1064059	2020-02-29	B
France/IDF_PSL_141/2020	EPI_ISL_1015045	2020-02-29	B.1
France/IDF_PSL_137/2020	EPI_ISL_1015034	2020-02-29	B.1
SH-P69-K-3-Shanghai/2020-03-01	OR240547	2020-03-01	B
France/IDF_HB_112003000900/2020	EPI_ISL_940532	2020-03-01	B.1
Spain/CM-ISCIII-201307/2020	EPI_ISL_862644	2020-03-01	A
Italy/FVG-ISS-2249/2020	EPI_ISL_856893	2020-03-01	B
Italy/TUS-UniSi12/2020	EPI_ISL_803893	2020-03-01	B.1
Germany/SH-hpi-p1421/2020	EPI_ISL_775751	2020-03-01	B.4
Germany/BY-IMB01259/2020	EPI_ISL_732543	2020-03-01	B.4
Germany/BY-IMB01258/2020	EPI_ISL_732542	2020-03-01	B.4
Germany/RP-ChVir1672/2020	EPI_ISL_729474	2020-03-01	B.4
Japan/FHU-CS56-0301/2020	EPI_ISL_728153	2020-03-01	B
Japan/PG-2433/2020	EPI_ISL_686038	2020-03-01	A
USA/MS-CDC-3861404-001/2020	EPI_ISL_648018	2020-03-01	A
Zimbabwe/ZW-29/2020	EPI_ISL_647978	2020-03-01	B.1
Zimbabwe/ZW-25/2020	EPI_ISL_647977	2020-03-01	B.1
Zimbabwe/ZW-149/2020	EPI_ISL_644750	2020-03-01	A
Germany/NW-HHU-149/2020	EPI_ISL_602519	2020-03-01	B
Germany/NW-HHU-148/2020	EPI_ISL_602518	2020-03-01	B.1
Italy/LOM-UniMI-L69/2020	EPI_ISL_542415	2020-03-01	B.1
Italy/LOM-UniMI-L411/2020	EPI_ISL_542331	2020-03-01	B.1
Italy/LOM-UniMI-L325/2020	EPI_ISL_542273	2020-03-01	B.1
Italy/LOM-UniMI-L322/2020	EPI_ISL_542272	2020-03-01	B.1
Italy/LOM-UniMI-L321/2020	EPI_ISL_542271	2020-03-01	B.1
Italy/LOM-UniMI-L319/2020	EPI_ISL_542270	2020-03-01	B.1
Italy/LOM-UniMI-L318/2020	EPI_ISL_542269	2020-03-01	B.1
Italy/LOM-UniMI-L317/2020	EPI_ISL_542268	2020-03-01	B.1
Italy/LOM-UniMI-L316/2020	EPI_ISL_542267	2020-03-01	B.1
Italy/LOM-UniMI-L314/2020	EPI_ISL_542266	2020-03-01	B.1
Italy/LOM-UniMI-L313/2020	EPI_ISL_542265	2020-03-01	B.1
Italy/LOM-UniMI-L311/2020	EPI_ISL_542264	2020-03-01	B.1
Spain/CT-ISCIII-202050/2020	EPI_ISL_539551	2020-03-01	B.1
Spain/CT-ISCIII-202045/2020	EPI_ISL_539550	2020-03-01	B
Canada/QC-LSPQ-L00212401/2020	EPI_ISL_535717	2020-03-01	B.1
Spain/MD-H12-61/2020	EPI_ISL_529992	2020-03-01	A
Switzerland/ZH-UZH-1000477909/2020	EPI_ISL_524782	2020-03-01	B.1
Switzerland/ZH-UZH-1000477916/2020	EPI_ISL_524475	2020-03-01	B.1
Switzerland/AG-UZH-1000477914/2020	EPI_ISL_524474	2020-03-01	B.1
DominicanRepublic/ICGEB_UNIBE051/2020	EPI_ISL_523811	2020-03-01	B.1
Netherlands/un-EMC-747/2020	EPI_ISL_523503	2020-03-01	B
Belize/un-CDC-3595766-001/2020	EPI_ISL_509712	2020-03-01	B.1
France/ARA-0591/2020	EPI_ISL_508934	2020-03-01	B.1
England/LIVE-A50B2/2020	EPI_ISL_500104	2020-03-01	B.1
England/LIVE-A4DDA/2020	EPI_ISL_500089	2020-03-01	B.1
England/LIVE-A502B/2020	EPI_ISL_499943	2020-03-01	B.1
England/LIVE-A4E6E/2020	EPI_ISL_499923	2020-03-01	B.1
England/LIVE-A51DD/2020	EPI_ISL_499900	2020-03-01	B.1
SouthKorea/KCDC2096/2020	EPI_ISL_497997	2020-03-01	B
England/BRIS-1854512/2020	EPI_ISL_492315	2020-03-01	B.1
SaudiArabia/677/2020	EPI_ISL_490012	2020-03-01	B.1
Japan/PG-0382/2020	EPI_ISL_480051	2020-03-01	A
Japan/PG-0381/2020	EPI_ISL_480050	2020-03-01	A
Japan/PG-0216/2020	EPI_ISL_479916	2020-03-01	A
Japan/PG-0215/2020	EPI_ISL_479915	2020-03-01	A
Japan/PG-0214/2020	EPI_ISL_479914	2020-03-01	A
Japan/PG-0063/2020	EPI_ISL_479823	2020-03-01	A
Japan/PG-0049/2020	EPI_ISL_479812	2020-03-01	B
USA/un-UW-1266/2020	EPI_ISL_476904	2020-03-01	A
Spain/RI-IBV-h2285/2020	EPI_ISL_468764	2020-03-01	A
Spain/PV-IBV-001608/2020	EPI_ISL_467161	2020-03-01	A
England/201061458/2020	EPI_ISL_464416	2020-03-01	B
England/201061457/2020	EPI_ISL_464415	2020-03-01	B.1
England/201061456/2020	EPI_ISL_464414	2020-03-01	B.1
England/201061455/2020	EPI_ISL_464413	2020-03-01	B.1
England/201040154/2020	EPI_ISL_464335	2020-03-01	B.1
England/201040152/2020	EPI_ISL_464334	2020-03-01	B.1
England/20102007104/2020	EPI_ISL_464286	2020-03-01	B.1
England/201020064/2020	EPI_ISL_464284	2020-03-01	B
England/20102003704/2020	EPI_ISL_464274	2020-03-01	B
England/20102003604/2020	EPI_ISL_464273	2020-03-01	B
England/20102000604/2020	EPI_ISL_464261	2020-03-01	B.1
England/20102000402/2020	EPI_ISL_464260	2020-03-01	B.1
England/20100078004/2020	EPI_ISL_464258	2020-03-01	B
England/20100010304/2020	EPI_ISL_464256	2020-03-01	B.1
England/20100005204/2020	EPI_ISL_464250	2020-03-01	B.4
England/20100004602/2020	EPI_ISL_464248	2020-03-01	B.1
England/20100004204/2020	EPI_ISL_464246	2020-03-01	B.1
England/20100004004/2020	EPI_ISL_464245	2020-03-01	B.1
England/20100003904/2020	EPI_ISL_464244	2020-03-01	B.1
England/20100003104/2020	EPI_ISL_464243	2020-03-01	B
England/20100001204/2020	EPI_ISL_464241	2020-03-01	B.4
England/20100001104/2020	EPI_ISL_464240	2020-03-01	B.1
England/20100001004/2020	EPI_ISL_464239	2020-03-01	B
England/20100000904/2020	EPI_ISL_464238	2020-03-01	B
England/20100000804/2020	EPI_ISL_464237	2020-03-01	B
England/20100000704/2020	EPI_ISL_464236	2020-03-01	B
England/20100000604/2020	EPI_ISL_464235	2020-03-01	B.1
England/20100000404/2020	EPI_ISL_464234	2020-03-01	B.1
England/20100000204/2020	EPI_ISL_464233	2020-03-01	B
England/20100000104/2020	EPI_ISL_464232	2020-03-01	B.1
England/20099110204/2020	EPI_ISL_464231	2020-03-01	B.1
England/20099095204/2020	EPI_ISL_464230	2020-03-01	B.4
England/20099089404/2020	EPI_ISL_464227	2020-03-01	B.4
England/20099072104/2020	EPI_ISL_464222	2020-03-01	B.4
Italy/LOM-INMI-13221/2020	EPI_ISL_460085	2020-03-01	B.1
Spain/RI-ISCIII-201334/2020	EPI_ISL_455337	2020-03-01	A
Wuhan/HB-WH5-232/2020	EPI_ISL_454975	2020-03-01	B
Wuhan/HB-WH4-205/2020	EPI_ISL_454955	2020-03-01	B
Wuhan/HB-WH1-142/2020	EPI_ISL_454918	2020-03-01	B
Spain/PV-IBV-000710/2020	EPI_ISL_452756	2020-03-01	A
Italy/LOM-INMI-13075-N/2020	EPI_ISL_451309	2020-03-01	B.1
Italy/LOM-INMI-13075-B/2020	EPI_ISL_451308	2020-03-01	B.1
Israel/51137031/2020	EPI_ISL_447330	2020-03-01	B.1
England/CAMB-84787/2020	EPI_ISL_440506	2020-03-01	B.1
USA/CA-SCCPHD-UC107/2020	EPI_ISL_435586	2020-03-01	B
Wales/PHWC-279EA/2020	EPI_ISL_431938	2020-03-01	B.1
Wales/PHWC-27962/2020	EPI_ISL_431919	2020-03-01	B
India/TG-GMC-RK100/2020	EPI_ISL_431101	2020-03-01	B
Argentina/PAIS-A0001/2020	EPI_ISL_430793	2020-03-01	B.1
USA/WA-S249/2020	EPI_ISL_430287	2020-03-01	A
USA/WA-S247/2020	EPI_ISL_430285	2020-03-01	A
USA/WA-S242/2020	EPI_ISL_430280	2020-03-01	A
USA/WA-S236/2020	EPI_ISL_430274	2020-03-01	A
USA/TX-CDC-03066038-001/2020	EPI_ISL_420798	2020-03-01	B.1
USA/TX-CDC-03065163-001/2020	EPI_ISL_420797	2020-03-01	B.1
USA/RI-CDC-03065076-001/2020	EPI_ISL_420795	2020-03-01	B.1
USA/OR-CDC-03066372-001/2020	EPI_ISL_420794	2020-03-01	B
USA/IL-CDC-03066051-001/2020	EPI_ISL_420790	2020-03-01	B
USA/IL-CDC-03066054-001/2020	EPI_ISL_420789	2020-03-01	B
Singapore/18/2020	EPI_ISL_418999	2020-03-01	TT
Belgium/CG-030158/2020	EPI_ISL_418987	2020-03-01	B
Spain/CL-ISCIII-201323/2020	EPI_ISL_418248	2020-03-01	A
Spain/CM-ISCIII-201329/2020	EPI_ISL_418246	2020-03-01	A
Spain/CM-ISCIII-201328/2020	EPI_ISL_418245	2020-03-01	A
Italy/LAZ-INMI3/2020	EPI_ISL_417921	2020-03-01	B.1
Iceland/14/2020	EPI_ISL_417736	2020-03-01	B.1
Iceland/12/2020	EPI_ISL_417688	2020-03-01	B.1
Norway/1539/2020	EPI_ISL_417487	2020-03-01	B
Norway/1538/2020	EPI_ISL_417486	2020-03-01	B
England/20104015302/2020	EPI_ISL_417236	2020-03-01	B.1
England/20104008502/2020	EPI_ISL_417229	2020-03-01	B.1
England/20104004502/2020	EPI_ISL_417224	2020-03-01	B.1
England/20102115303/2020	EPI_ISL_417219	2020-03-01	B
England/20102098802/2020	EPI_ISL_417217	2020-03-01	B.1
England/20102068502/2020	EPI_ISL_417213	2020-03-01	B
USA/WA-S118/2020	EPI_ISL_417171	2020-03-01	A
USA/WA-S109/2020	EPI_ISL_417162	2020-03-01	A
USA/WA-S88/2020	EPI_ISL_417141	2020-03-01	A
USA/WA-S87/2020	EPI_ISL_417140	2020-03-01	A
USA/WA-S86/2020	EPI_ISL_417139	2020-03-01	A
USA/WA-S33/2020	EPI_ISL_417086	2020-03-01	A
USA/WA-S27/2020	EPI_ISL_417080	2020-03-01	A
France/BRE-2334/2020	EPI_ISL_416503	2020-03-01	B
Denmark/SSI-03/2020	EPI_ISL_416144	2020-03-01	B.1
Switzerland/TI-HUG-2045/2020	EPI_ISL_415703	2020-03-01	B.1
Canada/BC_02421/2020	EPI_ISL_415581	2020-03-01	B.4
Switzerland/GE-HUG-8102/2020	EPI_ISL_415458	2020-03-01	B.1
Belgium/QKJ-03015/2020	EPI_ISL_415158	2020-03-01	B.1
Belgium/BC-03016/2020	EPI_ISL_415157	2020-03-01	B.1
Belgium/SH-03014/2020	EPI_ISL_415156	2020-03-01	B.1
Belgium/VAG-03013/2020	EPI_ISL_415155	2020-03-01	B.1
Belgium/BM-03012/2020	EPI_ISL_415154	2020-03-01	B.1
England/20102068506/2020	EPI_ISL_415149	2020-03-01	B
England/20102000506/2020	EPI_ISL_415147	2020-03-01	B.1
England/20102000306/2020	EPI_ISL_415146	2020-03-01	B.1
England/20102000206/2020	EPI_ISL_415145	2020-03-01	B.1
England/20100077906/2020	EPI_ISL_415139	2020-03-01	B
England/20099079106/2020	EPI_ISL_415130	2020-03-01	B
Finland/FIN-114/2020	EPI_ISL_414640	2020-03-01	B.1
England/200991076/2020	EPI_ISL_414524	2020-03-01	B.1
CzechRepublic/951/2020	EPI_ISL_414477	2020-03-01	B.1
Scotland/CVR03/2020	EPI_ISL_414025	2020-03-01	B.1
Switzerland/VD-SNRCI-29965615/2020	EPI_ISL_414023	2020-03-01	B.1
England/201000003/2020	EPI_ISL_414013	2020-03-01	B
Portugal/CV63/2020	EPI_ISL_413648	2020-03-01	B.1
Portugal/CV62/2020	EPI_ISL_413647	2020-03-01	B.1
Finland/FIN01032020/2020	EPI_ISL_413605	2020-03-01	B
Netherlands/Utrecht_1363628/2020	EPI_ISL_413589	2020-03-01	B.1
Netherlands/Utrecht_1363564/2020	EPI_ISL_413588	2020-03-01	B.1
Netherlands/Rotterdam_1363790/2020	EPI_ISL_413582	2020-03-01	B
Netherlands/Nieuwendijk_1363582/2020	EPI_ISL_413578	2020-03-01	B
Netherlands/Haarlem_1363688/2020	EPI_ISL_413572	2020-03-01	B.1
Netherlands/Dalen_1363624/2020	EPI_ISL_413568	2020-03-01	B
Netherlands/Andel_1365066/2020	EPI_ISL_413564	2020-03-01	B
USA/WA9-UW6/2020	EPI_ISL_413487	2020-03-01	A
USA/WA8-UW5/2020	EPI_ISL_413486	2020-03-01	A
USA/WA7-UW4/2020	EPI_ISL_413458	2020-03-01	A
France/IDF_PSL_202/2020	EPI_ISL_1015212	2020-03-01	B.1
France/IDF_PSL_491/2020	EPI_ISL_1015047	2020-03-01	B.1
France/IDF_PSL_145/2020	EPI_ISL_1015046	2020-03-01	B.1
SH-P50-B-2-Shanghai/2020-03-02	OR240511	2020-03-02	B
SH-P58-2-Shanghai/2020-03-02	OR240523	2020-03-02	B
Germany/NW-UKB-06175/2020	EPI_ISL_983586	2020-03-02	B
Germany/NW-UKB-06174/2020	EPI_ISL_983585	2020-03-02	B
Germany/NW-UKB-06164/2020	EPI_ISL_983541	2020-03-02	B
Germany/NW-UKB-06195/2020	EPI_ISL_983532	2020-03-02	B
Germany/NW-UKB-06184/2020	EPI_ISL_983528	2020-03-02	B
Germany/NW-UKB-06194/2020	EPI_ISL_983509	2020-03-02	B
Germany/NW-UKB-06180/2020	EPI_ISL_983503	2020-03-02	B
France/IDF_HB_112003002655/2020	EPI_ISL_940536	2020-03-02	B
Canada/QC-JUS-V5240540/2020	EPI_ISL_890615	2020-03-02	B.1
Japan/FHU-FP9534-01-1/2020	EPI_ISL_862839	2020-03-02	A
Spain/NA-ISCIII-201399/2020	EPI_ISL_862645	2020-03-02	A
Spain/CM-ISCIII-201336/2020	EPI_ISL_862643	2020-03-02	A
Spain/CM-ISCIII-201369/2020	EPI_ISL_862642	2020-03-02	A
Spain/CM-ISCIII-201371/2020	EPI_ISL_862641	2020-03-02	A
Germany/BW-FR0149/2020	EPI_ISL_852759	2020-03-02	B.1
Germany/BW-FR0150/2020	EPI_ISL_852758	2020-03-02	B.1
Germany/SH-hpi-p1415/2020	EPI_ISL_775940	2020-03-02	B.1
Belgium/rega-03021157/2020	EPI_ISL_738198	2020-03-02	B.1
Germany/BY-IMB01262/2020	EPI_ISL_732527	2020-03-02	CC
Germany/RP-ChVir1908/2020	EPI_ISL_729486	2020-03-02	B.1
Germany/MV-ChVir1689/2020	EPI_ISL_729480	2020-03-02	B.1
Germany/BE-ChVir1685/2020	EPI_ISL_729479	2020-03-02	B.1
Germany/BE-ChVir1670/2020	EPI_ISL_729477	2020-03-02	B.1
Germany/NW-ChVir1671/2020	EPI_ISL_729476	2020-03-02	B.1
Germany/BW-UKT-a003/2020	EPI_ISL_723084	2020-03-02	B.1
Tunisia/2909/2020	EPI_ISL_707791	2020-03-02	B.1
Japan/PG-2001/2020	EPI_ISL_685606	2020-03-02	A
Japan/PG-0288/2020	EPI_ISL_684156	2020-03-02	A
France/ARA-SC011/2020	EPI_ISL_683331	2020-03-02	B.1
France/OCC-SC525/2020	EPI_ISL_660710	2020-03-02	B.1
France/ARA-SC338/2020	EPI_ISL_660334	2020-03-02	A0
Israel/CVL-n1467/2020	EPI_ISL_649090	2020-03-02	B.1
Israel/CVL-n1541/2020	EPI_ISL_649064	2020-03-02	B.1
USA/NY-NYCPHL-000002/2020	EPI_ISL_631503	2020-03-02	B.1
USA/NY-NYCPHL-000001/2020	EPI_ISL_631502	2020-03-02	B.1
Denmark/DCGC-1094/2020	EPI_ISL_614594	2020-03-02	B.1
Denmark/DCGC-746/2020	EPI_ISL_613541	2020-03-02	B.1
Iran/GRC-43/2020	EPI_ISL_596453	2020-03-02	B.4
Italy/LOM-UniMI-L85/2020	EPI_ISL_542429	2020-03-02	B.1
Italy/LOM-UniMI-L65/2020	EPI_ISL_542411	2020-03-02	B.1
Italy/LOM-UniMI-L61/2020	EPI_ISL_542407	2020-03-02	B.1
Italy/LOM-UniMI-L55/2020	EPI_ISL_542402	2020-03-02	B.1
Italy/LOM-UniMI-L53/2020	EPI_ISL_542400	2020-03-02	B.1
Italy/LOM-UniMI-L441/2020	EPI_ISL_542360	2020-03-02	B.1
Italy/LOM-UniMI-L330/2020	EPI_ISL_542277	2020-03-02	B.1
Italy/LOM-UniMI-L329/2020	EPI_ISL_542276	2020-03-02	B.1
Italy/LOM-UniMI-L328/2020	EPI_ISL_542275	2020-03-02	B.1
Italy/LOM-UniMI-L327/2020	EPI_ISL_542274	2020-03-02	B.1
Italy/LOM-UniMI-L116/2020	EPI_ISL_542112	2020-03-02	B.1
Italy/LOM-UniMI-L112/2020	EPI_ISL_542109	2020-03-02	B.1
Italy/LOM-UniMI-L108/2020	EPI_ISL_542106	2020-03-02	B.1
Italy/LOM-UniMI-L105/2020	EPI_ISL_542103	2020-03-02	B.1
Spain/IB-IBV-99007182/2020	EPI_ISL_541950	2020-03-02	B.1
Spain/CT-ISCIII-34696/2020	EPI_ISL_539556	2020-03-02	B.1
Switzerland/BS-UHB-42173111/2020	EPI_ISL_527920	2020-03-02	B.1
Switzerland/ZH-UZH-1000478320/2020	EPI_ISL_524478	2020-03-02	B.1
Switzerland/AG-UZH-1000478260/2020	EPI_ISL_524476	2020-03-02	B.1
France/ARA-0592/2020	EPI_ISL_508935	2020-03-02	B.1
England/NORT-2A6222/2020	EPI_ISL_507128	2020-03-02	B
England/LIVE-A50C1/2020	EPI_ISL_500105	2020-03-02	B.1
England/LIVE-A4F01/2020	EPI_ISL_500096	2020-03-02	B.1
England/LIVE-A4E7D/2020	EPI_ISL_500093	2020-03-02	B.1
England/LIVE-A4D52/2020	EPI_ISL_500085	2020-03-02	B.1
England/LIVE-A4F98/2020	EPI_ISL_499945	2020-03-02	B.1
England/LIVE-A51EC/2020	EPI_ISL_499865	2020-03-02	B.1
England/NORT-281041/2020	EPI_ISL_488800	2020-03-02	B.1
England/NORT-281050/2020	EPI_ISL_488788	2020-03-02	B.1
England/BRIS-12F583/2020	EPI_ISL_488371	2020-03-02	B.1
hCoV-19/Italy/LOM-Hsacco-6/2020	EPI_ISL_486923	2020-03-02	B.1
hCoV-19/Italy/LOM-Hsacco-10/2020	EPI_ISL_486833	2020-03-02	B.1
Italy/LOM-ASST-6/2020	EPI_ISL_486662	2020-03-02	B.1
[truncated: 250,611+ more rows]
