# Supplementary material for: Evolutionary trajectory of diverse SARS-CoV-2 variants at the beginning of COVID-19 outbreak
Source: Virus Evol. 2024 Mar 5;10(1):veae020. doi: 10.1093/ve/veae020 (PMC10984623; doi:10.1093/ve/veae020)
Supplement: veae020_Supp [file veae020_supp.zip › suppl_data/Supplementary Tables 4-9.xlsx]

## Sheet: Supplementary Table 4
Supplementary Table 4. SARS-CoV-2 genomes that carried lineage B.1 related mutations (C241T, C3037T, C14408T, and A23403G) during stages 0 to III.
Strain name	Accession ID	Collection date	Lineage	B.1 related mutations
SH-P202-2-Wuhan/2020-01-29	OR240378	2020-01-29	B	A23403G
SH-P22-H-2-Shanghai/2020-02-07	OR240374	2020-02-07	B	A23403G
Wuhan/HBCDC-HB-06/2020	EPI_ISL_412982	2020-02-07	A	A23403G
SH-P35-B-2-Shanghai/2020-02-08	OR240375	2020-02-08	B	A23403G
SH-P22-A-2-Shanghai/2020-02-16	OR240455	2020-02-16	B	A23403G
SH-P22-B-2-Shanghai/2020-02-17	OR240456	2020-02-17	B	A23403G
SH-P22-I-2-Shanghai/2020-02-17	OR240404	2020-02-17	B	A23403G
SH-P22-C-2-Shanghai/2020-02-18	OR240457	2020-02-18	B	A23403G
SH-P22-D-2-Shanghai/2020-02-19	OR240458	2020-02-19	B	A23403G
SH-P22-E-2-Shanghai/2020-02-20	OR240459	2020-02-20	B	A23403G
UnitedArabEmirates/skmc-01319674/2020	EPI_ISL_582626	2020-02-28	B0	C241T
Australia/WA11/2020	EPI_ISL_420456	2020-02-22	B	C3037T
Spain/MD-H12-R17/2020	EPI_ISL_530095	2020-03-04	A	A23403G
Spain/AN-ISCIII-201636/2020	EPI_ISL_455323	2020-03-06	TT	A23403G
Spain/MD-H12-R11/2020	EPI_ISL_530094	2020-03-06	A	A23403G
Israel/CVL-n2775/2020	EPI_ISL_649101	2020-03-08	B	A23403G
Spain/MD-H12-LP16-6193/2020	EPI_ISL_428675	2020-03-09	A	A23403G
Spain/MD-H12-LP11-2271/2020	EPI_ISL_428674	2020-03-09	A	A23403G
USA/ID-UNM-IBL022/2020	EPI_ISL_632859	2020-03-12	CC	A23403G
Beijing/DT-travelNO01/2020	EPI_ISL_452342	2020-03-12	B	A23403G
USA/ID-UNM-IBL023/2020	EPI_ISL_632868	2020-03-13	CC	A23403G
Italy/VEN-PD10/2020	EPI_ISL_856721	2020-03-13	B	A23403G
Spain/MD-H12-R19/2020	EPI_ISL_530096	2020-03-13	A	A23403G
England/LIVE-A6B47/2020	EPI_ISL_499528	2020-03-15	B	A23403G
England/NORT-2814DC/2020	EPI_ISL_488785	2020-03-16	B	A23403G
Japan/PG-0155/2020	EPI_ISL_684132	2020-03-16	A	A23403G
Ireland/OY-NVRL-20G31858/2020	EPI_ISL_605079	2020-03-17	B	A23403G
USA/NY-Wadsworth-18637-01/2020	EPI_ISL_525618	2020-03-17	B	A23403G
USA/MN-MDH-1485/2020	EPI_ISL_518879	2020-03-18	A	A23403G
Australia/VIC227/2020	EPI_ISL_419922	2020-03-20	B	A23403G
Belgium/JLJ-0320101/2020	EPI_ISL_420357	2020-03-20	B	A23403G
USA/WY-WYPHL-00021/2020	EPI_ISL_462914	2020-03-21	B	A23403G
England/20132099304/2020	EPI_ISL_423832	2020-03-23	B	A23403G
England/20134077504/2020	EPI_ISL_423170	2020-03-24	B	A23403G
USA/ID-UNM-IBL209/2020	EPI_ISL_632874	2020-03-24	A	A23403G
USA/DC-DFS-PHL-0046/2020	EPI_ISL_804867	2020-03-25	B	A23403G
Netherlands/NoordBrabant_10042/2020	EPI_ISL_454791	2020-03-25	B	A23403G
England/20138063804/2020	EPI_ISL_423321	2020-03-26	B	A23403G
Scotland/GCVR-171704/2020	EPI_ISL_489628	2020-03-28	B	A23403G
Scotland/CVR999/2020	EPI_ISL_433373	2020-03-28	B	A23403G
Australia/SA0451/2020	EPI_ISL_508141	2020-03-30	B	A23403G
England/NORT-289692/2020	EPI_ISL_458658	2020-03-31	B	A23403G
Australia/SA0142/2020	EPI_ISL_451143	2020-03-31	B	A23403G
Germany/BB-ChVir3232/2020	EPI_ISL_729548	2020-03-31	B	A23403G
USA/DE-DHSS-F918425/2020	EPI_ISL_593961	2020-03-31	A	A23403G
Spain/MD-IBV-003658/2020	EPI_ISL_467250	2020-04-01	TT	A23403G
Spain/MD-IBV-003657/2020	EPI_ISL_467239	2020-04-01	TT	A23403G
England/20148044604/2020	EPI_ISL_423592	2020-04-02	B	A23403G
Malaysia/UNIMAS-0298/2020	EPI_ISL_718138	2020-04-02	B	A23403G
SH-P147-3-Europe-Russia/2020-04-03	OR240611	2020-04-03	B.4	A23403G
USA/FL-BPHL-1452/2020	EPI_ISL_549234	2020-04-07	A	A23403G
Panama/GMI-PA339770/2020	EPI_ISL_1502836	2020-04-12	A	A23403G
Panama/GMI-PA340863/2020	EPI_ISL_1502839	2020-04-14	A	A23403G
Panama/GMI-PA341357/2020	EPI_ISL_1502840	2020-04-15	A	A23403G
Panama/GMI-PA344779/2020	EPI_ISL_1502842	2020-04-21	A	A23403G
Panama/GMI-PA345576/2020	EPI_ISL_1502843	2020-04-22	A	A23403G
USA/NC-UNC-LCCC0020/2020	EPI_ISL_877603	2020-04-23	B	A23403G
Netherlands/NA_35/2020	EPI_ISL_415492	2020-03-10	B	C14408T
Scotland/EDB023/2020	EPI_ISL_425829	2020-03-12	B	C14408T
USA/UT-099/2020	EPI_ISL_430037	2020-03-14	B	C14408T
Iceland/472/2020	EPI_ISL_424495	2020-03-20	B	C14408T
Uganda/UG034/2020	EPI_ISL_737954	2020-03-21	A	C14408T
SaudiArabia/KAUST-Makkah13/2020	EPI_ISL_437466	2020-03-23	A	C14408T
hCoV-19/USA/WA-FHCRC-1948/2020	EPI_ISL_17578367	2020-03-24	B.4	C14408T
Australia/QLD1236/2020	EPI_ISL_639820	2020-03-26	B	C14408T
Wales/PHWC-26A9D/2020	EPI_ISL_422130	2020-03-30	B	C14408T
SaudiArabia/KAUST-Jeddah76/2020	EPI_ISL_437760	2020-03-30	A	C14408T
India/TG-CCMB-J130/2020	EPI_ISL_458071	2020-04-01	B	C14408T
NewZealand/20VR1928/2020	EPI_ISL_456312	2020-04-03	B	C14408T
Belgium/rega-0409683/2020	EPI_ISL_738209	2020-04-09	B	C14408T
USA/TX-HMH-1350/2020	EPI_ISL_542664	2020-04-12	A	C14408T
Israel/2115990/2020	EPI_ISL_447334	2020-04-16	B	C14408T
England/20170000304/2020	EPI_ISL_465260	2020-04-19	B	C14408T
Hungary/906-5/2020	EPI_ISL_1095621	2020-04-25	B	C14408T
Hungary/907-6/2020	EPI_ISL_1095620	2020-04-25	B	C14408T
Hangzhou/HZCDC6111/2020	EPI_ISL_482575	2020-03-05	B	C241T
SouthKorea/KCDC2160/2020	EPI_ISL_506954	2020-03-07	B	C241T
SouthKorea/KCDC2162/2020	EPI_ISL_506956	2020-03-08	B	C241T
England/201121275/2020	EPI_ISL_464693	2020-03-08	B	C241T
Scotland/EDB015/2020	EPI_ISL_425821	2020-03-11	B	C241T
England/20116159902/2020	EPI_ISL_464861	2020-03-11	B	C241T
USA/un-UW-527/2020	EPI_ISL_576492	2020-03-11	A	C241T
England/201161210/2020	EPI_ISL_464823	2020-03-12	B	C241T
Spain/AN-ISCIII-202657/2020	EPI_ISL_539499	2020-03-12	A	C241T
USA/ID-UNM-IBL025/2020	EPI_ISL_632858	2020-03-13	CC	C241T
Hangzhou/HZCDC6706/2020	EPI_ISL_421222	2020-03-14	B	C241T
Australia/WA04/2020	EPI_ISL_420536	2020-03-15	A	C241T
England/CAMB-75455/2020	EPI_ISL_425389	2020-03-16	B	C241T
England/CAMB-74C8B/2020	EPI_ISL_425362	2020-03-17	B	C241T
USA/ID-UNM-IBL052/2020	EPI_ISL_632864	2020-03-18	CC	C241T
Spain/VC-FISABIO-161/2020	EPI_ISL_436256	2020-03-19	A	C241T
England/CAMB-744B0/2020	EPI_ISL_425297	2020-03-20	B	C241T
SH-P79-3-Europe-UK/2020-03-20	OR240693	2020-03-20	B	C241T
England/20132072602/2020	EPI_ISL_420507	2020-03-20	B	C241T
England/CAMB-74104/2020	EPI_ISL_440347	2020-03-20	B	C241T
SH-P82-3-Europe-UK/2020-03-20	OR240696	2020-03-20	B	C241T
Netherlands/NH-RIVM-21738/2020	EPI_ISL_1035593	2020-03-20	A	C241T
USA/ID-UNM-IBL155/2020	EPI_ISL_632877	2020-03-21	CC	C241T
SH-P89-A-3-Europe-France/2020-03-23	OR240709	2020-03-23	B	C241T
England/201360201/2020	EPI_ISL_423238	2020-03-24	B	C241T
SH-P104-A-3-Europe-UK/2020-03-25	OR240555	2020-03-25	B	C241T
Peru/LIM-INS-024/2020	EPI_ISL_491429	2020-03-25	A	C241T
England/20139029404/2020	EPI_ISL_421911	2020-03-26	B	C241T
England/20139029304/2020	EPI_ISL_421910	2020-03-26	B	C241T
England/20139060004/2020	EPI_ISL_420731	2020-03-28	B	C241T
HongKong/HKPU-0569/2020	EPI_ISL_610176	2020-03-28	B	C241T
Netherlands/NB-RIVM-20609/2020	EPI_ISL_790628	2020-03-30	B	C241T
England/CAMB-77277/2020	EPI_ISL_438509	2020-03-31	B	C241T
USA/OH-UHTL-17/2020	EPI_ISL_984666	2020-03-31	B	C241T
England/CAMB-79925/2020	EPI_ISL_441302	2020-04-01	B	C241T
CzechRepublic/FNHK-703/2020	EPI_ISL_895812	2020-04-01	B	C241T
India/TG-CCMB-J166/2020	EPI_ISL_447568	2020-04-01	B	C241T
USA/CA-CSMC53/2020	EPI_ISL_475666	2020-04-01	B	C241T
England/LOND-D366E/2020	EPI_ISL_440970	2020-04-02	B	C241T
Malaysia/MGI-M76/2020	EPI_ISL_528742	2020-04-02	B	C241T
Malaysia/MGI-M23/2020	EPI_ISL_568873	2020-04-02	B	C241T
Mali/M002672/2020	EPI_ISL_487454	2020-04-10	TT	C241T
Wales/PHWC-310CA/2020	EPI_ISL_446401	2020-04-11	B	C241T
USA/WA-UW-7166/2020	EPI_ISL_486108	2020-04-13	A	C241T
England/20170049404/2020	EPI_ISL_465306	2020-04-20	B	C241T
USA/TX-HMH-1238/2020	EPI_ISL_542603	2020-04-21	A	C241T
Malaysia/UiTM-2592/2020	EPI_ISL_807151	2020-04-22	B	C241T
Malaysia/UiTM-2601/2020	EPI_ISL_807150	2020-04-22	B	C241T
Malaysia/UiTM-2648/2020	EPI_ISL_807153	2020-04-22	B	C241T
USA/WA-UW-8164/2020	EPI_ISL_776734	2020-04-25	A	C241T
Spain/CT-ISCIII-202052/2020	EPI_ISL_462479	2020-03-02	B	C3037T
Netherlands/NoordBrabant_5/2020	EPI_ISL_414430	2020-03-05	B	C3037T
USA/CA-SCCPHD-UC178/2020	EPI_ISL_435657	2020-03-14	B	C3037T
USA/FL-BPHL-0396/2020	EPI_ISL_489805	2020-03-17	CC	C3037T
Taiwan/TSGH-29/2020	EPI_ISL_447255	2020-03-17	B	C3037T
Netherlands/NA_135/2020	EPI_ISL_422679	2020-03-19	B	C3037T
Netherlands/NA_141/2020	EPI_ISL_422683	2020-03-19	B	C3037T
England/NORT-281CD4/2020	EPI_ISL_478479	2020-03-24	B	C3037T
hCoV-19/USA/WA-FHCRC-1930/2020	EPI_ISL_17578217	2020-03-24	A	C3037T
Netherlands/Flevoland_2/2020	EPI_ISL_422637	2020-03-25	B	C3037T
Netherlands/NA_215/2020	EPI_ISL_422750	2020-03-25	B	C3037T
hCoV-19/USA/WA-FHCRC-3249/2020	EPI_ISL_17578275	2020-03-28	B	C3037T
CzechRepublic/FNHK-802/2020	EPI_ISL_895798	2020-03-28	B	C3037T
hCoV-19/USA/WA-FHCRC-4006/2020	EPI_ISL_17578303	2020-03-29	B	C3037T
Poland/1109500/2020	EPI_ISL_450526	2020-03-29	B	C3037T
USA/AK-PHL078/2020	EPI_ISL_492056	2020-03-30	B	C3037T
England/LOND-D3C02/2020	EPI_ISL_449641	2020-04-04	B	C3037T
Oman/16904/2020	EPI_ISL_525423	2020-04-12	B	C3037T
USA/TX-HMH-2501/2020	EPI_ISL_545341	2020-04-12	A	C3037T
USA/CA-CDPH068/2020	EPI_ISL_755040	2020-04-13	A	C3037T
USA/CA-CDPH066/2020	EPI_ISL_755038	2020-04-13	A	C3037T
USA/CA-CDPH067/2020	EPI_ISL_755039	2020-04-13	A	C3037T
USA/CA-CDPH069/2020	EPI_ISL_755041	2020-04-13	A	C3037T
Colombia/TOL-INS-0344/2020	EPI_ISL_653749	2020-04-14	A	C3037T
Malaysia/UNIMAS-M0872/2020	EPI_ISL_718160	2020-04-15	B	C3037T
hCoV-19/USA/WA-FHCRC-7952/2020	EPI_ISL_17578299	2020-04-22	B	C3037T
England/ALDP-9ED695/2020	EPI_ISL_589363	2020-05-05	B	A23403G
England/ALDP-9ED62C/2020	EPI_ISL_589500	2020-05-05	B	A23403G
England/ALDP-9EE333/2020	EPI_ISL_589433	2020-05-06	B	A23403G
England/20202121704/2020	EPI_ISL_528437	2020-05-11	B	A23403G
Egypt/CCHE57357-A-03/2020	EPI_ISL_812785	2020-05-14	B	A23403G
Panama/GMI-PA499/2020	EPI_ISL_1502847	2020-05-14	A	A23403G
Spain/MD-HLP-R85/2020	EPI_ISL_530117	2020-05-14	A	A23403G
Spain/MD-IBV-004981/2020	EPI_ISL_481045	2020-05-15	A	A23403G
USA/FL-BPHL-1086/2020	EPI_ISL_526572	2020-05-23	A	A23403G
Panama/GMI-PA368022/2020	EPI_ISL_1502861	2020-05-27	A	A23403G
Coted'Ivoire/BKE0042/2020	EPI_ISL_614352	2020-06-04	A	A23403G
Coted'Ivoire/BKE0041/2020	EPI_ISL_614351	2020-06-04	A	A23403G
Spain/MD-IBV-006417/2020	EPI_ISL_510132	2020-06-04	A	A23403G
England/MILK-4C2C8A/2020	EPI_ISL_559296	2020-06-06	B	A23403G
England/MILK-4C2BF6/2020	EPI_ISL_559147	2020-06-06	B	A23403G
Egypt/CCHE57357-A-07/2020	EPI_ISL_812788	2020-06-08	B	A23403G
USA/NC-UNC-LCCC0033/2020	EPI_ISL_877616	2020-06-09	B	A23403G
India/GJ-GBRC334b/2020	EPI_ISL_512071	2020-06-12	A	A23403G
Coted'Ivoire/BKE0178/2020	EPI_ISL_614359	2020-06-12	A	A23403G
Coted'Ivoire/BKE0172/2020	EPI_ISL_614357	2020-06-13	A	A23403G
Coted'Ivoire/BKE0173/2020	EPI_ISL_614358	2020-06-13	A	A23403G
Iran/AK-SARS-27/2020	EPI_ISL_1398364	2020-06-15	B.4	A23403G
Coted'Ivoire/BKE0213/2020	EPI_ISL_614363	2020-06-15	A	A23403G
Indonesia/SA-EIJK52/2020	EPI_ISL_574621	2020-06-16	B	A23403G
Coted'Ivoire/BKE0202/2020	EPI_ISL_614362	2020-06-16	A	A23403G
Coted'Ivoire/BKE0189/2020	EPI_ISL_614360	2020-06-16	A	A23403G
Indonesia/SA-EIJK51/2020	EPI_ISL_574620	2020-06-17	B	A23403G
Indonesia/SA-EIJK53/2020	EPI_ISL_574622	2020-06-17	B	A23403G
England/QEUH-5DAF1C/2020	EPI_ISL_533327	2020-06-17	B	A23403G
England/QEUH-5DABDC/2020	EPI_ISL_533340	2020-06-17	B	A23403G
Indonesia/SA-EIJK54/2020	EPI_ISL_574623	2020-06-18	B	A23403G
Coted'Ivoire/BKE0366/2020	EPI_ISL_681834	2020-06-18	A	A23403G
Coted'Ivoire/BKE0248/2020	EPI_ISL_614365	2020-06-20	A	A23403G
Coted'Ivoire/BKE0249/2020	EPI_ISL_614366	2020-06-20	A	A23403G
BurkinaFaso/583/2020	EPI_ISL_660474	2020-06-21	A	A23403G
BurkinaFaso/609/2020	EPI_ISL_660522	2020-06-21	A	A23403G
BurkinaFaso/590/2020	EPI_ISL_660476	2020-06-21	A	A23403G
BurkinaFaso/588/2020	EPI_ISL_660475	2020-06-21	A	A23403G
Coted'Ivoire/BKE0286/2020	EPI_ISL_614370	2020-06-23	A	A23403G
Coted'Ivoire/BKE0317/2020	EPI_ISL_614372	2020-06-24	A	A23403G
Coted'Ivoire/BKE0310/2020	EPI_ISL_614371	2020-06-24	A	A23403G
USA/AZ-ASPHL-1440/2020	EPI_ISL_2650153	2020-06-25	B	A23403G
Panama/GMI-PA395537/2020	EPI_ISL_1502863	2020-06-25	A	A23403G
USA/FL-BPHL-1482/2020	EPI_ISL_549264	2020-06-27	A	A23403G
USA/AZ-ASPHL-1539/2020	EPI_ISL_2650105	2020-06-29	B	A23403G
Coted'Ivoire/BKE0356/2020	EPI_ISL_681833	2020-06-29	A	A23403G
Coted'Ivoire/BKE0349/2020	EPI_ISL_681832	2020-06-29	A	A23403G
Coted'Ivoire/BKE0382/2020	EPI_ISL_681835	2020-06-30	A	A23403G
Coted'Ivoire/BKE0369/2020	EPI_ISL_614374	2020-06-30	A	A23403G
hCoV-19/USA/AZ-ASPHL-1784/2020	EPI_ISL_2695908	2020-07-01	B	A23403G
Coted'Ivoire/BKE0424/2020	EPI_ISL_614376	2020-07-02	A	A23403G
Coted'Ivoire/BKE0405/2020	EPI_ISL_614375	2020-07-02	A	A23403G
Panama/GMI-PA980/2020	EPI_ISL_1502871	2020-07-02	A	A23403G
Panama/GMI-PA979/2020	EPI_ISL_1502870	2020-07-02	A	A23403G
USA/FL-BPHL-1664/2020	EPI_ISL_594353	2020-07-02	A	A23403G
USA/IL-NM-1426/2020	EPI_ISL_936560	2020-07-02	A	A23403G
Coted'Ivoire/BKE0430/2020	EPI_ISL_681836	2020-07-03	A	A23403G
USA/UFH-41/2020	EPI_ISL_2648024	2020-07-03	A	A23403G
Coted'Ivoire/BKE0450-bc1/2020	EPI_ISL_1662578	2020-07-04	A	A23403G
USA/FL-BPHL-1656/2020	EPI_ISL_594345	2020-07-04	A	A23403G
Egypt/CCHE57357-A-27/2020	EPI_ISL_812803	2020-07-05	B	A23403G
USA/SEARCH-101919/2020	EPI_ISL_2628447	2020-07-06	A	A23403G
HongKong/HKU-200723-084/2020	EPI_ISL_497851	2020-07-07	B	A23403G
USA/CA-SEARCH-101939/2020	EPI_ISL_2628453	2020-07-07	A	A23403G
Japan/IC-0072/2020	EPI_ISL_591414	2020-07-08	B	A23403G
SouthKorea/KDCA1349/2020	EPI_ISL_1063647	2020-07-09	B	A23403G
Germany/BW-Cento-39725134/2020	EPI_ISL_815297	2020-07-11	B	A23403G
Japan/IC-0199/2020	EPI_ISL_667628	2020-07-12	B	A23403G
Japan/IC-0084/2020	EPI_ISL_591426	2020-07-12	B	A23403G
Denmark/DCGC-2068/2020	EPI_ISL_618322	2020-07-13	B.4	A23403G
SouthKorea/KCDC2723/2020	EPI_ISL_522502	2020-07-13	B	A23403G
Panama/GMI-PACH3141/2020	EPI_ISL_1502873	2020-07-13	A	A23403G
England/CAMC-949196/2020	EPI_ISL_556765	2020-07-14	A	A23403G
Japan/IC-0089/2020	EPI_ISL_591431	2020-07-15	B	A23403G
Iran/Cento-37431805/2020	EPI_ISL_815256	2020-07-16	B.4	A23403G
Iran/GRC-10074/2020	EPI_ISL_2692953	2020-07-16	B.4	A23403G
Canada/MB-NML-1058/2020	EPI_ISL_1257902	2020-07-17	B.4	A23403G
Coted'Ivoire/BKE0613/2020	EPI_ISL_681838	2020-07-17	A	A23403G
Coted'Ivoire/BKE0633/2020	EPI_ISL_614380	2020-07-17	A	A23403G
Panama/GMI-PABT1918/2020	EPI_ISL_1502874	2020-07-17	A	A23403G
Morocco/HMIMV-585E/2020	EPI_ISL_2968035	2020-07-18	B	A23403G
Morocco/HMIMV-15EN/2020	EPI_ISL_2968037	2020-07-18	B	A23403G
Morocco/HMIMV-10N/2020	EPI_ISL_2968043	2020-07-18	B	A23403G
Canada/MB-NML-1150/2020	EPI_ISL_582477	2020-07-19	B.4	A23403G
Japan/IC-0096/2020	EPI_ISL_591437	2020-07-19	B	A23403G
Panama/GMI-PABT1907/2020	EPI_ISL_1502876	2020-07-19	A	A23403G
HongKong/HKPU-02096/2020	EPI_ISL_2723759	2020-07-22	B	A23403G
Coted'Ivoire/C02-1435/2020	EPI_ISL_682058	2020-07-22	A	A23403G
BurkinaFaso/1174/2020	EPI_ISL_660478	2020-07-23	A	A23403G
Coted'Ivoire/BKE0714-bc14/2020	EPI_ISL_1662585	2020-07-24	A	A23403G
Coted'Ivoire/BKE0706/2020	EPI_ISL_614382	2020-07-24	A	A23403G
Coted'Ivoire/BKE0712/2020	EPI_ISL_614383	2020-07-24	A	A23403G
England/CAMC-949239/2020	EPI_ISL_555945	2020-07-24	A	A23403G
Ghana/WACCBIP-GS220/2020	EPI_ISL_1255142	2020-07-25	B	A23403G
BurkinaFaso/2-032-1197/2020	EPI_ISL_660479	2020-07-25	A	A23403G
Coted'Ivoire/BKE0753/2020	EPI_ISL_614384	2020-07-27	A	A23403G
Coted'Ivoire/BKE0732-bc16/2020	EPI_ISL_1662587	2020-07-28	A	A23403G
Panama/GMI-PA437394/2020	EPI_ISL_1502877	2020-07-29	A	A23403G
Panama/GMI-PACH6313/2020	EPI_ISL_1502880	2020-07-30	A	A23403G
Panama/GMI-PABT2504/2020	EPI_ISL_1502879	2020-07-30	A	A23403G
USA/AZ-ASPHL-2387/2020	EPI_ISL_2383068	2020-07-31	B	A23403G
Panama/GMI-PACH6448/2020	EPI_ISL_1502882	2020-07-31	A	A23403G
Panama/GMI-PACNB11556/2020	EPI_ISL_1502884	2020-07-31	A	A23403G
Panama/GMI-PACH6445/2020	EPI_ISL_1502881	2020-07-31	A	A23403G
Egypt/CCHE57357-A-80/2020	EPI_ISL_812844	2020-08-02	B	A23403G
Egypt/CCHE57357-P-34/2020	EPI_ISL_812865	2020-08-02	B	A23403G
England/QEUH-95FD4E/2020	EPI_ISL_531896	2020-08-03	B	A23403G
England/BIRM-635A2/2020	EPI_ISL_529461	2020-08-04	B	A23403G
India/WB-IICB-005/2020	EPI_ISL_569863	2020-08-04	B	A23403G
Japan/IC-0227/2020	EPI_ISL_667656	2020-08-05	B	A23403G
Japan/IC-0228/2020	EPI_ISL_667657	2020-08-05	B	A23403G
Coted'Ivoire/BKE0820/2020	EPI_ISL_681840	2020-08-05	A	A23403G
England/BIRM-635EE/2020	EPI_ISL_529406	2020-08-06	B	A23403G
BurkinaFaso/1447/2020	EPI_ISL_660447	2020-08-07	A	A23403G
SouthKorea/KDCA1366/2020	EPI_ISL_1063656	2020-08-09	A	A23403G
India/WB-IICB-029/2020	EPI_ISL_581504	2020-08-12	B	A23403G
India/WB-IICB-028/2020	EPI_ISL_581503	2020-08-12	B	A23403G
Coted'Ivoire/BKE0862/2020	EPI_ISL_614386	2020-08-12	A	A23403G
Canada/MB-NML-1461/2020	EPI_ISL_935788	2020-08-12	A	A23403G
Canada/MB-NML-1463/2020	EPI_ISL_935789	2020-08-12	A	A23403G
USA/NC-UNC-LCCC0217/2020	EPI_ISL_968166	2020-08-14	B	A23403G
BurkinaFaso/2-037-1654/2020	EPI_ISL_660453	2020-08-14	A	A23403G
BurkinaFaso/1698/2020	EPI_ISL_660449	2020-08-14	A	A23403G
BurkinaFaso/1689/2020	EPI_ISL_660448	2020-08-14	A	A23403G
BurkinaFaso/2-043-1764/2020	EPI_ISL_660499	2020-08-15	A	A23403G
Coted'Ivoire/BKE0880/2020	EPI_ISL_614387	2020-08-17	A	A23403G
USA/FL-BPHL-1691/2020	EPI_ISL_594380	2020-08-17	A	A23403G
USA/FL-BPHL-1173/2020	EPI_ISL_526659	2020-08-18	A	A23403G
England/QEUH-96D0EA/2020	EPI_ISL_530758	2020-08-19	B.4	A23403G
Panama/GMI-PA461379/2020	EPI_ISL_1502885	2020-08-19	A	A23403G
Coted'Ivoire/BKE0906/2020	EPI_ISL_614390	2020-08-21	A	A23403G
Iran/Ghilan-S1-32/2020	EPI_ISL_1014678	2020-08-22	B.4	A23403G
Panama/GMI-PA465514/2020	EPI_ISL_1502886	2020-08-22	A	A23403G
USA/NY-QDX-3514/2020	EPI_ISL_876925	2020-08-23	A	A23403G
Coted'Ivoire/BKE0916/2020	EPI_ISL_614391	2020-08-23	A	A23403G
England/QEUH-9994AD/2020	EPI_ISL_559763	2020-08-24	B.4	A23403G
USA/NC-UNC-LCCC0142/2020	EPI_ISL_877723	2020-08-24	B	A23403G
BurkinaFaso/1941/2020	EPI_ISL_660505	2020-08-24	A	A23403G
BurkinaFaso/2-060-1985/2020	EPI_ISL_660500	2020-08-24	A	A23403G
Coted'Ivoire/BKE0937/2020	EPI_ISL_614392	2020-08-28	A	A23403G
Indonesia/JT-UGM-47964/2020	EPI_ISL_610162	2020-08-31	B	A23403G
BurkinaFaso/2163/2020	EPI_ISL_660512	2020-09-02	A	A23403G
BurkinaFaso/2173/2020	EPI_ISL_660508	2020-09-02	A	A23403G
Coted'Ivoire/BKE0965/2020	EPI_ISL_614393	2020-09-04	A	A23403G
England/QEUH-9B9B0C/2020	EPI_ISL_549636	2020-09-07	A	A23403G
BurkinaFaso/2307/2020	EPI_ISL_660480	2020-09-09	A	A23403G
India/WB-IICB-012/2020	EPI_ISL_578180	2020-09-10	B	A23403G
India/WB-IICB-013/2020	EPI_ISL_578181	2020-09-10	B	A23403G
India/WB-IICB-016/2020	EPI_ISL_578184	2020-09-10	B	A23403G
BurkinaFaso/2372/2020	EPI_ISL_660501	2020-09-11	A	A23403G
BurkinaFaso/2359/2020	EPI_ISL_660481	2020-09-11	A	A23403G
BurkinaFaso/2375/2020	EPI_ISL_660524	2020-09-11	A	A23403G
BurkinaFaso/2481/2020	EPI_ISL_660502	2020-09-11	A	A23403G
BurkinaFaso/2453/2020	EPI_ISL_660485	2020-09-11	A	A23403G
BurkinaFaso/2496/2020	EPI_ISL_660487	2020-09-11	A	A23403G
BurkinaFaso/2473/2020	EPI_ISL_660486	2020-09-11	A	A23403G
BurkinaFaso/2366/2020	EPI_ISL_660482	2020-09-11	A	A23403G
BurkinaFaso/2439/2020	EPI_ISL_660483	2020-09-11	A	A23403G
BurkinaFaso/2446/2020	EPI_ISL_660484	2020-09-11	A	A23403G
Australia/NSW1123/2020	EPI_ISL_593737	2020-09-13	B.4	A23403G
Coted'Ivoire/BKE1007-bc22/2020	EPI_ISL_1662591	2020-09-14	A	A23403G
BurkinaFaso/2701/2020	EPI_ISL_660461	2020-09-16	A	A23403G
BurkinaFaso/2679/2020	EPI_ISL_660509	2020-09-16	A	A23403G
Togo/BMC-49581-20/2020	EPI_ISL_2279498	2020-09-21	A	A23403G
BurkinaFaso/CV1917/2020	EPI_ISL_4255135	2020-09-21	A	A23403G
USA/NM-UNM-00827/2020	EPI_ISL_610252	2020-05-05	B	C14408T
USA/NM-UNM-00797/2020	EPI_ISL_610261	2020-05-06	B	C14408T
USA/WA-S1317/2020	EPI_ISL_495767	2020-05-13	A	C14408T
USA/FL-BPHL-0407/2020	EPI_ISL_489816	2020-05-14	CC	C14408T
USA/FL-BPHL-0411/2020	EPI_ISL_489820	2020-05-14	A	C14408T
USA/OH-UHTL-20/2020	EPI_ISL_1018058	2020-05-15	B	C14408T
USA/WY-UNM-00134/2020	EPI_ISL_614252	2020-06-06	B	C14408T
USA/AZ-TG395959/2020	EPI_ISL_694785	2020-06-09	B	C14408T
USA/WY-UNM-00137/2020	EPI_ISL_614257	2020-06-19	B	C14408T
India/AP-CS0326/2020	EPI_ISL_862514	2020-06-29	B	C14408T
USA/AZ-ASPHL-1742/2020	EPI_ISL_2650114	2020-07-01	B	C14408T
USA/AZ-ASPHL-1757/2020	EPI_ISL_2445026	2020-07-02	B	C14408T
India/AP-CS0335/2020	EPI_ISL_862521	2020-07-04	B	C14408T
USA/AZ-ASPHL-2204/2020	EPI_ISL_2650119	2020-07-14	B	C14408T
Malaysia/UNIMAS-11942/2020	EPI_ISL_718146	2020-07-18	B	C14408T
Egypt/CCHE57357-A-71/2020	EPI_ISL_812841	2020-07-23	B	C14408T
England/20192146704/2020	EPI_ISL_526545	2020-05-02	B	C241T
Malaysia/MGI-MAEPS126/2020	EPI_ISL_568875	2020-05-04	B	C241T
Malaysia/3097/2020	EPI_ISL_501200	2020-05-04	B	C241T
UnitedArabEmirates/1085/2020	EPI_ISL_698159	2020-05-15	B	C241T
UnitedArabEmirates/1096/2020	EPI_ISL_698169	2020-05-16	B	C241T
England/20226015704/2020	EPI_ISL_528932	2020-05-19	B	C241T
India/OR-ILSCV32670/2020	EPI_ISL_481162	2020-06-03	B	C241T
India/TG-CCMB-M980/2020	EPI_ISL_495269	2020-06-13	B	C241T
Egypt/CCHE57357-A-68/2020	EPI_ISL_812838	2020-06-29	B	C241T
Egypt/CCHE57357-A-47/2020	EPI_ISL_812820	2020-06-30	B	C241T
Egypt/CCHE57357-A-70/2020	EPI_ISL_812840	2020-07-02	B	C241T
Egypt/CCHE57357-P-43/2020	EPI_ISL_812871	2020-07-16	B	C241T
Egypt/CCHE57357-A-54/2020	EPI_ISL_812827	2020-07-19	B	C241T
Egypt/CCHE57357-A-75/2020	EPI_ISL_812843	2020-07-28	B	C241T
Egypt/CCHE57357-A-55/2020	EPI_ISL_812828	2020-08-11	B	C241T
Germany/BAV-PL-virotum_COXB1/2020	EPI_ISL_1373271	2020-09-13	B	C241T
England/NORT-28413C/2020	EPI_ISL_472267	2020-05-05	B	C3037T
Qatar/QA-WCMQ_FD18272740/2020	EPI_ISL_1714723	2020-05-08	B	C3037T
Malaysia/UNIMAS-M3482/2020	EPI_ISL_718166	2020-05-10	B	C3037T
Germany/BW-UT-004/2020	EPI_ISL_485812	2020-05-13	B	C3037T
Oman/RESP-20-B-6588/2020	EPI_ISL_525429	2020-06-05	B	C3037T
UnitedArabEmirates/1065/2020	EPI_ISL_698140	2020-06-11	A	C3037T
USA/AZ-TG381163/2020	EPI_ISL_694650	2020-06-15	CC	C3037T
USA/MO-WUSTL061/2020	EPI_ISL_493080	2020-06-19	A	C3037T
USA/AZ-ASPHL-1945/2020	EPI_ISL_2445045	2020-07-07	B	C3037T
USA/NC-UNC-LCCC0378/2020	EPI_ISL_1334546	2020-07-20	B	C3037T

## Sheet: Supplementary Table 5
Supplementary Table 5. Bat-CoVs and pangolin-CoVs genome sequences related to SARS-CoV-2 used for analysis in this study.
Virus name	Accession ID	Identity with SARS-CoV-2 (Wuhan-Hu-1)	Location	Host	Collection date
BANAL-20-52/Laos/2020	MZ937000.1	96.76	Asia / Laos	Rhinolophus malayanus	2020-07-05
hCoV-19 /bat/Yunnan/RaTG13/2013	EPI_ISL_402131	96.12	Asia / China / Yunnan	Rhinolophus affinis	2013-07-24
BANAL-20-236/Laos/2020	MZ937003.2	95.84	Asia / Laos	Rhinolophus marshalli	2020-07-10
BANAL-20-103/Laos/2020	MZ937001.1	95.31	Asia / Laos	Rhinolophus pusillus	2020-07-07
hCoV-19 /bat/Yunnan/RpYN06/2020	EPI_ISL_1699446	94.53	Asia / China / Yunnan	Rhinolophus pusillus	2020-05-25
hCoV-19 /bat/Yunnan/RmYN02/2019	EPI_ISL_412977	93.26	Asia / China / Yunnan	Rhinolophus malayanus	2019-06-25
BANAL-20-247/Laos/2020	MZ937004.1	93.06	Asia / Laos	Rhinolophus malayanus	2020-07-10
hCoV-19 /bat/Cambodia/RShSTT200 /2010	EPI_ISL_852605	92.78	Asia / Cambodia	Rhinolophus shameli	2010-12-06
hCoV-19 /bat/Cambodia/RShSTT182 /2010	EPI_ISL_852604	92.76	Asia / Cambodia	Rhinolophus shameli	2010-12-06
BANAL-20-116/Laos/2020	MZ937002.1	92.41	Asia / Laos	Rhinolophus malayanus	2020-07-07
RacCS203	MW251308.1	91.24	Asia / Thailand	Rhinolophus acuminatus	2020-06-19
hCoV-19 /bat/Yunnan/PrC31/2018	EPI_ISL_1098866	90.66	Asia / China / Yunnan	Rhinolophus sp.	2018-08-01
bat-SL-CoVZC45	MG772933.1	87.71	Asia / China / Zhengjiang	Rhinolophus pusillus	2017-02-01
bat-SL-CoVZXC21	MG772934.1	87.49	Asia / China / Zhengjiang	Rhinolophus pusillus	2015-07-01
hCoV-19 /pangolin/Guangdong/1/2019	EPI_ISL_410721	90.23	Asia / China / Guangdong	Manis javanica	2019
hCoV-19 /pangolin/Guangdong/A22-2 /2019	EPI_ISL_471467	90.19	Asia / China / Guangdong	Manis javanica	2019
hCoV-19/pangolin/China/MP789/2019	EPI_ISL_412860	89.21	Asia / China	Manis javanica	2019-03-19
hCoV-19 /pangolin/Guangxi/P5L/2017	EPI_ISL_410540	85.27	Asia / China / Guangxi	Manis javanica	2017
hCoV-19 /pangolin/Guangxi/P4L/2017	EPI_ISL_410538	85.26	Asia / China / Guangxi	Manis javanica	2017
hCoV-19 /pangolin/Guangxi/P2V/2017	EPI_ISL_410542	85.26	Asia / China / Guangxi	Manis javanica	2017
hCoV-19 /pangolin/Guangxi/P5E/2017	EPI_ISL_410541	85.24	Asia / China / Guangxi	Manis javanica	2017
hCoV-19 /pangolin/Guangxi/P1E/2017	EPI_ISL_410539	85.23	Asia / China / Guangxi	Manis javanica	2017

## Sheet: Supplementary Table 6
Supplementary Table 6. Nucleotides of SARS-CoV-2, bat-CoVs and pangolin-CoVs at each site and the classification of each nucleotide site.
Positions	SARS-CoV-2	Putative progenitor genome of SARS-CoV-2	Bat-CoVs														Pangolin-CoVs								Types of sites
			ZC45	ZXC21	RacCS203	PrC31	RpYN06	RaTG13	RmYN02	BANAL-52	BANAL-103	BANAL-116	BANAL-236	BANAL-247	RShSTT182	RShSTT200	MP789	Guangxi/P4L	Guangxi/P1E	Guangxi/P5L	Guangxi/P5E	Guangxi/P2V	Guangdong/1/2019	Guangdong/A22-2
237	g	g	g	g	g	g	g	g	g	g	g	g	g	g	g	g	g	g	g	g	g	g	g	g	Conserved
238	t	t	t	t	t	t	t	t	t	t	t	t	t	t	t	t	t	t	t	t	t	t	t	t	Conserved
239	t	t	t	t	t	t	t	t	t	t	t	t	t	t	t	t	t	t	t	t	t	t	t	t	Conserved
240	t	t	t	t	t	t	t	t	t	t	t	t	t	t	t	t	t	t	t	t	t	t	t	t	Conserved
241	c	c	c	c	c	c	c	c	c	c	c	c	c	c	c	c	c	t	t	t	t	t	c	c	Category V
242	g	g	g	g	g	g	g	g	g	g	g	g	g	g	g	g	g	g	g	g	g	g	g	g	Conserved
243	t	t	t	t	t	t	t	t	t	t	t	t	t	t	t	t	t	t	t	t	t	t	t	t	Conserved
244	c	c	c	c	c	c	c	c	c	c	c	c	c	c	c	c	c	c	c	c	c	c	c	c	Conserved
245	c	c	c	c	c	c	c	c	c	c	c	c	c	c	c	c	c	c	c	c	c	c	c	c	Conserved
246	g	g	g	g	g	g	g	g	g	g	g	g	g	g	g	g	g	g	g	g	g	g	g	g	Conserved
247	g	g	g	g	g	g	g	g	g	g	g	g	g	g	g	g	g	g	g	g	g	g	g	g	Conserved
248	g	g	g	g	g	g	g	g	g	g	g	g	g	g	g	g	g	g	g	g	g	g	g	g	Conserved
249	t	t	t	t	t	t	t	t	t	t	t	t	t	t	t	t	t	t	t	t	t	t	t	t	Conserved
250	g	g	g	g	g	g	g	g	g	g	g	g	g	g	g	g	g	g	g	g	g	g	g	g	Conserved
251	t	t	t	t	t	t	t	t	t	t	t	t	t	t	t	t	t	t	t	t	t	t	t	t	Conserved
252	g	g	g	g	g	g	g	g	g	g	g	g	g	g	g	g	g	g	g	g	g	g	g	g	Conserved
253	a	a	a	a	a	a	a	a	a	a	a	a	a	a	a	a	a	a	a	a	a	a	a	a	Conserved
254	c	c	c	c	c	c	c	c	c	c	c	c	c	c	c	c	c	c	c	c	c	c	c	c	Conserved
255	c	c	c	c	c	c	c	c	c	c	c	c	c	c	c	c	c	c	c	c	c	c	c	c	Conserved
256	g	g	g	g	g	g	g	g	g	g	g	g	g	g	g	g	g	g	g	g	g	g	g	g	Conserved
257	a	a	a	a	a	a	a	a	a	a	a	a	a	a	a	a	a	a	a	a	a	a	a	a	Conserved
258	a	a	g	g	a	a	a	a	a	a	a	a	a	a	a	a	a	a	a	a	a	a	a	a	Conserved
259	a	a	a	a	a	a	a	a	a	a	a	a	a	a	a	a	a	a	a	a	a	a	a	a	Conserved
260	g	g	g	g	g	g	g	g	g	g	g	g	g	g	g	g	g	g	g	g	g	g	g	g	Conserved
261	g	g	g	g	g	g	g	g	g	g	g	g	g	g	g	g	g	g	g	g	g	g	g	g	Conserved
262	t	t	t	t	t	t	t	t	t	t	t	t	t	t	t	t	t	t	t	t	t	t	t	t	Conserved
263	a	a	a	a	a	a	a	a	a	a	a	a	a	a	a	a	a	a	a	a	a	a	a	a	Conserved
264	a	a	a	a	a	a	a	a	a	a	a	a	a	a	a	a	a	a	a	a	a	a	a	a	Conserved
265	g	g	g	g	g	g	g	g	g	g	g	g	g	g	g	g	g	g	g	g	g	g	g	g	Conserved
266	a	a	a	a	a	a	a	a	a	a	a	a	a	a	a	a	a	a	a	a	a	a	a	a	Conserved
267	t	t	t	t	t	t	t	t	t	t	t	t	t	t	t	t	t	t	t	t	t	t	t	t	Conserved
268	g	g	g	g	g	g	g	g	g	g	g	g	g	g	g	g	g	g	g	g	g	g	g	g	Conserved
269	g	g	g	g	g	g	g	g	g	g	g	g	g	g	g	g	g	g	g	g	g	g	g	g	Conserved
270	a	a	a	a	a	a	a	a	a	a	a	a	a	a	a	a	a	a	a	a	a	a	a	a	Conserved
271	g	g	g	g	g	g	g	g	g	g	g	g	g	g	g	g	g	g	g	g	g	g	g	g	Conserved
272	a	a	a	a	a	a	a	a	a	a	a	a	a	a	a	a	a	a	a	a	a	a	a	a	Conserved
273	g	g	g	g	g	g	g	g	g	g	g	g	g	g	g	g	g	g	g	g	g	g	g	g	Conserved
274	c	c	c	c	c	t	c	c	c	c	c	c	c	c	c	c	c	c	c	c	c	c	c	c	Conserved
275	c	c	c	c	c	c	c	c	c	c	c	c	c	c	c	c	c	c	c	c	c	c	c	c	Conserved
276	t	t	t	t	t	t	t	t	t	t	t	t	t	t	t	t	t	t	t	t	t	t	t	t	Conserved
277	t	t	t	t	t	t	c	t	t	t	t	t	t	t	t	t	t	t	t	t	t	t	t	t	Conserved
278	g	g	g	g	g	g	g	g	g	g	g	g	g	g	g	g	g	g	g	g	g	g	g	g	Conserved
279	t	t	t	t	t	t	t	t	t	t	t	t	t	t	t	t	t	t	t	t	t	t	t	t	Conserved
280	c	c	c	c	c	c	c	c	c	c	c	c	c	c	c	c	c	c	c	c	c	c	c	c	Conserved
281	c	c	c	c	c	c	c	c	c	c	c	c	c	c	c	c	c	c	c	c	c	c	c	c	Conserved
282	c	c	c	c	c	c	c	c	c	c	c	c	c	c	c	c	c	c	c	c	c	c	c	c	Conserved
283	t	t	t	t	t	t	t	t	t	t	t	t	t	t	t	t	t	t	t	t	t	t	t	t	Conserved
284	g	g	g	g	g	g	g	g	g	g	g	g	g	g	g	g	g	g	g	g	g	g	g	g	Conserved
285	g	g	g	g	g	g	g	g	g	g	g	g	g	g	g	g	g	g	g	g	g	g	g	g	Conserved
286	t	t	t	t	t	t	t	t	t	t	t	t	t	t	t	t	t	t	t	t	t	t	t	t	Conserved
287	t	t	t	t	t	t	t	t	t	t	t	t	t	t	t	t	t	t	t	t	t	t	t	t	Conserved
288	t	t	t	t	t	t	t	t	t	t	t	t	t	t	t	t	t	t	t	t	t	t	t	t	Conserved
289	c	c	c	c	c	c	c	c	c	c	c	c	c	c	c	c	c	c	c	c	c	c	c	c	Conserved
290	a	a	a	a	a	a	a	a	a	a	a	a	a	a	a	a	a	a	a	a	a	a	a	a	Conserved
291	a	a	a	a	a	a	a	a	a	a	a	a	a	a	a	a	a	a	a	a	a	a	a	a	Conserved
292	c	c	c	c	c	c	c	c	c	c	c	c	c	c	c	c	c	c	c	c	c	c	c	c	Conserved
293	g	g	g	g	g	g	g	g	g	g	g	g	g	g	g	g	g	g	g	g	g	g	g	g	Conserved
294	a	a	a	a	a	a	a	a	a	a	a	a	a	a	a	a	a	a	a	a	a	a	a	a	Conserved
295	g	g	g	g	g	g	g	g	g	g	g	g	g	g	g	g	g	g	g	g	g	g	g	g	Conserved
296	a	a	a	a	a	a	a	a	a	a	a	a	a	a	a	a	a	a	a	a	a	a	a	a	Conserved
297	a	a	a	a	a	a	a	a	a	a	a	a	a	a	a	a	a	a	a	a	a	a	a	a	Conserved
298	a	a	a	a	a	a	a	a	a	a	a	a	a	a	a	a	a	a	a	a	a	a	a	a	Conserved
299	a	a	a	a	a	a	a	a	a	a	a	a	a	a	a	a	a	a	a	a	a	a	a	a	Conserved
300	c	c	c	c	c	c	c	c	c	c	c	c	c	c	c	c	c	c	c	c	c	c	c	c	Conserved
301	a	a	a	a	a	a	a	a	a	a	a	a	a	a	a	a	a	a	a	a	a	a	a	a	Conserved
302	c	c	c	c	c	c	c	c	c	c	c	c	c	c	c	c	c	c	c	c	c	c	c	c	Conserved
303	a	a	a	a	a	a	a	a	a	a	a	a	a	a	a	a	a	a	a	a	a	a	a	a	Conserved
304	c	c	c	c	c	c	c	c	c	c	c	c	c	c	c	c	c	c	c	c	c	c	c	c	Conserved
305	g	g	g	g	g	g	g	g	g	g	g	g	g	g	g	g	g	g	g	g	g	g	g	g	Conserved
306	t	t	g	t	t	t	t	t	t	t	t	t	t	t	t	t	t	t	t	t	t	t	t	t	Conserved
307	c	c	t	c	c	c	c	c	c	c	c	c	c	c	c	c	c	c	c	c	c	c	c	c	Conserved
308	c	c	c	c	c	c	c	c	c	c	c	c	c	c	c	c	c	c	c	c	c	c	c	c	Conserved
309	a	a	c	a	a	a	a	a	a	a	a	a	a	a	a	a	a	a	a	a	a	a	a	a	Conserved
310	a	a	a	a	a	a	a	a	a	a	a	a	a	a	a	a	a	a	a	a	a	a	a	a	Conserved
311	c	c	c	c	c	c	c	c	c	c	c	c	c	c	c	c	c	c	c	c	c	c	c	c	Conserved
312	t	t	t	t	t	t	t	t	t	t	t	t	t	t	t	t	t	t	t	t	t	t	t	t	Conserved
313	c	c	c	c	c	c	c	c	c	c	c	c	c	c	t	t	c	c	c	c	c	c	c	c	Category V
314	a	a	a	a	a	a	a	a	a	a	a	a	a	a	a	a	a	a	a	a	a	a	a	a	Conserved
315	g	g	g	g	g	g	g	g	g	g	g	g	g	g	g	g	g	g	g	g	g	g	g	g	Conserved
316	t	t	t	t	t	t	t	t	t	t	t	t	t	t	t	t	t	t	t	t	t	t	t	t	Conserved
317	t	t	t	t	t	t	t	t	t	t	t	t	t	t	t	t	t	t	t	t	t	t	t	t	Conserved
318	t	t	t	t	t	t	t	t	t	t	t	t	t	t	t	t	t	t	t	t	t	t	t	t	Conserved
319	g	g	g	g	g	g	g	g	g	g	g	g	g	g	g	g	g	g	g	g	g	g	g	g	Conserved
320	c	c	c	c	c	c	c	c	c	c	c	c	c	c	c	c	c	c	c	c	c	c	c	c	Conserved
321	c	c	c	c	c	c	c	c	c	c	c	c	c	c	c	c	c	c	c	c	c	c	c	c	Conserved
322	t	t	t	t	t	t	t	t	t	t	t	t	t	t	t	t	t	t	t	t	t	t	t	t	Conserved
323	g	g	g	g	g	g	g	g	g	g	g	g	g	g	g	g	g	g	g	g	g	g	g	g	Conserved
324	t	t	t	t	t	t	t	t	t	t	t	t	t	t	t	t	t	t	t	t	t	t	t	t	Conserved
325	t	t	t	t	t	t	t	c	t	t	t	t	t	t	c	c	t	t	t	t	t	t	t	t	Conserved
326	t	t	t	t	t	t	t	t	t	t	t	t	t	t	t	t	t	c	c	c	c	c	t	t	Category VI
327	t	t	t	t	t	t	t	t	t	t	t	t	t	t	t	t	t	t	t	t	t	t	t	t	Conserved
328	a	a	a	a	a	a	a	a	a	a	a	a	a	a	a	a	a	t	t	t	t	t	a	a	Category VI
329	c	c	c	c	c	c	c	c	c	c	c	c	c	c	c	c	c	c	c	c	c	c	c	c	Conserved
330	a	a	a	a	a	a	a	a	a	a	a	a	a	a	a	a	a	a	a	a	a	a	a	a	Conserved
331	g	g	g	g	g	g	g	g	g	g	g	g	g	g	g	g	g	g	g	g	g	g	g	g	Conserved
332	g	g	g	g	g	g	g	g	g	g	g	g	g	g	g	g	g	g	g	g	g	g	g	g	Conserved
333	t	t	t	t	t	t	t	t	t	t	t	t	t	t	t	t	t	t	t	t	t	t	t	t	Conserved
334	t	t	t	t	t	t	t	t	t	t	t	t	t	t	t	t	t	t	t	t	t	t	t	t	Conserved
335	c	c	c	t	c	c	c	c	c	c	c	c	c	c	t	t	c	c	c	c	c	c	c	c	Conserved
336	g	g	g	g	g	g	g	g	g	g	g	g	g	g	g	g	g	g	g	g	g	g	g	g	Conserved
337	c	c	t	t	c	t	c	c	c	c	c	c	c	c	c	c	c	c	c	c	c	c	c	c	Conserved
338	g	g	g	g	g	g	g	g	g	g	g	g	g	g	g	g	g	g	g	g	g	g	g	g	Conserved
339	a	a	a	a	a	a	a	a	a	a	a	a	a	a	a	a	a	a	a	a	a	a	a	a	Conserved
340	c	c	c	c	c	c	c	c	c	c	c	c	c	c	c	c	c	c	c	c	c	c	c	c	Conserved
341	g	g	g	g	g	g	g	g	g	g	g	g	g	g	g	g	g	g	g	g	g	g	g	g	Conserved
342	t	t	t	t	t	t	t	t	t	t	t	t	t	t	t	t	t	t	t	t	t	t	t	t	Conserved
343	g	g	g	g	g	g	g	g	g	g	g	g	g	g	g	g	g	g	g	g	g	g	g	g	Conserved
344	c	c	c	c	c	c	c	c	c	c	c	c	c	c	c	c	c	c	c	c	c	c	c	c	Conserved
345	t	t	t	t	t	t	t	t	t	t	t	t	t	t	t	t	t	t	t	t	t	t	t	t	Conserved
346	c	?	t	t	c	c	c	c	c	t	t	t	t	t	c	c	c	a	a	a	a	a	c	c	Polymorphism within bat-CoVs
347	g	g	g	g	g	g	g	g	g	g	g	g	g	g	g	g	g	g	g	g	g	g	g	g	Conserved
348	t	t	t	t	t	t	t	t	t	t	t	t	t	t	t	t	t	t	t	t	t	t	t	t	Conserved
349	a	a	a	a	a	a	a	a	a	a	a	a	a	a	a	a	a	a	a	a	a	a	a	a	Conserved
350	c	c	c	c	c	c	c	c	c	c	c	c	c	c	c	c	c	c	c	c	c	c	c	c	Conserved
351	g	g	g	g	g	g	g	g	g	g	g	g	g	g	g	g	g	g	g	g	g	g	g	g	Conserved
352	t	t	t	t	t	t	t	t	t	t	t	t	t	t	t	t	t	t	t	t	t	t	t	t	Conserved
353	g	g	g	g	g	g	g	g	g	g	g	g	g	g	g	g	g	g	g	g	g	g	g	g	Conserved
354	g	g	g	g	g	g	g	g	g	g	g	g	g	g	g	g	g	g	g	g	g	g	g	g	Category V
355	c	c	c	c	c	c	c	c	c	c	c	c	c	c	c	c	c	c	c	c	c	c	c	c	Conserved
356	t	t	t	t	t	t	t	t	t	t	t	t	t	t	t	t	t	t	t	t	t	t	t	t	Conserved
357	t	t	t	t	t	t	t	t	t	t	t	t	t	t	t	t	t	t	t	t	t	t	t	t	Conserved
358	t	t	t	t	t	t	t	t	t	t	t	t	t	t	t	t	t	t	t	t	t	t	t	t	Conserved
359	g	g	g	g	g	g	g	g	g	g	g	g	g	g	g	g	g	g	g	g	g	g	g	g	Conserved
360	g	g	g	g	g	g	g	g	g	g	g	g	g	g	g	g	g	g	g	g	g	g	g	g	Conserved
361	a	a	a	a	a	a	a	a	a	a	a	a	a	a	a	a	a	a	a	a	a	a	a	a	Category V
362	g	g	g	g	g	g	g	g	g	g	g	g	g	g	g	g	g	g	g	g	g	g	g	g	Conserved
363	a	a	a	a	a	a	a	a	a	a	a	a	a	a	a	a	a	a	a	a	a	a	a	a	Conserved
364	c	c	c	c	c	c	c	c	c	c	c	c	c	c	c	c	c	c	c	c	c	c	c	c	Conserved
365	t	t	t	t	t	t	t	t	t	t	t	t	t	t	t	t	t	t	t	t	t	t	t	t	Conserved
366	c	c	c	c	c	c	c	c	c	c	c	c	c	c	c	c	c	c	c	c	c	c	c	c	Conserved
367	c	c	c	c	c	c	c	c	c	c	c	c	c	c	c	c	c	c	c	c	c	c	c	c	Conserved
368	g	g	g	g	g	g	g	g	g	g	g	g	g	g	g	g	g	g	g	g	g	g	g	g	Conserved
369	t	t	t	t	t	t	t	t	t	t	t	t	t	t	t	t	t	t	t	t	t	t	t	t	Conserved
370	g	g	a	a	g	g	g	g	g	g	g	g	g	g	g	g	g	g	g	g	g	g	g	g	Conserved
371	g	g	g	g	g	g	g	g	g	g	g	g	g	g	g	g	g	g	g	g	g	g	g	g	Conserved
372	a	a	a	a	a	a	a	a	a	a	a	a	a	a	a	a	a	a	a	a	a	a	a	a	Conserved
373	g	g	g	g	g	g	g	g	g	g	g	g	g	g	g	g	g	g	g	g	g	g	g	g	Conserved
374	g	g	g	g	g	g	g	g	g	g	g	g	g	g	g	g	g	g	g	g	g	g	g	g	Conserved
375	a	a	a	a	a	a	a	a	a	a	a	a	a	a	a	a	a	a	a	a	a	a	a	a	Conserved
376	g	g	a	g	g	g	g	g	g	g	g	g	g	g	g	g	g	g	g	g	g	g	g	g	Conserved
377	g	g	g	g	g	g	g	g	g	g	g	g	g	g	g	g	g	g	g	g	g	g	g	g	Conserved
378	t	c	c	c	c	c	c	c	c	c	c	c	c	c	c	c	c	c	c	c	c	c	c	c	Category IV
379	c	t	t	t	t	t	t	t	t	t	t	t	t	t	t	t	t	t	t	t	t	t	t	t	Category IV
380	t	t	t	t	t	t	t	t	t	t	t	t	t	t	t	t	a	c	c	c	c	c	a	a	Category VI
381	t	t	t	t	t	t	t	t	t	t	t	t	t	t	t	t	t	t	t	t	t	t	t	t	Conserved
382	a	a	a	a	a	a	a	a	a	a	a	a	a	a	g	g	c	a	a	a	a	a	c	c	Category VI
383	t	t	t	t	a	t	t	t	t	t	t	t	t	t	g	g	t	t	t	t	t	t	t	t	Conserved
384	c	c	c	c	c	c	c	c	c	c	c	c	c	c	c	c	c	c	c	c	c	c	c	c	Conserved
385	a	a	a	a	g	a	a	a	a	a	a	a	a	a	a	a	a	a	a	a	a	a	a	a	Conserved
386	g	g	g	g	g	g	g	g	g	g	g	g	g	g	g	g	g	g	g	g	g	g	g	g	Conserved
387	a	a	a	a	a	a	a	a	a	a	a	a	a	a	a	a	a	a	a	a	a	a	a	a	Conserved
388	g	g	g	g	g	g	g	g	g	g	g	g	g	g	g	g	g	g	g	g	g	g	g	g	Conserved
389	g	g	g	g	g	g	g	g	g	g	g	g	g	g	g	g	g	g	g	g	g	g	g	g	Conserved
390	c	c	c	c	c	c	c	c	c	c	c	c	c	c	c	c	c	c	c	c	c	c	c	c	Conserved
391	a	a	a	a	a	a	a	a	a	a	a	a	a	a	a	a	a	a	a	a	a	a	a	a	Conserved
392	c	c	c	c	c	c	c	c	c	c	c	c	c	c	c	c	c	c	c	c	c	c	c	c	Conserved
393	g	g	g	g	g	g	g	g	g	g	g	g	g	g	g	g	g	g	g	g	g	g	g	g	Conserved
394	t	t	t	t	t	t	t	t	t	t	t	t	t	t	t	t	t	t	t	t	t	t	t	t	Conserved
395	c	c	c	c	c	c	c	c	c	c	c	c	c	c	c	c	c	c	c	c	c	c	c	c	Conserved
396	a	a	a	a	a	t	a	a	a	a	a	a	a	a	a	a	a	a	a	a	a	a	a	a	Conserved
397	a	a	a	a	a	a	a	a	a	a	a	a	a	a	a	a	a	a	a	a	a	a	a	a	Conserved
398	c	c	c	c	c	c	c	c	c	c	c	c	c	c	c	c	c	c	c	c	c	c	c	c	Conserved
399	a	a	a	a	a	a	a	a	a	a	a	a	a	a	a	a	a	a	a	a	a	a	a	a	Conserved
400	t	t	t	t	t	t	t	t	t	t	t	t	t	t	t	t	t	t	t	t	t	t	t	t	Conserved
401	c	c	c	c	c	c	c	c	c	c	c	c	c	c	c	c	c	c	c	c	c	c	c	c	Conserved
402	t	t	t	t	t	t	t	t	t	t	t	t	t	t	t	t	t	t	t	t	t	t	t	t	Conserved
403	t	t	t	t	c	t	t	t	t	c	t	t	t	t	t	t	c	t	t	t	t	t	c	c	Category VI
404	a	a	a	a	a	a	a	a	a	a	a	a	a	a	a	a	a	c	c	c	c	c	a	a	Category VI
405	a	a	a	a	a	a	a	a	a	a	a	a	a	a	a	a	a	t	t	t	t	t	a	a	Category VI
406	a	a	a	a	g	a	a	a	a	a	a	a	a	a	a	a	g	t	t	t	t	t	g	g	Category VI
407	g	g	g	g	g	g	g	g	g	g	g	g	g	g	g	g	g	g	g	g	g	g	g	g	Conserved
408	a	a	a	a	a	a	a	a	a	a	a	a	a	a	a	a	a	a	a	a	a	a	a	a	Conserved
409	t	t	t	t	t	t	t	t	t	t	t	t	t	t	t	t	t	c	c	c	c	c	t	t	Category VI
410	g	g	g	g	g	g	g	g	g	g	g	g	g	g	g	g	g	g	g	g	g	g	g	g	Conserved
411	g	g	g	g	g	g	g	g	g	g	g	g	g	g	g	g	g	g	g	g	g	g	g	g	Conserved
412	c	c	c	c	c	c	c	c	c	c	c	c	c	c	c	c	c	c	c	c	c	c	c	c	Conserved
413	a	a	a	a	a	a	a	a	a	a	a	a	a	a	a	a	a	a	a	a	a	a	a	a	Conserved
414	c	c	c	c	c	c	c	c	c	c	c	c	c	c	c	c	c	c	c	c	c	c	c	c	Conserved
415	t	t	t	t	t	t	t	t	t	t	t	t	t	t	t	t	t	t	t	t	t	t	t	t	Conserved
416	t	t	t	t	t	t	t	t	t	t	t	t	t	t	t	t	t	t	t	t	t	t	t	t	Conserved
417	g	g	g	g	g	g	g	g	g	g	g	g	g	g	g	g	g	g	g	g	g	g	g	g	Conserved
418	t	t	t	t	t	t	t	t	t	t	t	t	t	t	t	t	t	t	t	t	t	t	t	t	Conserved
419	g	g	g	g	g	g	g	g	g	g	g	g	g	g	g	g	g	g	g	g	g	g	g	g	Conserved
420	g	g	g	g	g	g	g	g	g	g	g	g	g	g	g	g	g	g	g	g	g	g	g	g	Conserved
421	c	c	c	c	c	c	t	c	t	c	c	c	c	c	c	c	c	c	c	c	c	c	c	c	Conserved
422	t	t	t	t	t	t	t	t	t	t	t	t	t	t	t	t	t	a	a	a	a	a	t	t	Category VI
423	t	t	t	t	t	t	t	t	t	t	t	t	t	t	t	t	t	t	t	t	t	t	t	t	Conserved
424	a	a	a	a	a	a	a	a	a	a	a	a	a	a	a	a	a	a	a	a	a	a	a	a	Conserved
425	g	g	g	g	g	g	g	g	g	g	g	g	g	g	g	g	g	a	a	a	a	a	g	g	Category VI
426	t	t	t	t	t	t	t	t	t	t	t	t	t	t	t	t	t	t	t	t	t	t	t	t	Conserved
427	a	a	a	a	a	a	a	a	a	a	a	a	a	a	a	a	a	c	c	c	c	c	a	a	Category VI
428	g	g	g	g	g	g	g	g	g	g	g	g	g	g	g	g	g	g	g	g	g	g	g	g	Conserved
429	a	a	a	a	a	a	a	a	a	a	a	a	a	a	a	a	a	a	a	a	a	a	a	a	Conserved
430	a	a	a	a	g	a	a	a	a	a	a	a	a	a	a	a	g	t	t	t	t	t	g	g	Category VI
431	g	g	g	g	g	g	g	g	g	g	g	g	g	g	g	g	g	g	g	g	g	g	g	g	Conserved
432	t	t	t	t	t	t	t	t	t	t	t	t	t	t	t	t	t	t	t	t	t	t	t	t	Conserved
433	t	t	t	t	t	t	t	t	t	t	t	t	t	t	t	t	t	t	t	t	t	t	t	t	Conserved
434	g	g	g	g	g	g	g	g	g	g	g	g	g	g	g	g	g	g	g	g	g	g	g	g	Conserved
435	a	a	a	a	a	a	a	a	a	a	a	g	a	a	a	a	a	a	a	a	a	a	a	a	Conserved
436	a	a	a	a	a	a	a	a	a	a	a	a	a	a	a	a	a	a	a	a	a	a	a	a	Conserved
437	a	a	a	a	a	a	a	a	a	a	a	a	a	a	a	a	a	a	a	a	a	a	a	a	Conserved
438	a	a	a	a	a	a	a	a	a	a	a	a	a	a	a	a	a	a	a	a	a	a	a	a	Conserved
439	a	a	a	a	a	a	a	a	a	a	a	a	a	a	a	a	a	g	g	g	g	g	a	a	Category VI
440	g	g	g	g	g	g	g	g	g	g	g	g	g	g	g	g	g	g	g	g	g	g	g	g	Conserved
441	g	g	g	g	g	g	g	g	g	g	g	g	g	g	g	g	g	g	g	g	g	g	g	g	Conserved
442	c	?	t	t	t	c	c	t	c	c	c	c	c	c	c	c	c	a	a	a	a	a	c	c	Polymorphism within bat-CoVs
443	g	g	g	g	g	g	g	g	g	g	g	g	g	g	g	g	g	g	g	g	g	g	g	g	Conserved
444	t	t	t	t	t	t	t	t	t	t	t	t	t	t	t	t	t	t	t	t	t	t	t	t	Conserved
445	t	t	t	t	t	g	t	t	t	t	t	t	t	t	t	t	c	a	a	a	a	a	c	c	Category V
446	t	t	t	t	t	t	t	t	t	t	t	t	t	t	t	t	t	c	c	c	c	c	t	t	Category VI
447	t	t	t	t	t	t	t	t	t	t	t	t	t	t	t	t	t	t	t	t	t	t	t	t	Conserved
448	g	g	a	a	g	g	g	g	g	g	g	g	g	g	g	g	g	c	c	c	c	c	g	g	Category VI
449	c	c	c	c	c	c	c	c	c	c	c	c	c	c	c	c	c	c	c	c	c	c	c	c	Conserved
450	c	c	c	c	c	c	c	c	c	c	c	c	c	c	c	c	c	c	c	c	c	c	c	c	Conserved
451	t	t	t	t	t	t	t	t	t	t	t	t	t	t	t	t	t	c	c	c	c	c	t	t	Category VI
452	c	c	c	c	c	c	c	c	c	c	c	c	c	c	c	c	c	c	c	c	c	c	c	c	Conserved
453	a	a	a	a	a	a	a	a	a	a	a	a	a	a	a	a	a	a	a	a	a	a	a	a	Conserved
454	a	a	a	a	a	a	a	a	a	a	a	a	a	a	a	a	a	a	a	a	a	a	a	a	Conserved
455	c	c	c	c	c	c	c	c	c	c	c	c	c	c	c	c	c	c	c	c	c	c	c	c	Conserved
456	t	t	t	t	t	t	t	t	t	t	t	t	t	t	t	t	t	t	t	t	t	t	t	t	Conserved
457	t	t	t	t	t	t	t	t	t	t	t	t	t	t	t	t	t	c	c	c	c	c	t	t	Category VI
458	g	g	g	g	g	g	g	g	g	g	g	g	g	g	g	g	g	g	g	g	g	g	g	g	Conserved
459	a	a	a	a	a	a	a	a	a	a	a	a	a	a	a	a	a	a	a	a	a	a	a	a	Conserved
460	a	a	a	a	a	a	a	a	a	a	a	a	a	a	a	a	a	a	a	a	a	a	a	a	Conserved
461	c	c	c	c	c	c	c	c	c	c	c	c	c	c	c	c	c	c	c	c	c	c	c	c	Conserved
462	a	a	a	a	a	a	a	a	a	a	a	a	a	a	a	a	a	a	a	a	a	a	a	a	Conserved
463	g	g	g	g	g	g	g	g	g	g	g	g	g	g	g	g	g	g	g	g	g	g	g	g	Conserved
464	c	c	c	c	c	c	c	c	c	c	c	c	c	c	c	c	c	c	c	c	c	c	c	c	Conserved
465	c	c	c	c	c	c	c	c	c	c	c	c	c	c	c	c	c	c	c	c	c	c	c	c	Conserved
466	c	c	c	c	c	c	c	c	c	c	c	c	c	c	c	c	c	c	c	c	c	c	c	c	Conserved
467	t	t	t	t	t	t	t	t	t	t	t	t	t	t	t	t	t	t	t	t	t	t	t	t	Conserved
468	a	a	a	a	a	a	a	a	a	a	a	a	a	a	a	a	a	a	a	a	a	a	a	a	Conserved
469	t	t	t	t	t	t	t	t	t	t	t	t	t	t	t	t	t	t	t	t	t	t	t	t	Conserved
470	g	g	g	g	g	g	g	g	g	g	g	g	g	g	g	g	g	g	g	g	g	g	g	g	Conserved
471	t	t	t	t	t	t	t	t	t	t	t	t	t	t	t	t	t	t	t	t	t	t	t	t	Conserved
472	g	g	g	g	g	g	g	g	g	g	g	g	g	g	g	g	g	g	g	g	g	g	g	g	Conserved
473	t	t	t	t	t	t	t	t	t	t	t	t	t	t	t	t	t	t	t	t	t	t	t	t	Conserved
474	t	t	t	t	t	t	t	t	t	t	t	t	t	t	t	t	t	t	t	t	t	t	t	t	Conserved
475	c	c	c	c	c	c	c	c	c	c	c	c	c	c	c	c	c	t	t	t	t	t	c	c	Category VI
476	a	a	a	a	a	a	a	a	a	a	a	a	a	a	a	a	a	g	g	g	g	g	a	a	Category VI
477	t	t	t	t	t	t	t	t	t	t	t	t	t	t	t	t	t	t	t	t	t	t	t	t	Conserved
478	c	c	c	c	c	c	c	c	c	c	c	c	c	c	t	t	c	c	c	c	c	c	c	c	Conserved
479	a	a	a	a	a	a	a	a	a	a	a	a	a	a	a	a	a	a	a	a	a	a	a	a	Conserved
480	a	a	a	a	a	a	a	a	a	a	a	a	a	a	a	a	a	a	a	a	a	a	a	a	Conserved
481	a	a	a	a	a	a	a	a	a	a	a	a	a	a	a	a	a	a	a	a	a	a	a	a	Conserved
482	c	c	c	c	c	c	c	c	c	c	c	c	c	c	c	c	c	c	c	c	c	c	c	c	Conserved
483	g	g	g	g	g	g	g	g	g	g	g	g	g	g	g	g	g	g	g	g	g	g	g	g	Conserved
484	t	t	t	t	t	t	t	t	t	t	t	t	t	t	t	t	t	t	t	t	t	t	t	t	Conserved
485	t	t	t	t	t	t	t	t	t	t	t	t	t	t	t	t	t	t	t	t	t	t	t	t	Conserved
486	c	c	c	c	c	c	c	c	c	c	c	c	c	c	c	c	c	c	c	c	c	c	c	c	Conserved
487	g	t	t	t	t	t	g	t	g	t	t	t	t	t	t	t	t	t	t	t	t	t	t	t	Category IV
488	g	g	g	g	g	g	g	g	g	g	g	g	g	g	g	g	g	g	g	g	g	g	g	g	Conserved
489	a	a	a	a	a	a	a	a	a	a	a	a	a	a	a	a	a	a	a	a	a	a	a	a	Conserved
490	t	t	t	t	t	t	t	t	t	t	t	t	t	t	t	t	t	t	t	t	t	t	t	t	Category V
491	g	g	g	g	g	g	g	g	g	g	g	g	g	g	g	g	g	g	g	g	g	g	g	g	Conserved
492	c	c	c	c	c	c	c	c	c	c	c	c	c	c	c	c	c	c	c	c	c	c	c	c	Conserved
493	t	t	c	c	t	c	t	t	t	t	t	t	t	t	t	t	c	c	c	c	c	c	c	c	Category VI
494	c	c	c	c	c	c	c	c	c	c	c	c	c	c	c	c	c	c	c	c	c	c	c	c	Conserved
495	g	g	g	g	g	g	g	g	g	g	g	g	g	g	g	g	g	g	g	g	g	g	g	g	Conserved
496	a	a	a	a	a	a	a	a	a	a	a	a	a	a	a	a	a	a	a	a	a	a	a	a	Conserved
497	a	a	a	a	a	a	a	a	a	a	a	a	a	a	a	a	a	a	a	a	a	a	a	a	Conserved
498	c	c	c	c	c	c	c	c	c	c	c	c	c	c	c	c	c	c	c	c	c	c	c	c	Conserved
499	t	t	t	t	t	t	t	t	t	t	t	t	t	t	t	t	t	t	t	t	t	t	t	t	Conserved
500	g	g	g	g	g	g	g	g	g	g	g	g	g	g	g	g	g	g	g	g	g	g	g	g	Conserved
501	c	c	c	c	c	c	c	c	c	c	c	c	c	c	c	c	c	c	c	c	c	c	c	c	Conserved
502	a	a	a	a	a	a	a	a	a	a	a	a	a	a	a	a	a	t	t	t	t	t	a	a	Category VI
503	c	c	c	c	c	c	c	c	c	c	c	c	c	c	c	c	c	c	c	c	c	c	c	c	Conserved
504	c	c	c	a	c	c	c	c	c	c	c	c	c	c	c	c	c	c	c	c	c	c	c	c	Conserved
505	t	t	t	t	g	t	t	t	t	t	t	t	t	t	t	t	g	t	t	t	t	t	g	g	Category VI
506	c	c	c	c	c	c	c	c	c	c	c	c	c	c	c	c	c	c	c	c	c	c	c	c	Conserved
507	a	a	a	a	a	a	a	a	a	a	a	a	a	a	a	a	a	a	a	a	a	a	a	a	Conserved
508	t	t	c	t	t	t	t	t	t	t	t	t	t	t	t	t	t	c	c	c	c	c	t	t	Category VI
509	g	g	g	g	g	g	g	g	g	g	g	g	g	g	g	g	g	g	g	g	g	g	g	g	Conserved
510	g	g	g	g	g	g	g	g	g	g	g	g	g	g	g	g	g	g	g	g	g	g	g	g	Conserved
511	t	c	c	c	c	c	c	c	c	c	c	c	c	c	c	c	c	c	c	c	c	c	c	c	Category IV
512	c	c	c	c	c	c	c	c	c	c	c	c	c	c	c	c	c	c	c	c	c	c	c	c	Conserved
513	a	a	a	a	a	a	a	a	a	a	a	a	a	a	g	g	a	a	a	a	a	a	a	a	Conserved
514	t	t	t	t	t	t	t	t	t	t	t	t	t	t	t	t	t	t	t	t	t	t	t	t	Category V
515	g	g	g	g	g	g	g	g	g	g	g	g	g	g	g	g	g	g	g	g	g	g	g	g	Conserved
516	t	t	t	t	t	t	t	t	t	t	t	t	t	t	t	t	t	t	t	t	t	t	t	t	Conserved
517	t	?	t	t	a	t	t	t	c	t	t	t	t	t	a	a	a	a	a	a	a	a	a	a	Polymorphism within bat-CoVs
518	a	a	a	a	a	a	a	a	a	a	a	a	a	a	a	a	a	a	a	a	a	a	a	a	Conserved
519	t	t	t	t	t	t	t	t	t	t	t	t	t	t	t	t	t	t	t	t	t	t	t	t	Conserved
520	g	g	g	g	g	g	g	g	g	g	g	g	g	g	g	g	g	g	g	g	g	g	g	g	Conserved
521	g	g	g	g	g	g	g	g	g	g	g	g	g	g	g	g	g	g	g	g	g	g	g	g	Conserved
522	t	t	t	t	t	t	t	t	t	t	t	t	t	t	t	t	t	t	t	t	t	t	t	t	Conserved
523	t	t	c	c	t	a	t	t	t	t	t	t	t	t	t	t	t	t	t	t	t	t	t	t	Conserved
524	g	g	g	g	g	g	g	g	g	g	g	g	g	g	g	g	g	g	g	g	g	g	g	g	Conserved
525	a	a	a	a	a	a	a	a	a	a	a	a	a	a	a	a	a	a	a	a	a	a	a	a	Conserved
526	g	?	a	a	a	g	g	g	g	a	a	a	a	a	a	a	a	a	a	a	a	a	a	a	Polymorphism within bat-CoVs
527	c	c	t	t	t	c	c	c	c	c	c	c	c	c	c	c	t	t	t	t	t	t	t	t	Category VI
528	t	t	t	t	t	t	t	t	t	t	t	t	t	t	t	t	t	t	t	t	t	t	t	t	Conserved
529	g	g	a	a	g	g	a	g	g	g	g	g	g	g	g	g	g	g	g	g	g	g	g	g	Conserved
530	g	g	g	g	g	g	g	g	g	g	g	g	g	g	g	g	g	g	g	g	g	g	g	g	Conserved
531	t	t	t	t	t	t	t	t	t	t	t	t	t	t	t	t	t	t	t	t	t	t	t	t	Conserved
532	a	a	a	a	c	g	a	a	a	a	a	a	a	a	a	a	t	g	g	g	g	g	t	t	Category VI
533	g	g	g	g	g	g	g	g	g	g	g	g	g	g	g	g	g	g	g	g	g	g	g	g	Conserved
534	c	c	c	c	c	c	c	c	c	c	c	c	c	c	c	c	c	c	c	c	c	c	c	c	Conserved
535	a	a	a	a	a	a	a	a	a	a	a	a	a	a	a	a	a	a	a	a	a	a	a	a	Conserved
536	g	g	g	g	g	g	g	g	g	g	g	g	g	g	g	g	g	g	g	g	g	g	g	g	Conserved
537	a	a	a	a	a	a	a	a	a	a	a	a	a	a	a	a	a	a	a	a	a	a	a	a	Conserved
538	a	a	a	a	a	a	a	a	a	a	a	a	a	a	a	a	a	a	a	a	a	a	a	a	Conserved
539	c	c	c	c	c	c	c	c	c	c	c	c	c	c	c	c	c	c	c	c	c	c	c	c	Conserved
540	t	t	t	t	t	t	t	t	t	t	t	t	t	t	t	t	t	t	t	t	t	t	t	t	Conserved
541	c	c	c	c	c	c	c	t	c	c	c	c	c	c	c	c	c	c	c	c	c	c	c	c	Conserved
542	g	g	g	g	g	g	g	a	g	g	g	g	g	g	g	g	a	g	g	g	g	g	a	a	Category VI
543	a	a	a	a	a	a	a	a	a	a	a	a	a	a	a	a	a	a	a	a	a	a	a	a	Conserved
544	a	t	t	t	a	t	t	t	t	t	t	t	t	t	t	t	t	t	t	t	t	t	t	t	Category IV
545	g	g	g	g	g	g	g	g	g	g	g	g	g	g	g	g	g	g	g	g	g	g	g	g	Conserved
546	g	g	g	g	g	g	g	g	g	g	g	g	g	g	g	g	g	g	g	g	g	g	g	g	Conserved
547	c	c	c	c	c	c	c	c	c	c	c	c	c	c	t	t	t	t	t	t	t	t	t	t	Category VI
548	a	a	a	a	a	a	a	a	a	a	a	a	a	a	a	a	g	g	g	g	g	g	g	g	Category VI
549	t	t	t	t	t	t	t	t	t	t	t	t	t	t	t	t	t	t	t	t	t	t	t	t	Conserved
550	t	?	t	t	t	t	t	t	t	t	c	c	c	c	t	t	t	t	t	t	t	t	t	t	Polymorphism within bat-CoVs
551	c	c	c	c	c	c	c	c	c	c	c	c	c	c	c	c	c	c	c	c	c	c	c	c	Conserved
552	a	a	a	a	a	a	a	a	a	a	a	a	a	a	a	a	a	a	a	a	a	a	a	a	Conserved
553	g	g	g	g	g	g	g	g	g	g	g	g	g	g	g	g	g	g	g	g	g	g	g	g	Conserved
554	t	t	t	t	t	t	t	t	t	t	t	t	t	t	t	t	t	t	t	t	t	t	t	t	Conserved
555	a	a	a	a	a	a	a	a	a	a	a	a	a	a	a	a	a	a	a	a	a	a	a	a	Conserved
556	c	c	t	c	c	c	c	t	c	c	c	c	c	c	c	c	c	c	c	c	c	c	c	c	Conserved
557	g	g	g	g	g	g	g	g	g	g	g	g	g	g	g	g	g	g	g	g	g	g	g	g	Conserved
558	g	g	g	g	g	g	g	g	g	g	g	g	g	g	g	g	g	g	g	g	g	g	g	g	Conserved
559	t	t	t	t	t	t	t	t	t	t	t	t	t	t	t	t	t	t	t	t	t	t	t	t	Conserved
560	c	c	c	c	c	c	c	c	c	c	c	c	c	c	c	c	c	c	c	c	c	c	c	c	Conserved
561	g	g	g	g	g	g	g	g	g	g	g	g	g	g	g	g	g	g	g	g	g	g	g	g	Conserved
562	t	t	t	t	t	t	t	t	t	t	t	t	t	t	t	t	t	t	t	t	t	t	t	t	Conserved
563	a	a	a	a	a	a	a	a	a	a	a	a	a	a	a	a	a	a	a	a	a	a	a	a	Conserved
564	g	g	g	g	g	g	g	g	g	g	g	g	g	g	g	g	g	g	g	g	g	g	g	g	Conserved
565	t	t	t	t	t	t	t	t	t	t	t	t	t	t	t	t	t	c	c	c	c	c	t	t	Category VI
566	g	g	g	g	g	g	g	g	g	g	g	g	g	g	g	g	g	g	g	g	g	g	g	g	Conserved
567	g	g	g	g	g	g	g	g	g	g	g	g	g	g	g	g	g	g	g	g	g	g	g	g	Conserved
568	t	t	t	t	t	t	t	t	t	t	t	t	t	t	t	t	t	t	t	t	t	t	t	t	Conserved
569	g	g	g	g	g	g	g	g	g	g	g	g	g	g	g	g	g	g	g	g	g	g	g	g	Conserved
570	a	a	a	a	a	a	a	a	a	a	a	a	a	a	a	a	a	a	a	a	a	a	a	a	Conserved
571	g	g	g	g	g	g	g	g	g	g	g	g	g	g	g	g	g	g	g	g	g	g	g	g	Conserved
572	a	a	a	a	a	a	a	a	a	a	a	a	a	a	a	a	a	a	a	a	a	a	a	a	Conserved
573	c	c	c	c	c	c	c	c	c	c	c	c	c	c	c	c	c	c	c	c	c	c	c	c	Conserved
574	a	a	a	a	a	a	a	a	a	a	a	a	a	a	a	a	a	t	t	t	t	t	a	a	Category VI
575	c	c	c	c	c	c	c	c	c	c	c	c	c	c	c	c	c	c	c	c	c	c	c	c	Conserved
576	t	t	t	t	t	t	t	t	t	t	t	t	t	t	t	t	t	t	t	t	t	t	t	t	Conserved
577	t	t	t	t	t	t	t	c	t	t	t	t	t	t	t	t	t	t	t	t	t	t	t	t	Conserved
578	g	g	g	g	g	g	g	g	g	g	g	g	g	g	g	g	g	g	g	g	g	g	g	g	Conserved
579	g	g	g	g	g	g	g	g	g	g	g	g	g	g	g	g	g	g	g	g	g	g	g	g	Conserved
580	t	t	t	t	t	t	t	t	t	t	t	t	t	t	t	t	t	t	t	t	t	t	t	t	Conserved
581	g	g	g	g	g	g	g	g	g	g	g	g	g	g	g	g	g	g	g	g	g	g	g	g	Conserved
582	t	t	t	t	t	t	t	t	t	t	t	t	t	t	t	t	t	t	t	t	t	t	t	t	Conserved
583	c	?	t	t	t	c	c	c	t	c	c	c	c	c	t	t	t	t	t	t	t	t	t	t	Polymorphism within bat-CoVs
584	c	c	c	c	c	c	c	c	c	c	c	c	c	c	c	c	c	c	c	c	c	c	c	c	Conserved
585	t	t	t	t	t	t	t	t	t	t	t	t	t	t	t	t	t	t	t	t	t	t	t	t	Conserved
586	t	t	t	t	a	t	t	t	t	t	t	t	t	t	t	t	c	t	t	t	t	t	c	c	Category VI
587	g	g	g	g	g	g	g	g	g	g	g	g	g	g	g	g	g	g	g	g	g	g	g	g	Conserved
588	t	t	t	t	t	t	t	t	t	t	t	t	t	t	t	t	t	t	t	t	t	t	t	t	Conserved
589	c	?	c	c	a	c	c	c	c	t	c	c	c	c	t	t	a	a	a	a	a	a	a	a	Polymorphism within bat-CoVs
590	c	c	c	c	c	c	c	c	c	c	c	c	c	c	c	c	c	c	c	c	c	c	c	c	Conserved
591	c	c	c	c	c	c	c	c	c	c	c	c	c	c	c	c	c	c	c	c	c	c	c	c	Conserved
592	t	t	t	t	c	t	t	t	t	t	t	t	t	t	c	c	c	a	a	a	a	a	c	c	Category VI
593	c	c	c	c	c	c	c	t	c	c	c	c	c	c	c	c	c	c	c	c	c	c	c	c	Conserved
594	a	a	a	a	a	a	a	a	a	a	a	a	a	a	a	a	a	a	a	a	a	a	a	a	Conserved
595	t	t	t	t	t	t	t	t	t	t	t	t	t	t	t	t	t	t	t	t	t	t	t	t	Conserved
596	g	g	g	g	g	g	g	g	g	g	g	g	g	g	g	g	g	g	g	g	g	g	g	g	Conserved
597	t	t	t	t	t	t	t	t	t	t	t	t	t	t	t	t	t	t	t	t	t	t	t	t	Conserved
598	g	g	a	g	g	g	g	g	g	g	g	g	g	g	g	g	g	t	t	t	t	t	g	g	Category VI
599	g	g	g	g	g	g	g	g	g	g	g	g	g	g	g	g	g	g	g	g	g	g	g	g	Conserved
600	g	g	g	g	g	g	g	g	g	g	g	g	g	g	g	g	g	g	g	g	g	g	g	g	Conserved
601	c	?	a	a	t	c	c	c	c	c	c	c	c	c	t	t	t	t	t	t	t	t	t	t	Polymorphism within bat-CoVs
602	g	g	g	g	g	g	g	g	g	g	g	g	g	g	g	g	g	g	g	g	g	g	g	g	Conserved
603	a	a	a	a	a	a	a	a	a	a	a	a	a	a	a	a	a	a	a	a	a	a	a	a	Conserved
604	a	?	g	g	a	a	a	a	a	a	a	a	a	a	g	g	a	a	a	a	a	a	a	a	Polymorphism within bat-CoVs
605	a	a	g	g	g	a	a	a	a	a	a	a	a	a	a	a	a	a	a	a	a	a	a	a	Conserved
606	t	?	t	t	c	c	t	c	t	t	t	t	t	t	c	c	c	c	c	c	c	c	c	c	Polymorphism within bat-CoVs
607	a	a	a	a	a	a	a	a	a	a	a	a	a	a	a	a	a	a	a	a	a	a	a	a	Conserved
608	c	c	c	c	c	c	c	c	c	c	c	c	c	c	c	c	c	c	c	c	c	c	c	c	Conserved
609	c	c	c	c	c	c	c	c	c	c	c	c	c	c	c	c	c	c	c	c	c	c	c	c	Conserved
610	a	a	a	a	t	a	a	a	a	a	a	a	a	a	t	t	t	t	t	t	t	t	t	t	Category VI
611	g	g	g	g	a	g	g	g	g	g	g	g	g	g	g	g	g	g	g	g	g	g	g	g	Conserved
612	t	t	t	t	t	t	t	t	t	t	t	t	t	t	t	t	t	t	t	t	t	t	t	t	Conserved
613	g	g	t	t	t	g	g	g	g	g	g	g	g	g	g	g	t	t	t	t	t	t	t	t	Category VI
614	g	g	g	g	g	g	g	g	g	g	g	g	g	g	g	g	g	g	g	g	g	g	g	g	Conserved
615	c	c	c	c	c	c	c	t	c	c	c	c	c	c	c	c	c	c	c	c	c	c	c	c	Conserved
616	t	t	t	t	t	t	t	t	t	t	t	t	t	t	t	t	t	t	t	t	t	t	t	t	Conserved
617	t	t	t	t	t	t	t	t	t	t	t	t	t	t	t	t	t	t	t	t	t	t	t	t	Conserved
618	a	a	a	a	a	a	a	a	a	a	a	a	a	a	a	a	a	a	a	a	a	a	a	a	Conserved
619	c	c	c	c	c	c	c	c	c	c	c	c	c	c	c	c	c	t	t	t	t	t	c	c	Category VI
620	c	c	c	c	c	c	c	c	c	c	c	c	c	c	c	c	c	c	c	c	c	c	c	c	Conserved
621	g	g	g	g	g	g	g	g	g	g	g	g	g	g	g	g	g	g	g	g	g	g	g	g	Conserved
622	c	c	t	t	c	c	c	c	c	c	c	c	c	c	c	c	c	c	c	c	c	c	c	c	Conserved
623	a	a	a	a	a	a	a	a	a	a	a	a	a	a	a	a	a	a	a	a	a	a	a	a	Conserved
624	a	a	a	a	a	a	a	a	a	a	a	a	a	a	a	a	a	a	a	a	a	a	a	a	Conserved
625	g	?	a	a	a	g	g	g	g	g	g	g	g	g	a	a	a	a	a	a	a	a	a	a	Polymorphism within bat-CoVs
626	g	g	g	g	g	g	g	g	g	g	g	g	g	g	g	g	g	a	a	a	a	a	g	g	Category VI
627	t	t	t	t	t	t	t	t	t	t	t	t	t	t	t	t	t	t	t	t	t	t	t	t	Conserved
628	t	t	t	t	t	t	t	t	t	t	t	t	t	t	t	t	t	t	t	t	t	t	t	t	Conserved
629	c	c	c	c	c	c	c	c	c	c	c	c	c	c	c	c	c	c	c	c	c	c	c	c	Conserved
630	t	t	t	t	t	t	t	t	t	t	t	t	t	t	t	t	t	t	t	t	t	t	t	t	Conserved
631	t	t	t	t	t	t	t	t	t	t	t	t	t	t	t	t	t	t	t	t	t	t	t	t	Conserved
632	c	c	c	c	c	c	c	c	c	c	c	c	c	c	c	c	c	c	c	c	c	c	c	c	Conserved
633	t	t	t	t	t	t	t	t	t	t	t	t	t	t	t	t	t	t	t	t	t	t	t	t	Conserved
634	t	t	t	t	t	t	t	t	t	t	t	t	t	t	t	t	t	c	c	c	c	c	t	t	Category VI
635	c	c	c	c	c	c	c	c	c	c	c	c	c	c	c	c	c	c	c	c	c	c	c	c	Conserved
636	g	g	g	g	g	g	g	g	g	g	g	g	g	g	g	g	g	g	g	g	g	g	g	g	Conserved
637	t	t	t	t	c	t	t	t	t	t	t	t	t	t	t	t	c	t	t	t	t	t	c	c	Category VI
638	a	a	a	a	a	a	a	a	a	a	a	a	a	a	a	a	a	a	a	a	a	a	a	a	Conserved
639	a	a	a	a	a	a	a	a	a	a	a	a	a	a	a	a	a	a	a	a	a	a	a	a	Conserved
640	g	g	g	g	g	g	g	g	g	g	g	g	g	g	g	g	g	g	g	g	g	g	g	g	Conserved
641	a	a	a	a	a	a	a	a	a	a	a	a	a	a	a	a	a	a	a	a	a	a	a	a	Conserved
642	a	a	a	a	a	a	a	a	a	a	a	a	a	a	a	a	a	a	a	a	a	a	a	a	Conserved
643	c	c	c	c	c	t	c	c	c	c	c	c	c	c	c	c	c	t	t	t	t	t	c	c	Category VI
644	g	g	g	g	g	g	g	g	g	g	g	g	g	g	g	g	g	g	g	g	g	g	g	g	Conserved
645	g	g	g	g	g	g	g	g	g	g	g	g	g	g	g	g	g	g	g	g	g	g	g	g	Conserved
646	t	t	t	t	t	t	t	t	t	t	t	t	t	t	t	t	t	t	t	t	t	t	t	t	Conserved
647	a	a	a	a	a	a	a	a	a	a	a	a	a	a	a	a	a	a	a	a	a	a	a	a	Conserved
648	a	a	a	a	a	a	a	a	a	a	a	a	a	a	a	a	a	a	a	a	a	a	a	a	Conserved
649	t	t	t	t	t	t	t	t	t	t	t	t	t	t	t	t	t	t	t	t	t	t	t	t	Conserved
650	a	a	a	a	a	a	a	a	a	a	a	a	a	a	a	a	a	a	a	a	a	a	a	a	Conserved
651	a	a	a	a	a	a	a	a	a	a	a	a	a	a	a	a	a	a	a	a	a	a	a	a	Conserved
652	a	a	a	a	a	a	a	a	a	a	a	a	a	a	a	a	a	g	g	g	g	g	a	a	Category VI
653	g	g	g	g	g	g	g	g	g	g	g	g	g	g	g	g	g	g	g	g	g	g	g	g	Conserved
654	g	g	g	g	g	g	g	g	g	g	g	g	g	g	g	g	g	g	g	g	g	g	g	g	Conserved
655	a	a	a	a	a	a	a	a	a	a	a	a	a	a	a	a	a	a	a	a	a	a	a	a	Conserved
656	g	g	g	g	g	g	g	g	g	g	g	g	g	g	g	g	g	g	g	g	g	g	g	g	Conserved
657	c	c	c	c	c	c	c	c	c	c	c	c	c	c	c	c	c	c	c	c	c	c	c	c	Conserved
658	t	t	t	t	t	t	t	t	t	t	t	t	t	t	t	t	t	c	c	c	c	c	t	t	Category VI
659	g	g	g	g	g	g	g	g	g	g	g	g	g	g	g	g	g	g	g	g	g	g	g	g	Conserved
660	g	g	g	g	g	g	g	g	g	g	g	g	g	g	g	g	g	g	g	g	g	g	g	g	Conserved
661	t	t	t	t	t	t	t	t	t	t	t	t	t	t	c	c	t	t	t	t	t	t	t	t	Conserved
662	g	g	g	g	g	g	g	g	g	g	g	g	g	g	g	g	g	g	g	g	g	g	g	g	Conserved
663	g	g	g	g	g	g	g	g	g	g	g	g	g	g	g	g	g	g	g	g	g	g	g	g	Conserved
664	c	c	c	c	t	c	c	c	c	c	c	c	c	c	c	c	t	t	t	t	t	t	t	t	Category VI
665	c	c	c	c	c	c	c	c	c	c	c	c	c	c	c	c	c	c	c	c	c	c	c	c	Conserved
666	a	a	a	a	a	a	a	a	a	a	a	a	a	a	a	a	a	a	a	a	a	a	a	a	Conserved
667	t	t	t	t	c	t	t	t	t	t	t	t	t	t	t	t	c	t	t	t	t	t	c	c	Category VI
668	a	a	a	a	a	a	a	a	a	a	a	a	a	a	a	a	a	a	a	a	a	a	a	a	Conserved
669	g	g	g	g	g	g	g	g	g	g	g	g	g	g	g	g	g	g	g	g	g	g	g	g	Conserved
670	t	t	t	t	c	t	t	t	t	t	t	t	t	t	t	t	c	t	t	t	t	t	c	c	Category VI
671	t	t	t	t	t	t	t	t	t	t	t	t	t	t	t	t	t	t	t	t	t	t	t	t	Conserved
672	a	a	a	a	a	a	a	a	a	a	a	a	a	a	a	a	a	t	t	t	t	t	a	a	Category VI
673	c	c	c	c	t	c	c	c	c	c	c	c	c	c	c	c	t	c	c	c	c	c	t	t	Category VI
674	g	g	g	g	g	g	g	g	g	g	g	g	g	g	g	g	g	g	g	g	g	g	g	g	Conserved
675	g	g	g	g	g	g	g	g	g	g	g	g	g	g	g	g	g	g	g	g	g	g	g	g	Conserved
676	c	c	c	c	c	c	c	c	c	c	c	c	c	c	c	c	c	c	c	c	c	c	c	c	Conserved
677	g	g	g	g	g	g	g	g	g	g	g	g	g	g	g	g	g	a	a	a	a	a	g	g	Category VI
678	c	c	c	c	c	c	c	c	c	c	t	c	c	c	c	c	c	t	t	t	t	t	c	c	Category VI
679	c	c	c	c	c	c	c	t	c	c	c	c	c	c	c	c	c	c	c	c	c	c	c	c	Conserved
680	g	g	g	g	g	g	g	g	g	g	g	g	g	g	g	g	g	g	g	g	g	g	g	g	Conserved
681	a	a	a	a	a	a	a	a	a	a	a	a	a	a	a	a	a	a	a	a	a	a	a	a	Conserved
682	t	t	t	t	t	t	t	t	t	t	t	t	t	t	t	t	t	t	t	t	t	t	t	t	Conserved
683	c	c	c	c	c	c	c	c	c	c	c	c	c	c	c	c	c	c	c	c	c	c	c	c	Conserved
684	t	t	t	t	t	t	t	t	t	t	t	t	t	t	t	t	t	t	t	t	t	t	t	t	Conserved
685	a	a	a	a	a	a	a	a	a	a	a	a	a	a	a	a	a	a	a	a	a	a	a	a	Conserved
686	a	a	a	a	a	a	a	a	a	a	a	a	a	a	a	a	a	a	a	a	a	a	a	a	Conserved
687	a	a	a	a	a	a	a	a	a	a	a	a	a	a	a	a	a	a	a	a	a	a	a	a	Conserved
688	g	g	g	g	g	g	g	g	g	g	g	g	g	g	g	g	g	g	g	g	g	g	g	g	Conserved
689	t	t	t	t	t	t	t	t	t	t	t	t	t	t	t	t	t	t	t	t	t	t	t	t	Conserved
690	c	c	c	c	c	c	c	c	c	c	c	c	c	c	c	c	c	c	c	c	c	c	c	c	Conserved
691	a	?	t	t	t	a	a	g	a	a	a	a	a	a	t	t	c	t	t	t	t	t	c	c	Polymorphism within bat-CoVs
692	t	t	t	t	t	t	t	t	t	t	t	t	t	t	c	c	t	t	t	t	t	t	t	t	Conserved
693	t	t	t	t	a	t	t	t	t	t	t	t	t	t	t	t	a	a	a	a	a	a	a	a	Category VI
694	t	t	t	t	t	t	t	t	t	t	t	t	t	t	t	t	t	t	t	t	t	t	t	t	Conserved
695	g	g	g	g	g	g	g	g	g	g	g	g	g	g	g	g	g	g	g	g	g	g	g	g	Conserved
696	a	a	a	a	a	a	a	a	a	a	a	a	a	a	g	g	a	a	a	a	a	a	a	a	Conserved
697	c	c	c	c	c	c	c	c	c	c	c	c	c	c	c	c	c	c	c	c	c	c	c	c	Conserved
698	t	t	t	t	t	t	t	t	t	t	t	t	t	t	t	t	t	t	t	t	t	t	t	t	Conserved
699	t	t	t	t	t	t	t	t	t	t	t	t	t	t	t	t	t	t	t	t	t	t	t	t	Conserved
700	a	a	a	a	a	a	a	a	a	a	a	a	a	a	a	a	a	a	a	a	a	a	a	a	Conserved
701	g	g	g	g	g	g	g	g	g	g	g	g	g	g	g	g	g	g	g	g	g	g	g	g	Conserved
702	g	g	g	g	g	g	g	g	g	g	g	g	g	g	g	g	g	g	g	g	g	g	g	g	Conserved
703	c	?	c	c	t	t	c	c	c	c	c	c	c	c	t	t	t	t	t	t	t	t	t	t	Polymorphism within bat-CoVs
704	g	g	g	g	g	g	g	g	g	g	a	g	g	g	g	g	g	g	g	g	g	g	g	g	Conserved
705	a	a	a	a	a	a	a	a	a	a	a	a	a	a	a	a	a	a	a	a	a	a	a	a	Conserved
706	c	c	c	c	c	c	t	c	t	c	c	c	c	c	c	c	c	c	c	c	c	c	c	c	Conserved
707	g	g	g	g	g	g	g	g	g	g	g	g	g	g	g	g	g	g	g	g	g	g	g	g	Conserved
708	a	a	a	a	a	a	a	a	a	a	a	a	a	a	a	a	a	a	a	a	a	a	a	a	Conserved
709	g	g	g	g	g	g	g	g	g	t	g	g	a	g	g	g	g	g	g	g	g	g	g	g	Conserved
710	c	c	c	c	c	c	c	c	c	c	c	c	c	c	c	c	c	c	c	c	c	c	c	c	Conserved
711	t	t	t	t	t	t	t	t	t	t	t	t	t	t	t	t	t	t	t	t	t	t	t	t	Conserved
712	t	t	t	t	g	t	t	t	t	t	t	t	t	t	t	t	g	t	t	t	t	t	g	g	Category VI
713	g	g	g	g	a	g	g	g	g	g	g	g	g	g	g	g	g	g	g	g	g	g	g	g	Conserved
714	g	g	g	g	g	g	g	g	g	g	g	g	g	g	g	g	g	g	g	g	g	g	g	g	Conserved
715	c	c	t	t	c	c	c	c	c	c	c	c	c	c	c	c	c	c	c	c	c	c	c	c	Conserved
716	a	a	a	a	a	a	a	a	a	a	a	a	a	a	a	a	a	a	a	a	a	a	a	a	Conserved
717	c	c	c	c	c	c	c	c	c	c	c	c	c	c	c	c	c	c	c	c	c	c	c	c	Conserved
718	t	t	t	t	t	t	t	t	t	t	t	t	t	t	t	t	t	t	t	t	t	t	t	t	Conserved
719	g	g	g	g	g	g	g	g	g	g	g	g	g	g	g	g	g	g	g	g	g	g	g	g	Conserved
720	a	a	a	a	a	a	a	a	a	a	a	a	a	a	a	a	a	a	a	a	a	a	a	a	Conserved
721	t	t	t	t	c	t	t	t	t	t	t	t	t	t	t	t	t	t	t	t	t	t	t	t	Conserved
722	c	c	c	c	c	c	c	c	c	c	c	c	c	c	c	c	c	c	c	c	c	c	c	c	Conserved
723	c	c	c	c	c	c	c	c	c	c	c	c	c	c	c	c	c	c	c	c	c	c	c	c	Conserved
724	t	t	t	t	t	t	t	t	t	t	t	t	t	t	t	t	t	c	c	c	c	c	t	t	Category VI
725	t	t	a	a	t	t	t	t	t	t	t	t	t	t	t	t	t	a	a	a	a	a	t	t	Category VI
726	a	a	t	t	a	a	a	a	a	a	a	a	a	a	a	a	a	t	t	t	t	t	a	a	Category VI
727	t	t	t	t	t	t	t	t	t	t	t	t	t	t	t	t	t	t	t	t	t	t	t	t	Conserved
728	g	g	g	g	g	g	g	g	g	g	g	g	g	g	g	g	g	g	g	g	g	g	g	g	Conserved
729	a	a	a	a	a	a	a	a	a	a	a	a	a	a	a	a	a	a	a	a	a	a	a	a	Conserved
730	a	a	a	a	a	a	a	a	a	a	a	a	a	a	a	a	a	t	t	t	t	t	a	a	Category VI
731	g	g	g	g	g	g	g	g	g	g	g	g	g	g	g	g	g	g	g	g	g	g	g	g	Conserved
732	a	a	a	a	a	a	a	a	a	a	a	a	a	a	a	a	a	a	a	a	a	a	a	a	Conserved
733	t	t	t	t	t	t	t	t	t	t	t	t	t	t	t	t	t	c	c	c	c	c	t	t	Category VI
734	t	t	t	t	t	t	t	t	t	t	t	t	t	t	t	t	t	t	t	t	t	t	t	t	Conserved
735	t	t	t	t	a	t	t	t	t	t	t	t	t	t	t	t	a	t	t	t	t	t	a	a	Category VI
736	t	t	t	t	t	t	t	t	t	t	t	t	t	t	t	t	t	t	t	t	t	t	t	t	Conserved
737	c	c	c	c	c	c	c	c	c	c	c	c	c	c	c	c	c	c	c	c	c	c	c	c	Conserved
738	a	a	a	a	a	a	a	a	a	a	a	a	a	a	a	a	a	a	a	a	a	a	a	a	Conserved
739	a	a	a	a	a	a	a	a	a	a	a	a	a	a	a	a	a	a	a	a	a	a	a	a	Conserved
740	g	g	g	g	g	g	g	g	g	g	g	g	g	g	g	g	g	g	g	g	g	g	g	g	Conserved
741	a	a	a	a	a	a	a	a	a	a	a	a	a	a	a	a	a	t	t	t	t	t	a	a	Category VI
742	a	a	a	a	a	a	a	a	a	a	a	a	a	a	a	a	a	c	c	c	c	c	a	a	Category VI
743	a	a	a	a	a	a	a	a	a	a	a	a	a	a	a	a	a	a	a	a	a	a	a	a	Conserved
744	a	a	a	a	a	a	a	a	a	a	a	a	a	a	a	a	a	a	a	a	a	a	a	a	Conserved
745	c	?	t	t	c	c	c	c	c	c	c	c	c	c	t	t	c	c	c	c	c	c	c	c	Polymorphism within bat-CoVs
746	t	t	t	t	t	t	t	t	t	t	t	t	t	t	t	t	t	t	t	t	t	t	t	t	Conserved
747	g	g	g	g	g	g	g	g	g	g	g	g	g	g	g	g	g	g	g	g	g	g	g	g	Conserved
748	g	g	g	g	g	g	g	g	g	g	g	g	g	g	g	g	g	g	g	g	g	g	g	g	Conserved
749	a	a	a	a	a	a	a	a	a	a	a	a	a	a	a	a	a	a	a	a	a	a	a	a	Conserved
750	a	a	a	a	a	a	a	a	a	a	a	a	a	a	a	a	a	a	a	a	a	a	a	a	Conserved
751	c	c	c	c	c	c	c	c	c	c	c	c	c	c	c	c	c	c	c	c	c	c	c	c	Conserved
752	a	a	a	a	a	a	a	a	a	a	a	a	a	a	a	a	a	a	a	a	a	a	a	a	Conserved
753	c	c	c	c	c	c	c	c	c	c	c	c	c	c	c	c	c	c	c	c	c	c	c	c	Conserved
754	t	t	t	t	t	t	t	t	t	t	t	t	t	t	t	t	t	t	t	t	t	t	t	t	Conserved
755	a	a	a	a	a	a	a	a	a	a	a	a	a	a	a	a	a	a	a	a	a	a	a	a	Conserved
756	a	a	a	a	a	a	a	a	a	a	a	a	a	a	a	a	a	a	a	a	a	a	a	a	Conserved
757	a	a	a	a	a	a	a	a	a	a	a	a	a	a	a	a	a	a	a	a	a	a	a	a	Conserved
758	c	c	c	c	c	c	c	c	c	c	c	c	c	c	c	c	c	c	c	c	c	c	c	c	Conserved
759	a	a	a	a	a	a	a	a	a	a	a	a	a	a	a	a	a	a	a	a	a	a	a	a	Conserved
760	t	t	t	t	t	t	t	t	t	t	t	t	t	t	t	t	t	t	t	t	t	t	t	t	Conserved
761	a	?	g	g	g	g	a	a	a	a	a	a	a	a	g	g	g	g	g	g	g	g	g	g	Polymorphism within bat-CoVs
762	g	g	g	g	g	g	g	g	g	g	g	g	g	g	g	g	g	g	g	g	g	g	g	g	Conserved
763	c	c	c	c	c	c	c	c	c	c	c	c	c	c	c	c	c	c	c	c	c	c	c	c	Conserved
764	a	a	a	a	a	a	a	a	a	a	a	a	a	a	a	a	a	a	a	a	a	a	a	a	Conserved
765	g	g	g	g	g	g	g	g	g	g	g	g	g	g	g	g	g	g	g	g	g	g	g	g	Conserved
766	t	t	t	t	t	t	t	t	t	t	t	t	t	t	t	t	t	t	t	t	t	t	t	t	Conserved
767	g	g	g	g	g	g	g	g	g	g	g	g	g	g	g	g	g	g	g	g	g	g	g	g	Conserved
768	g	g	g	g	g	g	g	g	g	g	g	g	g	g	g	g	g	g	g	g	g	g	g	g	Conserved
769	t	t	t	t	t	t	t	t	t	t	t	t	t	t	t	t	t	t	t	t	t	t	t	t	Conserved
770	g	g	g	g	g	g	g	g	g	g	g	g	g	g	g	g	g	g	g	g	g	g	g	g	Conserved
771	t	t	t	t	t	t	t	t	t	t	t	t	t	t	t	t	t	t	t	t	t	t	t	t	Conserved
772	t	?	t	t	a	c	t	c	t	t	t	t	t	t	a	a	a	a	a	a	a	a	a	a	Polymorphism within bat-CoVs
773	a	a	a	a	a	a	a	a	a	a	a	a	a	a	a	a	a	a	a	a	a	a	a	a	Conserved
774	c	c	c	c	c	c	c	c	c	t	c	c	c	c	c	c	c	c	c	c	c	c	c	c	Conserved
775	c	?	c	c	t	c	t	c	t	t	c	c	c	c	t	t	t	t	t	t	t	t	t	t	Polymorphism within bat-CoVs
776	c	c	c	c	c	c	c	c	c	c	c	c	c	c	c	c	c	c	c	c	c	c	c	c	Conserved
777	g	g	g	g	g	g	g	g	g	g	g	g	g	g	g	g	g	g	g	g	g	g	g	g	Conserved
778	t	t	t	t	t	t	t	t	t	t	t	t	t	t	t	t	t	t	t	t	t	t	t	t	Conserved
779	g	g	g	g	g	g	g	g	g	g	g	g	g	g	g	g	g	g	g	g	g	g	g	g	Conserved
780	a	a	a	a	a	a	a	a	a	a	a	a	a	a	a	a	a	a	a	a	a	a	a	a	Conserved
781	a	?	a	a	g	a	a	t	a	a	a	a	a	a	g	g	g	g	g	g	g	g	g	g	Polymorphism within bat-CoVs
782	c	c	c	c	c	c	c	c	c	c	c	c	c	c	c	c	c	c	c	c	c	c	c	c	Conserved
783	t	t	t	t	t	t	t	t	t	t	t	t	t	t	t	t	t	t	t	t	t	t	t	t	Conserved
784	c	c	c	c	c	c	c	c	c	c	c	c	c	c	c	c	c	c	c	c	c	c	c	c	Conserved
785	a	a	a	a	a	a	a	a	a	a	a	a	a	a	a	a	a	a	a	a	a	a	a	a	Conserved
786	t	t	a	a	t	a	t	t	t	t	t	t	t	t	t	t	t	t	t	t	t	t	t	t	Conserved
787	g	g	g	g	t	g	g	g	g	g	g	g	g	g	t	t	g	g	g	g	g	g	g	g	Conserved
788	c	c	c	c	c	c	c	c	c	c	c	c	c	c	c	c	c	c	c	c	c	c	c	c	Conserved
789	g	g	g	g	g	g	g	g	g	g	g	g	g	g	g	g	g	g	g	g	g	g	g	g	Conserved
790	t	t	t	t	t	t	t	t	t	t	t	t	t	t	t	t	t	t	t	t	t	t	t	t	Conserved
791	g	g	g	g	g	g	g	g	g	g	g	g	g	g	g	g	g	g	g	g	g	g	g	g	Conserved
792	a	a	a	a	a	a	a	a	a	a	a	a	a	a	a	a	a	a	a	a	a	a	a	a	Conserved
793	g	g	g	g	g	g	g	g	g	g	g	g	g	g	g	g	g	g	g	g	g	g	g	g	Conserved
794	c	c	c	c	c	c	c	c	c	c	c	c	c	c	c	c	c	c	c	c	c	c	c	c	Conserved
795	t	t	t	t	t	t	t	t	t	t	t	t	t	t	t	t	t	t	t	t	t	t	t	t	Conserved
796	t	t	t	t	t	t	t	t	t	t	t	t	t	t	t	t	t	t	t	t	t	t	t	t	Conserved
797	a	a	a	a	a	a	a	a	a	a	a	a	a	a	a	a	a	a	a	a	a	a	a	a	Conserved
798	a	a	a	a	a	a	a	a	a	a	a	a	a	a	a	a	a	a	a	a	a	a	a	a	Conserved
799	c	c	c	c	c	c	t	t	t	c	c	c	c	c	c	c	t	t	t	t	t	t	t	t	Category VI
800	g	g	g	g	g	g	g	g	g	g	g	g	g	g	g	g	g	g	g	g	g	g	g	g	Conserved
801	g	g	g	g	g	g	g	g	g	g	g	g	g	g	g	g	g	g	g	g	g	g	g	g	Conserved
802	a	a	a	g	g	g	a	a	a	a	a	a	a	a	a	a	g	g	g	g	g	g	g	g	Category VI
803	g	g	g	g	g	g	g	g	g	g	g	g	g	g	g	g	g	g	g	g	g	g	g	g	Conserved
804	g	g	g	g	g	g	g	g	g	g	g	g	g	g	g	g	g	g	g	g	g	g	g	g	Conserved
805	g	?	t	t	a	t	g	a	a	a	a	a	a	a	a	a	c	c	c	c	c	c	c	c	Polymorphism within bat-CoVs
806	g	g	g	g	g	g	g	g	g	g	g	g	g	g	g	g	g	g	g	g	g	g	g	g	Conserved
807	c	c	c	c	c	c	c	c	c	c	c	c	c	c	c	c	c	c	c	c	c	c	c	c	Conserved
808	a	a	a	a	a	a	a	a	a	a	a	a	a	a	a	a	a	a	a	a	a	a	a	a	Conserved
809	t	t	t	t	t	t	t	t	t	t	t	t	t	t	t	t	t	t	t	t	t	t	t	t	Conserved
810	a	a	a	a	a	a	a	a	a	a	a	a	a	a	a	a	a	a	a	a	a	a	a	a	Conserved
811	c	c	c	c	c	c	c	c	c	c	c	c	c	c	c	c	c	c	c	c	c	c	c	c	Conserved
812	a	a	a	a	a	a	a	a	a	a	a	a	a	a	a	a	a	a	a	a	a	a	a	a	Conserved
813	c	c	c	c	c	c	c	c	c	c	c	c	c	c	c	c	c	c	c	c	c	c	c	c	Conserved
814	t	t	t	t	t	t	t	t	t	t	t	t	t	t	t	t	t	t	t	t	t	t	t	t	Conserved
815	c	c	c	c	c	c	c	c	c	c	c	c	c	c	c	c	c	c	c	c	c	c	c	c	Category V
816	g	g	g	g	g	g	g	g	g	g	g	g	g	g	g	g	g	g	g	g	g	g	g	g	Conserved
817	c	c	c	c	c	c	c	c	c	c	c	c	c	c	t	t	c	c	c	c	c	c	c	c	Conserved
818	t	t	t	t	t	t	t	t	t	t	t	t	t	t	t	t	t	t	t	t	t	t	t	t	Conserved
819	a	a	a	a	a	a	a	a	a	a	a	a	a	a	a	a	a	a	a	a	a	a	a	a	Conserved
820	t	t	t	t	t	t	t	t	t	t	t	t	t	t	t	t	t	t	t	t	t	t	t	t	Conserved
821	g	g	g	g	g	g	g	g	g	g	g	g	g	g	g	g	g	g	g	g	g	g	g	g	Conserved
822	t	t	t	t	t	t	t	t	t	t	t	t	t	t	t	t	t	t	t	t	t	t	t	t	Conserved
823	c	c	a	a	t	c	c	c	c	c	c	c	c	c	c	c	c	a	a	a	a	a	c	c	Category VI
824	g	g	g	g	g	g	g	g	g	g	g	g	g	g	g	g	g	g	g	g	g	g	g	g	Conserved
825	a	a	a	a	a	a	a	a	a	a	a	a	a	a	a	a	a	a	a	a	a	a	a	a	Conserved
826	t	t	c	c	c	t	t	t	t	t	t	t	t	t	t	t	t	c	c	c	c	c	t	t	Category VI
827	a	a	a	a	a	a	a	a	a	a	a	a	a	a	a	a	a	a	a	a	a	a	a	a	Conserved
828	a	a	a	a	a	a	a	a	a	a	a	a	a	a	a	a	a	a	a	a	a	a	a	a	Conserved
829	c	c	c	c	t	c	c	c	c	c	c	c	c	c	c	c	c	t	t	t	t	t	c	c	Category VI
830	a	a	a	a	a	a	a	a	a	a	a	a	a	a	a	a	a	a	a	a	a	a	a	a	Conserved
831	a	a	a	a	a	a	a	a	a	a	a	a	a	a	a	a	a	a	a	a	a	a	a	a	Conserved
832	c	c	c	c	t	c	c	c	c	c	c	c	c	c	c	c	c	c	c	c	c	c	c	c	Conserved
833	t	t	t	t	t	t	t	t	t	t	t	t	t	t	t	t	t	t	t	t	t	t	t	t	Conserved
834	t	t	t	t	t	t	t	t	t	t	t	t	t	t	t	t	a	t	t	t	t	t	a	a	Category VI
835	c	?	t	t	c	c	c	c	c	c	t	c	c	c	t	t	c	c	c	c	c	c	c	c	Polymorphism within bat-CoVs
836	t	t	t	t	t	t	t	t	t	t	t	t	t	t	t	t	t	t	t	t	t	t	t	t	Conserved
837	g	g	g	g	g	g	g	g	g	g	g	g	g	g	g	g	g	g	g	g	g	g	g	g	Conserved
838	t	t	t	t	t	t	t	t	t	t	t	t	t	t	t	t	t	t	t	t	t	t	t	t	Conserved
839	g	g	g	g	g	g	g	g	g	g	g	g	g	g	g	g	g	g	g	g	g	g	g	g	Conserved
840	g	g	g	g	g	g	g	g	g	g	g	g	g	g	g	g	g	g	g	g	g	g	g	g	Conserved
841	c	c	c	c	c	c	c	c	c	c	c	c	c	c	c	c	c	c	c	c	c	c	c	c	Conserved
842	c	c	c	c	c	c	c	c	c	c	c	c	c	c	c	c	c	c	c	c	c	c	c	c	Conserved
843	c	c	c	c	c	c	c	c	c	c	c	c	c	c	c	c	c	c	c	c	c	c	c	c	Conserved
844	t	t	a	a	c	t	t	t	t	t	t	t	t	t	t	t	t	t	t	t	t	t	t	t	Conserved
845	g	g	g	g	g	g	g	g	g	g	g	g	g	g	g	g	g	g	g	g	g	g	g	g	Conserved
846	a	a	a	a	a	a	a	a	a	a	a	a	a	a	a	a	a	a	a	a	a	a	a	a	Conserved
847	t	t	t	t	t	t	t	t	t	t	t	t	t	t	t	t	t	c	c	c	c	c	t	t	Category VI
848	g	g	g	g	g	g	g	g	g	g	g	g	g	g	g	g	g	g	g	g	g	g	g	g	Conserved
849	g	g	g	g	g	g	g	g	g	g	g	g	g	g	g	g	g	g	g	g	g	g	g	g	Conserved
850	c	c	c	c	c	c	c	c	c	c	c	c	c	c	c	c	c	c	c	c	c	c	c	c	Category V
851	t	t	t	t	t	t	t	t	t	t	t	t	t	t	t	t	t	t	t	t	t	t	t	t	Conserved
852	a	a	a	a	a	a	a	a	a	a	a	a	a	a	a	a	a	a	a	a	a	a	a	a	Conserved
853	c	c	c	c	c	c	c	c	c	c	c	c	c	c	t	t	c	c	c	c	c	c	c	c	Conserved
854	c	c	c	c	c	c	c	c	c	c	c	c	c	c	c	c	c	c	c	c	c	c	c	c	Conserved
855	c	c	c	c	c	c	c	c	c	c	c	c	c	c	c	c	c	c	c	c	c	c	c	c	Conserved
856	t	t	t	t	t	t	t	t	t	t	t	t	t	t	t	t	t	t	t	t	t	t	t	t	Conserved
857	c	c	c	c	c	c	c	c	c	c	c	c	c	c	c	c	c	c	c	c	c	c	c	c	Conserved
858	t	t	t	t	t	t	t	t	t	t	t	t	t	t	t	t	t	t	t	t	t	t	t	t	Conserved
859	t	t	t	t	t	t	t	t	t	t	t	t	t	t	t	t	t	t	t	t	t	t	t	t	Conserved
860	g	g	g	g	g	g	g	g	g	g	g	g	g	g	g	g	g	g	g	g	g	g	g	g	Conserved
861	a	a	a	a	a	a	a	a	a	a	a	a	a	a	a	a	a	a	a	a	a	a	a	a	Conserved
862	g	g	g	g	g	g	g	g	g	g	g	g	g	g	g	g	g	g	g	g	g	g	g	g	Conserved
863	t	t	t	t	t	t	t	t	t	t	t	t	t	t	t	t	t	t	t	t	t	t	t	t	Conserved
864	g	g	g	g	g	g	g	g	g	g	g	g	g	g	g	g	g	g	g	g	g	g	g	g	Conserved
865	c	c	c	c	c	c	c	c	c	c	c	c	c	c	c	c	c	c	c	c	c	c	c	c	Conserved
866	a	a	a	a	a	a	a	a	a	a	a	a	a	a	a	a	a	a	a	a	a	a	a	a	Conserved
867	t	t	t	t	t	t	t	t	t	t	t	t	t	t	t	t	t	t	t	t	t	t	t	t	Conserved
868	t	t	t	t	t	t	t	t	t	t	t	t	t	t	t	t	t	c	c	c	c	c	t	t	Category VI
869	a	a	a	a	a	a	a	a	a	a	a	a	a	a	a	a	a	a	a	a	a	a	a	a	Conserved
870	a	a	a	a	a	a	a	a	a	a	a	a	a	a	a	a	a	a	a	a	a	a	a	a	Conserved
871	a	a	a	a	a	a	a	a	a	a	a	a	a	a	a	a	a	a	a	a	a	a	a	a	Conserved
872	g	g	g	a	g	g	g	g	g	g	g	g	g	g	g	g	g	g	g	g	g	g	g	g	Conserved
873	a	a	a	a	a	a	a	a	a	a	a	a	a	a	a	a	a	a	a	a	a	a	a	a	Conserved
874	c	c	c	c	c	t	c	c	c	c	c	c	c	c	t	t	c	c	c	c	c	c	c	c	Conserved
875	c	c	c	t	c	c	c	c	c	c	c	c	c	c	c	c	t	t	t	t	t	t	t	t	Category VI
876	t	t	t	t	t	t	t	t	t	t	t	t	t	t	t	t	t	t	t	t	t	t	t	t	Conserved
877	t	t	t	t	t	t	t	t	t	t	t	t	t	t	t	t	g	a	a	a	a	a	g	g	Category VI
878	c	c	c	t	c	c	c	c	c	c	c	c	c	c	c	c	c	t	t	t	t	t	c	c	Category VI
879	t	t	t	t	t	t	t	t	t	t	t	t	t	t	t	t	t	t	t	t	t	t	t	t	Conserved
880	a	a	g	a	a	a	a	a	a	a	a	a	a	a	a	a	g	a	a	a	a	a	g	g	Category VI
881	g	g	g	g	g	g	g	g	g	g	g	g	g	g	g	g	g	g	g	g	g	g	g	g	Conserved
882	c	c	c	c	c	c	c	c	c	c	c	c	c	c	c	c	c	c	c	c	c	c	c	c	Conserved
883	a	?	t	t	t	t	t	t	t	a	g	g	g	g	c	c	g	t	t	t	t	t	g	g	Polymorphism within bat-CoVs
884	c	c	c	c	c	c	c	c	c	c	c	c	c	c	c	c	c	c	c	c	c	c	c	c	Category V
885	g	g	g	g	g	g	g	g	g	g	g	g	g	g	g	g	g	g	g	g	g	g	g	g	Conserved
886	t	t	t	t	c	t	t	t	t	t	t	t	t	t	t	t	t	t	t	t	t	t	t	t	Conserved
887	g	g	g	g	g	g	g	g	g	g	g	g	g	g	g	g	g	g	g	g	g	g	g	g	Conserved
888	c	c	c	c	c	c	c	c	c	c	c	c	c	c	c	c	c	c	c	c	c	c	c	c	Conserved
889	t	t	t	t	t	t	t	t	t	t	t	t	t	t	t	t	t	t	t	t	t	t	t	t	Conserved
890	g	g	g	g	g	g	g	g	g	g	g	g	g	g	g	g	g	g	g	g	g	g	g	g	Conserved
891	g	g	g	g	g	g	g	g	g	g	g	g	g	g	g	g	g	g	g	g	g	g	g	g	Conserved
892	t	t	t	t	t	t	t	t	t	t	t	t	t	t	t	t	t	a	a	a	a	a	t	t	Category VI
893	a	a	a	a	a	a	a	a	a	a	a	a	a	a	a	a	a	a	a	a	a	a	a	a	Conserved
894	a	a	a	a	a	a	a	a	a	a	a	a	a	a	a	a	a	a	a	a	a	a	a	a	Conserved
895	a	?	g	g	g	a	a	a	a	a	a	a	a	a	g	g	a	g	g	g	g	g	a	a	Polymorphism within bat-CoVs
896	g	g	g	g	t	a	g	g	g	a	g	g	g	g	g	g	g	t	t	t	t	t	g	g	Category VI
897	c	c	c	c	c	t	c	c	c	c	c	c	c	c	c	c	c	c	c	c	c	c	c	c	Conserved
898	t	t	t	t	t	t	g	t	g	t	t	t	t	t	t	t	t	t	t	t	t	t	t	t	Conserved
899	t	t	t	t	t	t	t	t	t	t	t	t	t	t	t	t	t	t	t	t	t	t	t	t	Conserved
900	c	c	c	c	c	c	c	c	c	c	c	c	c	c	c	c	c	c	c	c	c	c	c	c	Conserved
901	a	a	t	a	a	a	a	a	a	a	a	a	a	a	a	a	t	t	t	t	t	t	t	t	Category VI
902	t	t	t	t	t	t	t	t	t	t	t	t	t	t	t	t	t	t	t	t	t	t	t	t	Conserved
903	g	g	a	g	g	g	g	g	g	g	g	g	g	g	g	g	g	g	g	g	g	g	g	g	Conserved
904	c	c	t	c	c	c	c	c	c	c	c	c	c	c	c	c	c	c	c	c	c	c	c	c	Conserved
905	a	a	g	a	a	a	a	a	a	a	a	a	a	a	a	a	a	t	t	t	t	t	a	a	Category VI
906	c	c	c	c	c	c	c	c	c	c	c	c	c	c	c	c	c	c	c	c	c	c	c	c	Conserved
907	t	t	t	t	t	t	t	t	t	t	t	t	t	t	t	t	t	t	t	t	t	t	t	t	Conserved
908	t	t	t	t	t	t	t	t	t	t	t	t	t	t	t	t	t	t	t	t	t	t	t	t	Conserved
909	t	t	t	t	t	t	t	t	t	t	t	t	t	t	t	t	t	t	t	t	t	t	t	t	Conserved
910	g	g	g	a	a	g	g	g	g	g	g	g	g	g	g	g	g	g	g	g	g	g	g	g	Conserved
911	t	t	t	t	t	t	t	t	t	t	t	t	t	t	t	t	t	t	t	t	t	t	t	t	Conserved
912	c	c	c	c	c	c	c	c	c	c	c	c	c	c	c	c	c	c	c	c	c	c	c	c	Conserved
913	c	?	t	t	c	c	c	c	c	c	c	c	c	c	t	t	c	c	c	c	c	c	c	c	Polymorphism within bat-CoVs
914	g	g	g	g	g	g	g	g	g	g	g	g	g	g	g	g	g	g	g	g	g	g	g	g	Conserved
915	a	a	a	a	a	a	a	a	a	a	a	a	a	a	a	a	a	a	a	a	a	a	a	a	Conserved
916	a	a	a	a	a	a	a	a	a	a	a	a	a	a	a	a	a	a	a	a	a	a	a	a	Conserved
917	c	c	c	c	c	c	c	c	c	c	c	c	c	c	c	c	c	c	c	c	c	c	c	c	Conserved
918	a	a	a	a	a	a	a	a	a	a	a	a	a	a	a	a	a	a	a	a	a	a	a	a	Conserved
919	a	a	a	a	a	a	a	a	a	a	a	a	a	a	a	a	a	a	a	a	a	a	a	a	Conserved
920	c	?	t	c	c	c	t	c	t	c	c	c	c	c	t	t	c	c	c	c	c	c	c	c	Polymorphism within bat-CoVs
921	t	t	t	t	t	t	t	t	t	t	t	t	t	t	t	t	t	t	t	t	t	t	t	t	Conserved
922	g	g	g	g	g	g	g	g	g	g	g	g	g	g	g	g	g	g	g	g	g	g	g	g	Conserved
923	g	g	g	g	g	g	g	g	g	g	g	g	g	g	g	g	g	g	g	g	g	g	g	g	Conserved
924	a	a	a	a	a	a	a	a	a	a	a	a	a	a	a	a	a	a	a	a	a	a	a	a	Conserved
925	c	c	t	t	c	c	c	c	c	c	c	c	c	c	c	c	c	c	c	c	c	c	c	c	Conserved
926	t	t	t	t	t	t	t	t	t	t	t	t	t	t	t	t	t	t	t	t	t	t	t	t	Conserved
927	t	t	t	t	t	t	t	t	t	t	t	t	t	t	t	t	t	t	t	t	t	t	t	t	Conserved
928	t	t	t	t	c	t	t	t	t	t	t	t	t	t	t	t	t	t	t	t	t	t	t	t	Conserved
929	a	a	a	a	a	a	a	a	a	a	a	a	a	a	a	a	c	a	a	a	a	a	c	c	Category VI
930	t	t	t	t	t	t	t	t	t	t	t	t	t	t	t	t	t	t	t	t	t	t	t	t	Conserved
931	t	t	t	t	t	t	t	t	t	t	t	t	t	t	t	t	t	t	t	t	t	t	t	t	Conserved
932	g	g	g	g	g	g	g	g	g	g	g	g	g	g	g	g	g	g	g	g	g	g	g	g	Conserved
933	a	a	a	a	a	a	a	a	a	a	a	a	a	a	a	a	a	a	a	a	a	a	a	a	Conserved
934	c	c	c	c	c	c	c	c	c	c	g	c	c	c	t	t	c	c	c	c	c	c	c	c	Conserved
935	a	a	a	a	a	a	a	a	a	a	a	a	a	a	a	a	a	a	a	a	a	a	a	a	Conserved
936	c	c	c	c	c	c	c	c	c	c	c	c	c	c	c	c	c	c	c	c	c	c	c	c	Conserved
937	t	t	t	t	t	t	t	t	t	t	t	t	t	t	t	t	t	t	t	t	t	t	t	t	Conserved
938	a	a	a	a	a	a	a	a	a	a	a	a	a	a	a	a	a	a	a	a	a	a	a	a	Conserved
939	a	a	a	a	a	a	a	a	a	a	a	a	a	a	a	a	a	a	a	a	a	a	a	a	Conserved
940	g	?	g	a	g	g	g	a	g	g	g	g	g	g	a	a	g	a	a	a	a	a	g	g	Polymorphism within bat-CoVs
941	a	a	a	a	a	a	a	a	a	a	a	a	a	a	a	a	a	a	a	a	a	a	a	a	Conserved
942	g	g	g	g	g	g	g	g	g	g	g	g	g	g	g	g	g	g	g	g	g	g	g	g	Conserved
943	g	a	a	a	a	a	g	a	g	a	g	a	a	a	a	a	a	a	a	a	a	a	a	a	Category IV
944	g	g	g	g	g	g	g	g	g	g	g	g	g	g	g	g	g	g	g	g	g	g	g	g	Conserved
945	g	g	g	g	g	g	g	g	g	g	g	g	g	g	g	g	g	g	g	g	g	g	g	g	Conserved
946	t	t	t	t	t	t	t	t	t	t	t	t	t	t	t	t	t	t	t	t	t	t	t	t	Category V
947	g	g	g	g	g	g	g	g	g	g	g	g	g	g	g	g	g	g	g	g	g	g	g	g	Conserved
948	t	t	t	t	t	t	t	t	t	t	t	t	t	t	t	t	t	t	t	t	t	t	t	t	Conserved
949	a	a	g	a	a	a	a	a	a	a	a	a	a	a	a	a	g	g	g	g	g	g	g	g	Category VI
950	t	t	t	t	t	t	t	t	t	t	t	t	t	t	t	t	t	t	t	t	t	t	t	t	Conserved
951	a	a	a	a	a	a	a	a	a	a	a	a	a	a	a	a	a	a	a	a	a	a	a	a	Conserved
952	c	c	c	c	c	c	c	c	c	c	t	c	c	c	c	c	c	c	c	c	c	c	c	c	Conserved
953	t	t	t	t	t	t	t	t	t	t	t	t	t	t	t	t	t	t	t	t	t	t	t	t	Conserved
954	g	g	g	g	g	g	g	g	g	g	g	g	g	g	g	g	g	g	g	g	g	g	g	g	Conserved
955	c	c	c	c	c	c	c	c	c	c	c	t	c	t	c	c	c	c	c	c	c	c	c	c	Conserved
956	t	t	t	t	t	t	t	t	t	t	t	t	t	t	t	t	t	t	t	t	t	t	t	t	Conserved
957	g	g	g	g	g	g	g	g	g	g	g	g	g	g	g	g	g	g	g	g	g	g	g	g	Conserved
958	c	c	c	c	c	c	c	t	c	c	c	c	c	c	t	t	c	c	c	c	c	c	c	c	Conserved
959	c	c	c	c	c	c	c	c	c	c	c	c	c	c	c	c	c	c	c	c	c	c	c	c	Conserved
960	g	g	g	g	g	g	g	g	g	g	g	g	g	g	g	g	g	g	g	g	g	g	g	g	Conserved
961	t	t	t	t	t	t	t	t	t	t	t	t	t	t	t	t	t	t	t	t	t	t	t	t	Conserved
962	g	g	g	g	g	g	g	g	g	g	g	g	g	g	g	g	g	g	g	g	g	g	g	g	Conserved
963	a	a	a	a	g	a	a	a	a	a	a	a	a	a	a	a	a	a	a	a	a	a	a	a	Conserved
964	a	a	a	a	a	a	a	a	a	a	a	a	a	a	a	a	g	a	a	a	a	a	g	g	Category VI
965	c	c	c	c	c	c	c	c	c	c	c	c	c	c	c	c	c	c	c	c	c	c	c	c	Conserved
966	a	a	a	a	a	a	a	a	a	a	a	a	a	a	a	a	a	a	a	a	a	a	a	a	Conserved
967	t	t	c	t	t	t	t	t	t	t	t	t	t	t	c	c	t	t	t	t	t	t	t	t	Conserved
968	g	g	g	g	g	g	g	g	g	g	g	g	g	g	g	g	g	g	g	g	g	g	g	g	Conserved
969	a	a	a	a	a	a	a	a	a	a	a	a	a	a	a	a	a	a	a	a	a	a	a	a	Conserved
970	g	g	g	g	g	g	g	g	g	g	g	g	g	g	g	g	c	a	a	a	a	a	c	c	Category VI
971	c	c	c	c	c	c	c	c	c	c	c	c	c	c	c	c	c	c	c	c	c	c	c	c	Conserved
972	a	a	a	a	a	a	a	a	a	a	a	a	a	a	a	a	a	a	a	a	a	a	a	a	Conserved
973	t	t	t	t	t	t	t	t	t	t	c	t	t	t	t	t	t	t	t	t	t	t	t	t	Conserved
974	g	g	g	g	g	g	g	g	g	g	g	g	g	g	g	g	g	g	g	g	g	g	g	g	Conserved
975	a	a	a	a	a	a	a	a	a	a	a	a	a	a	a	a	a	a	a	a	a	a	a	a	Conserved
976	a	a	a	a	a	a	a	g	a	a	a	a	a	a	a	a	a	a	a	a	a	a	a	a	Conserved
977	a	a	a	a	a	a	a	a	a	a	a	a	a	a	a	a	a	a	a	a	a	a	a	a	Conserved
978	t	t	t	t	t	t	t	t	t	t	t	t	t	t	t	t	t	t	t	t	t	t	t	t	Conserved
979	t	t	t	t	t	t	t	t	t	t	t	t	t	t	t	t	t	t	t	t	t	t	t	t	Conserved
980	g	g	g	g	g	g	g	g	g	g	g	g	g	g	g	g	g	g	g	g	g	g	g	g	Conserved
981	c	c	c	c	c	c	c	c	c	c	c	c	c	c	c	c	c	t	t	t	t	t	c	c	Category VI
982	t	t	t	t	c	t	t	t	t	t	t	t	t	t	t	t	a	t	t	t	t	t	a	a	Category VI
983	t	t	t	t	t	t	t	t	t	t	t	t	t	t	t	t	t	t	t	t	t	t	t	t	Conserved
984	g	g	g	g	g	g	g	g	g	g	g	g	g	g	g	g	g	g	g	g	g	g	g	g	Conserved
985	g	g	g	g	g	g	g	g	g	g	g	g	g	g	g	g	g	g	g	g	g	g	g	g	Conserved
986	t	t	t	t	t	t	t	t	t	t	t	t	t	t	t	t	t	t	t	t	t	t	t	t	Conserved
987	a	a	a	a	a	a	a	a	a	a	a	a	a	a	a	a	a	a	a	a	a	a	a	a	Conserved
988	c	c	c	c	c	c	c	c	c	c	c	c	c	c	c	c	c	c	c	c	c	c	c	c	Conserved
989	a	a	a	a	a	a	a	a	a	a	a	a	a	a	a	a	a	a	a	a	a	a	a	a	Conserved
990	c	c	c	c	c	c	c	c	c	c	c	c	c	c	c	c	c	c	c	c	c	c	c	c	Conserved
991	g	g	g	g	t	g	g	g	g	g	g	g	g	g	a	a	g	g	g	g	g	g	g	g	Conserved
992	g	g	g	g	g	g	g	g	g	g	g	g	g	g	g	g	g	g	g	g	g	g	g	g	Conserved
993	a	a	a	a	a	a	a	a	a	a	a	a	a	a	a	a	a	a	a	a	a	a	a	a	Conserved
994	a	a	a	a	a	a	a	a	a	a	a	a	a	a	a	a	a	a	a	a	a	a	a	a	Conserved
995	c	c	c	c	c	c	c	c	c	c	c	c	c	c	c	c	c	c	c	c	c	c	c	c	Conserved
996	g	g	g	g	g	g	g	g	g	g	g	g	g	g	g	g	g	g	g	g	g	g	g	g	Conserved
997	t	t	c	c	c	t	t	t	t	t	t	t	t	t	t	t	c	c	c	c	c	c	c	c	Category VI
998	t	t	t	t	t	t	t	t	t	t	t	t	t	t	t	t	t	t	t	t	t	t	t	t	Conserved
999	c	c	c	c	c	c	c	c	c	c	c	c	c	c	c	c	c	c	c	c	c	c	c	c	Conserved
1000	t	t	t	c	t	t	t	t	t	t	t	t	t	t	t	t	t	c	c	c	c	c	t	t	Category VI
1001	g	g	g	g	g	g	g	g	g	g	g	g	g	g	g	g	g	g	g	g	g	g	g	g	Conserved
1002	a	a	a	a	a	a	a	a	a	a	a	a	a	a	a	a	a	a	a	a	a	a	a	a	Conserved
1003	a	a	a	a	t	a	a	a	a	a	a	a	a	a	t	t	t	c	c	c	c	c	t	t	Category VI
1004	a	a	a	a	a	a	a	a	a	a	a	a	a	a	a	a	a	a	a	a	a	a	a	a	Conserved
1005	a	a	a	a	a	a	a	a	a	a	a	a	a	a	a	a	a	a	a	a	a	a	a	a	Conserved
1006	g	g	g	g	g	g	g	g	g	g	g	g	g	g	g	g	g	g	g	g	g	g	g	g	Conserved
1007	a	a	a	a	a	a	a	a	a	a	a	a	a	a	a	a	a	a	a	a	a	a	a	a	Conserved
1008	g	g	g	g	g	g	g	g	g	g	g	g	g	g	g	g	g	g	g	g	g	g	g	g	Conserved
1009	c	c	c	c	c	c	c	c	c	c	c	c	c	c	c	c	t	c	c	c	c	c	t	t	Category VI
1010	t	t	t	t	t	t	t	t	t	t	t	t	t	t	t	t	t	t	t	t	t	t	t	t	Conserved
1011	a	a	a	a	a	a	a	a	a	a	a	a	a	a	a	a	a	a	a	a	a	a	a	a	Conserved
1012	t	t	t	t	t	t	t	t	t	t	t	t	t	t	t	t	t	c	c	c	c	c	t	t	Category VI
1013	g	g	g	g	g	g	g	g	g	g	g	g	g	g	g	g	g	g	g	g	g	g	g	g	Conserved
1014	a	a	a	a	a	a	a	a	a	a	a	a	a	a	a	a	a	a	a	a	a	a	a	a	Conserved
1015	a	a	a	a	a	a	a	a	a	a	a	a	a	a	a	a	a	a	a	a	a	a	a	a	Conserved
1016	t	t	t	t	t	t	t	t	t	t	t	t	t	t	t	t	t	t	t	t	t	t	t	t	Conserved
1017	t	t	t	c	t	t	t	t	t	t	t	t	t	t	t	t	t	t	t	t	t	t	t	t	Conserved
1018	g	g	g	g	g	g	g	g	g	g	g	g	g	g	g	g	g	a	a	a	a	a	g	g	Category VI
1019	c	c	c	c	c	c	c	c	c	c	c	c	c	c	c	c	c	c	c	c	c	c	c	c	Conserved
1020	a	a	a	a	a	a	a	a	a	a	a	a	a	a	a	a	a	a	a	a	a	a	a	a	Conserved
1021	g	g	g	g	g	g	g	g	g	g	a	g	g	g	g	g	g	g	g	g	g	g	g	g	Conserved
1022	a	a	a	a	a	a	a	a	a	a	a	a	a	a	a	a	a	a	a	a	a	a	a	a	Conserved
1023	c	c	c	c	c	c	c	c	c	c	c	c	c	c	c	c	c	c	c	c	c	t	c	c	Category VI
1024	a	a	a	a	a	a	a	a	a	a	a	a	a	a	a	a	a	a	a	a	a	a	a	a	Conserved
1025	c	c	c	c	c	c	c	c	c	c	c	c	c	c	c	c	c	c	c	c	c	c	c	c	Conserved
1026	c	c	c	c	c	c	c	c	c	c	c	c	c	c	c	c	c	c	c	c	c	c	c	c	Conserved
1027	t	t	t	t	t	t	t	t	t	t	t	t	t	t	t	t	t	t	t	t	t	t	t	t	Conserved
1028	t	t	t	t	t	t	t	t	t	t	t	t	t	t	t	t	t	t	t	t	t	t	t	t	Conserved
1029	t	t	t	t	t	t	t	t	t	t	t	t	t	t	t	t	t	t	t	t	t	t	t	t	Conserved
1030	t	t	t	t	t	t	t	t	t	t	t	t	t	t	t	t	t	t	t	t	t	t	t	t	Conserved
1031	g	g	g	g	g	g	g	g	g	g	g	g	g	g	g	g	g	g	g	g	g	g	g	g	Conserved
1032	a	a	a	a	a	a	a	a	a	a	a	a	a	a	a	a	a	a	a	a	a	a	a	a	Conserved
1033	a	a	a	a	c	a	a	a	a	a	a	a	a	a	a	a	a	a	a	a	a	a	a	a	Conserved
1034	a	a	a	a	a	a	a	a	a	a	a	a	a	a	a	a	a	a	a	a	a	a	a	a	Conserved
1035	t	t	t	t	t	t	t	t	t	t	t	t	t	t	t	t	t	t	t	t	t	t	t	t	Conserved
1036	t	t	t	t	t	t	t	t	t	t	t	t	t	t	t	t	t	c	c	c	c	c	t	t	Category VI
1037	a	a	a	a	a	a	a	a	a	a	a	a	a	a	a	a	a	a	a	a	a	a	a	a	Conserved
1038	a	a	a	a	a	a	a	a	a	a	a	a	a	a	a	a	a	a	a	a	a	a	a	a	Conserved
1039	a	a	g	g	a	a	a	a	a	a	a	a	a	a	a	a	a	a	a	a	a	a	a	a	Conserved
1040	t	t	t	t	t	t	t	t	t	t	t	t	t	t	t	t	c	t	t	t	t	t	c	c	Category VI
1041	t	t	t	t	t	t	t	t	t	t	t	t	t	t	t	t	t	t	t	t	t	t	t	t	Conserved
1042	g	g	g	g	g	g	g	g	g	g	g	g	g	g	g	g	g	g	g	g	g	g	g	g	Conserved
1043	g	g	g	g	g	g	g	g	g	g	g	g	g	g	g	g	g	g	g	g	g	g	g	g	Conserved
1044	c	c	c	c	c	c	c	c	c	c	c	c	c	c	c	c	c	c	c	c	c	c	c	c	Conserved
1045	a	a	a	a	a	a	a	a	a	a	a	a	a	a	a	a	a	a	a	a	a	a	a	a	Conserved
1046	a	a	a	a	a	a	a	a	a	a	a	a	a	a	a	a	a	a	a	a	a	a	a	a	Conserved
1047	a	a	a	a	a	a	a	a	a	a	a	a	a	a	a	a	a	a	a	a	a	a	a	a	Conserved
1048	g	g	g	g	g	g	g	g	g	g	g	g	g	g	g	g	g	g	g	g	g	g	g	g	Conserved
1049	a	a	a	a	a	a	a	a	a	a	a	a	a	a	a	a	a	a	a	a	a	a	a	a	Conserved
1050	a	a	a	a	a	a	a	a	a	a	a	a	a	a	a	a	a	a	a	a	a	a	a	a	Conserved
1051	a	a	a	a	a	a	a	a	a	a	a	a	a	a	a	a	a	a	a	a	a	a	a	a	Conserved
1052	t	t	t	t	t	t	t	t	t	t	t	t	t	t	t	t	t	t	t	t	t	t	t	t	Conserved
1053	t	t	t	t	t	t	t	t	t	t	t	t	t	t	t	t	t	t	t	t	t	t	t	t	Conserved
1054	t	t	t	t	t	t	t	t	t	t	t	t	t	t	t	t	t	t	t	t	t	t	t	t	Conserved
1055	g	g	g	g	g	g	g	g	g	g	g	g	g	g	g	g	g	g	g	g	g	g	g	g	Conserved
1056	a	a	a	a	a	a	a	a	a	a	a	a	a	a	a	a	a	a	a	a	a	a	a	a	Conserved
1057	c	c	c	c	c	c	c	c	c	c	c	c	c	c	c	c	c	c	c	c	c	c	c	c	Conserved
1058	a	a	a	a	a	a	a	a	a	a	a	a	a	a	a	a	a	a	a	a	a	a	a	a	Conserved
1059	c	c	c	c	c	c	c	c	c	c	c	c	c	c	c	c	c	a	a	a	a	a	c	c	Category V
1060	c	c	c	c	c	c	c	a	c	c	c	c	c	c	c	c	t	t	t	t	t	t	t	t	Category VI
1061	t	t	t	t	t	t	t	t	t	t	t	t	t	t	t	t	t	t	t	t	t	t	t	t	Conserved
1062	t	t	t	t	t	t	t	t	t	t	t	t	t	t	t	t	t	t	t	t	t	t	t	t	Conserved
1063	c	?	c	c	c	t	c	t	c	t	c	c	t	c	c	c	t	c	c	c	c	c	t	t	Polymorphism within bat-CoVs
1064	a	a	a	a	a	a	a	a	a	a	a	a	a	a	a	a	a	a	a	a	a	a	a	a	Conserved
1065	a	a	a	a	g	a	a	a	a	a	a	a	a	a	a	a	c	c	c	c	c	c	c	c	Category VI
1066	t	t	t	t	t	t	t	t	t	t	t	c	t	t	t	t	t	a	a	a	a	a	t	t	Category VI
1067	g	g	g	g	g	g	g	g	g	g	g	g	g	g	g	g	g	g	g	g	g	g	g	g	Conserved
1068	g	g	g	g	g	g	g	g	g	g	g	g	g	g	g	g	g	g	g	g	g	g	g	g	Conserved
1069	g	g	g	a	g	g	g	g	g	g	g	g	g	g	g	g	g	g	g	g	g	g	g	g	Conserved
1070	g	g	g	g	g	g	g	g	g	g	g	g	g	g	g	g	g	g	g	g	g	g	g	g	Conserved
1071	a	a	a	a	a	a	a	a	a	a	a	a	a	a	a	a	a	a	a	a	a	a	a	a	Conserved
1072	a	a	a	a	a	a	a	a	a	a	a	a	a	a	a	a	g	a	a	a	a	a	g	g	Category VI
1073	t	t	t	t	t	t	t	t	t	t	t	t	t	t	t	t	t	t	t	t	t	t	t	t	Conserved
1074	g	g	g	g	g	g	g	g	g	g	g	g	g	g	g	g	g	g	g	g	g	g	g	g	Conserved
1075	t	t	t	t	t	t	t	t	t	t	t	t	t	t	t	t	c	t	t	t	t	t	c	c	Category VI
1076	c	c	c	c	c	c	c	c	c	c	c	c	c	c	c	c	c	c	c	c	c	c	c	c	Category V
1077	c	c	c	c	c	c	c	c	c	c	c	c	c	c	c	c	c	c	c	c	c	c	c	c	Conserved
1078	a	a	a	a	a	a	a	a	a	a	a	a	a	a	a	a	a	a	a	a	a	a	a	a	Conserved
1079	a	a	a	a	a	a	a	a	a	a	a	a	a	a	a	a	a	a	a	a	a	a	a	a	Category V
1080	a	a	a	a	a	g	a	a	a	a	a	a	a	a	a	a	a	a	a	a	a	a	a	a	Conserved
1081	t	t	t	t	t	t	t	t	t	t	c	t	t	t	t	t	t	c	c	c	c	c	t	t	Category VI
1082	t	t	t	t	t	t	t	t	t	t	t	t	t	t	t	t	t	t	t	t	t	t	t	t	Conserved
1083	t	t	t	t	t	t	t	t	t	t	t	t	t	t	t	t	t	t	t	t	t	t	t	t	Conserved
1084	t	t	t	t	t	t	t	t	t	t	t	t	t	t	t	t	t	t	t	t	t	t	t	t	Conserved
1085	g	g	g	g	g	g	g	g	g	g	g	g	g	g	g	g	g	g	g	g	g	g	g	g	Conserved
1086	t	t	t	t	t	t	t	t	t	t	t	t	t	t	t	t	t	t	t	t	t	t	t	t	Conserved
1087	a	?	a	a	g	g	g	a	a	a	a	a	a	a	g	g	a	c	c	c	c	c	a	a	Polymorphism within bat-CoVs
1088	t	t	t	t	t	t	t	t	t	t	t	t	t	t	t	t	t	t	t	t	t	t	t	t	Conserved
1089	t	t	t	t	t	t	t	t	t	t	t	t	t	t	t	t	t	t	t	t	t	t	t	t	Conserved
1090	t	t	t	t	c	t	t	c	t	t	t	t	t	t	t	t	c	c	c	c	c	c	c	c	Category VI
1091	c	c	c	c	c	c	c	c	c	c	c	c	c	c	c	c	c	c	c	c	c	c	c	c	Conserved
1092	c	c	c	c	c	c	c	c	c	c	c	c	c	c	c	c	c	c	c	c	c	c	c	c	Conserved
1093	c	?	t	t	t	c	c	c	c	c	c	c	c	c	t	t	t	a	a	a	a	a	t	t	Polymorphism within bat-CoVs
1094	t	?	c	c	t	c	c	c	c	t	c	t	t	t	c	c	c	c	c	c	c	c	c	c	Polymorphism within bat-CoVs
1095	t	t	t	t	t	t	t	t	t	t	t	t	t	t	t	t	t	t	t	t	t	t	t	t	Conserved
1096	a	a	a	a	a	g	a	a	a	a	a	a	a	a	a	a	t	a	a	a	a	a	t	t	Category VI
1097	a	a	a	a	a	a	a	a	a	a	a	a	a	a	a	a	a	a	a	a	a	a	a	a	Conserved
1098	a	a	a	a	a	a	a	a	a	a	a	a	a	a	a	a	a	a	a	a	a	a	a	a	Conserved
1099	t	t	t	t	t	t	t	t	t	t	t	t	t	t	t	t	t	t	t	t	t	t	t	t	Conserved
1100	t	t	t	t	t	t	t	t	t	t	t	t	t	t	t	t	t	t	t	t	t	t	t	t	Conserved
1101	c	c	c	c	c	c	c	c	c	c	c	c	c	c	c	c	c	c	c	c	c	c	c	c	Conserved
1102	c	?	a	a	a	t	c	c	c	t	c	t	t	t	a	a	a	t	t	t	t	t	a	a	Polymorphism within bat-CoVs
1103	a	a	a	a	a	a	a	a	a	a	a	a	a	a	a	a	a	a	a	a	a	a	a	a	Conserved
1104	t	c	c	c	t	c	c	c	c	c	c	c	c	c	c	c	c	c	c	c	c	c	c	c	Category IV
1105	a	a	a	a	a	a	a	a	a	a	a	a	a	a	a	a	t	a	a	a	a	a	t	t	Category VI
1106	a	a	a	a	a	a	a	a	a	a	a	a	a	a	a	a	a	a	a	a	a	a	a	a	Conserved
1107	t	t	t	t	t	t	t	t	t	t	t	t	t	t	t	t	t	t	t	t	t	t	t	t	Conserved
1108	c	c	c	c	c	c	c	c	c	c	c	c	c	c	c	c	c	c	c	c	c	c	c	c	Conserved
1109	a	a	a	a	a	a	a	a	a	a	a	a	a	a	a	a	a	a	a	a	a	a	a	a	Conserved
1110	a	a	a	a	a	a	a	a	a	a	a	a	a	a	a	a	a	a	a	a	a	a	a	a	Conserved
1111	g	g	g	g	g	g	g	g	g	g	g	g	g	g	g	g	g	g	g	g	g	g	g	g	Conserved
1112	a	a	a	a	a	a	a	a	a	a	a	a	a	a	a	a	a	a	a	a	a	a	a	a	Conserved
1113	c	c	c	c	c	c	c	c	c	c	t	c	c	c	c	c	c	c	c	c	c	c	c	c	Conserved
1114	t	t	c	c	c	t	t	t	t	t	t	t	t	t	t	t	t	c	c	c	c	c	t	t	Category VI
1115	a	a	a	a	a	a	a	a	a	a	a	a	a	a	a	a	a	a	a	a	a	a	a	a	Conserved
1116	t	t	t	t	t	t	t	t	t	t	t	t	t	t	t	t	t	t	t	t	t	t	t	t	Conserved
1117	t	t	t	t	t	t	t	t	t	t	t	t	t	t	t	t	t	t	t	t	t	t	t	t	Conserved
1118	c	c	c	c	c	c	c	c	c	c	c	c	c	c	c	c	c	c	c	c	c	c	c	c	Conserved
1119	a	a	a	a	a	a	a	a	a	a	a	a	a	a	a	a	a	a	a	a	a	a	a	a	Conserved
1120	a	a	a	a	a	a	a	a	a	a	a	a	a	a	a	a	a	a	a	a	a	a	a	a	Conserved
1121	c	c	c	c	c	c	c	c	c	c	c	c	c	c	c	c	c	c	c	c	c	c	c	c	Conserved
1122	c	c	c	c	c	c	c	c	c	c	c	c	c	c	c	c	c	c	c	c	c	c	c	c	Conserved
1123	a	a	a	a	a	a	a	a	a	a	g	a	a	a	a	a	t	a	a	a	a	a	t	t	Category VI
1124	a	a	a	a	a	a	a	a	a	a	a	a	a	a	a	a	a	c	c	c	c	c	a	a	Category VI
1125	g	g	g	g	t	g	g	g	g	g	g	g	g	g	g	g	g	g	g	g	g	g	g	g	Conserved
1126	g	?	g	g	g	g	a	g	a	g	g	g	g	g	a	a	a	t	t	t	t	t	a	a	Polymorphism within bat-CoVs
1127	g	g	g	g	g	g	g	g	g	g	g	g	g	g	g	g	g	g	g	g	g	g	g	g	Conserved
1128	t	t	t	t	t	t	t	t	t	t	t	t	t	t	t	t	t	t	t	t	t	t	t	t	Conserved
1129	t	t	t	t	t	t	t	t	t	t	t	t	t	t	t	t	t	t	t	t	t	t	t	t	Conserved
1130	g	g	g	g	g	g	g	g	g	g	g	g	g	g	g	g	g	g	g	g	g	g	g	g	Conserved
1131	a	a	a	a	a	a	a	a	a	a	a	a	a	a	a	a	a	a	a	a	a	a	a	a	Conserved
1132	a	a	a	a	a	a	a	a	a	a	a	a	a	a	a	a	a	a	a	a	a	a	a	a	Conserved
1133	a	a	a	a	a	a	a	a	a	a	a	a	a	a	a	a	a	a	a	a	a	a	a	a	Conserved
1134	a	a	a	a	a	a	a	a	a	a	a	a	a	a	a	a	g	a	a	a	a	a	g	g	Category VI
1135	g	g	g	g	g	g	g	g	g	g	g	g	g	g	g	g	g	g	g	g	g	g	g	g	Conserved
1136	a	a	a	a	a	a	a	a	a	a	a	a	a	a	a	a	a	a	a	a	a	a	a	a	Conserved
1137	a	a	a	a	g	a	a	a	a	a	a	a	a	a	a	a	a	a	a	a	a	a	a	a	Conserved
1138	a	a	a	a	a	a	a	a	a	a	a	a	a	a	a	a	a	a	a	a	a	a	a	a	Conserved
1139	a	a	a	a	a	a	a	a	a	a	a	a	a	a	a	a	a	a	a	a	a	a	a	a	Conserved
1140	a	a	a	a	a	a	a	a	a	a	a	a	a	a	a	a	a	a	a	a	a	a	a	a	Conserved
1141	g	g	g	g	g	g	g	g	g	g	g	g	g	g	t	t	g	g	g	g	g	g	g	g	Conserved
1142	c	c	c	c	c	c	c	c	c	c	c	c	c	c	c	c	c	c	c	c	c	c	c	c	Conserved
1143	t	t	t	t	t	t	t	t	t	t	t	t	t	t	t	t	t	t	t	t	t	t	t	t	Conserved
1144	t	t	t	t	t	t	t	t	t	t	t	t	t	t	t	t	t	t	t	t	t	t	t	t	Conserved
1145	g	g	g	g	g	g	g	g	g	g	g	g	g	g	g	g	g	g	g	g	g	g	g	g	Conserved
1146	a	a	a	a	a	a	a	a	a	a	a	a	a	a	a	a	a	a	a	a	a	a	a	a	Conserved
1147	t	t	t	t	t	t	t	t	t	t	t	t	t	t	g	g	t	g	g	g	g	g	t	t	Category VI
1148	g	g	g	g	g	g	g	g	g	g	g	g	g	g	g	g	g	g	g	g	g	g	g	g	Conserved
1149	g	g	g	g	g	g	g	g	g	g	g	g	g	g	g	g	g	g	g	g	g	g	g	g	Conserved
1150	c	c	t	t	c	c	t	c	c	c	c	c	c	c	c	c	c	t	t	t	t	t	c	c	Category VI
1151	t	t	t	t	t	t	t	t	t	t	t	t	t	t	t	t	t	t	t	t	t	t	t	t	Conserved
1152	t	t	t	t	t	t	t	t	t	t	t	t	t	t	t	t	t	t	t	t	t	t	t	t	Conserved
1153	t	t	c	c	t	t	t	t	t	t	t	t	t	t	t	t	t	t	t	t	t	t	t	t	Conserved
1154	a	a	a	a	a	a	a	a	a	a	a	a	a	a	a	a	a	a	a	a	a	a	a	a	Conserved
1155	t	t	t	t	t	t	t	t	t	t	t	t	t	t	t	t	t	t	t	t	t	t	t	t	Conserved
1156	g	g	g	g	g	g	g	g	g	g	g	g	g	g	g	g	g	g	g	g	g	g	g	g	Conserved
1157	g	g	g	g	g	g	g	g	g	g	g	g	g	g	g	g	g	g	g	g	g	g	g	g	Conserved
1158	g	g	g	g	g	g	g	g	g	g	g	g	g	g	g	g	g	g	g	g	g	g	g	g	Conserved
1159	t	t	t	t	t	t	t	t	t	t	t	t	t	t	t	t	t	t	t	t	t	t	t	t	Conserved
1160	a	a	a	a	a	a	a	a	a	a	a	a	a	a	a	a	a	a	a	a	a	a	a	a	Conserved
1161	g	g	g	g	g	g	g	g	g	g	g	g	g	g	g	g	g	g	g	g	g	g	g	g	Conserved
1162	a	a	a	a	a	a	a	a	a	a	a	a	a	a	g	g	g	a	a	a	a	a	g	g	Category VI
1163	a	a	a	a	a	a	a	a	a	a	a	a	a	a	a	a	a	a	a	a	a	a	a	a	Category V
1164	t	t	t	t	t	t	t	t	t	t	t	t	t	t	t	t	t	t	t	t	t	t	t	t	Conserved
1165	t	t	t	t	t	t	t	t	t	t	t	t	t	t	t	t	t	t	t	t	t	t	t	t	Conserved
1166	c	c	c	c	c	c	c	c	c	c	c	c	c	c	c	c	c	c	c	c	c	c	c	c	Conserved
1167	g	g	g	g	g	g	g	g	g	g	g	g	g	g	g	g	g	g	g	g	g	g	g	g	Conserved
1168	a	a	a	a	a	a	a	a	a	a	a	a	a	a	a	a	a	a	a	a	a	a	a	a	Conserved
1169	t	t	t	t	t	t	t	t	t	t	t	t	t	t	t	t	t	t	t	t	t	t	t	t	Conserved
1170	c	c	c	c	c	c	c	c	c	c	c	c	c	c	c	c	c	c	c	c	c	c	c	c	Conserved
1171	t	t	t	t	t	t	t	t	t	t	t	t	t	t	t	t	t	t	t	t	t	t	t	t	Conserved
1172	g	g	g	g	g	g	g	g	g	g	g	g	g	g	g	g	g	g	g	g	g	g	g	g	Conserved
1173	t	t	t	t	t	t	t	t	t	t	t	t	t	t	t	t	t	t	t	t	t	t	t	t	Conserved
1174	c	c	c	c	c	c	c	c	c	c	c	c	c	c	c	c	c	c	c	c	c	c	c	c	Conserved
1175	t	t	t	t	t	t	t	t	t	t	t	t	t	t	t	t	t	t	t	t	t	t	t	t	Conserved
1176	a	a	a	a	a	a	a	a	a	a	a	a	a	a	a	a	a	a	a	a	a	a	a	a	Conserved
1177	t	t	t	t	c	t	t	t	t	t	t	t	t	t	c	c	c	t	t	t	t	t	c	c	Category VI
1178	c	c	c	c	c	c	c	c	c	c	c	c	c	c	t	t	c	c	c	c	c	c	c	c	Conserved
1179	c	c	c	c	c	c	c	c	c	c	c	c	c	c	c	c	c	c	c	c	c	c	c	c	Conserved
1180	a	?	t	t	a	a	a	a	a	a	a	a	a	a	t	t	t	t	t	t	t	t	t	t	Polymorphism within bat-CoVs
1181	g	g	g	g	g	g	g	g	g	g	g	g	g	g	g	g	g	g	g	g	g	g	g	g	Conserved
1182	t	t	t	t	t	t	t	t	t	t	t	t	t	t	t	t	t	t	t	t	t	t	t	t	Conserved
1183	t	t	t	t	t	t	t	t	t	t	t	t	t	t	t	t	t	t	t	t	t	t	t	t	Conserved
1184	g	g	g	g	g	g	g	g	g	g	g	g	g	g	g	g	g	g	g	g	g	g	g	g	Conserved
1185	c	c	c	c	c	c	c	c	c	c	c	c	c	c	c	c	c	c	c	c	c	c	c	c	Conserved
1186	g	t	t	t	t	t	t	t	g	t	t	t	t	t	t	t	t	a	a	a	a	a	t	t	Category IV
1187	t	t	t	t	t	t	t	t	t	t	t	t	t	t	t	t	t	t	t	t	t	t	t	t	Conserved
1188	c	c	c	c	c	c	c	c	c	c	c	c	c	c	c	c	c	c	c	c	c	c	c	c	Conserved
1189	a	a	a	a	a	a	a	a	a	a	a	a	a	a	a	a	a	a	a	a	a	a	a	a	Conserved
1190	c	c	c	c	c	c	c	c	c	c	c	c	c	c	c	c	c	c	c	c	c	c	c	c	Conserved
1191	c	c	c	c	c	c	c	c	c	c	c	c	c	c	c	c	c	c	c	c	c	c	c	c	Conserved
1192	a	a	a	a	a	a	a	a	a	a	a	a	a	a	a	a	t	a	a	a	a	a	t	t	Category VI
1193	a	a	a	a	a	a	a	a	a	a	a	a	a	a	a	a	a	a	a	a	a	a	a	a	Conserved
1194	a	a	a	a	a	a	a	a	a	a	a	a	a	a	a	a	a	a	a	a	a	a	a	a	Conserved
1195	t	t	t	t	t	t	t	t	t	t	t	t	t	t	t	t	t	t	t	t	t	t	t	t	Conserved
1196	g	g	g	g	g	g	g	g	g	g	g	g	g	g	g	g	g	g	g	g	g	g	g	g	Conserved
1197	a	a	a	a	a	a	a	a	a	a	a	a	a	a	a	a	a	a	a	a	a	a	a	a	Conserved
1198	a	a	a	a	a	a	a	a	a	a	a	a	a	a	a	a	a	a	a	a	a	a	a	a	Conserved
1199	t	t	t	t	t	t	t	t	t	t	t	t	t	t	t	t	t	t	t	t	t	t	t	t	Conserved
1200	g	g	g	g	g	g	g	g	g	g	g	g	g	g	g	g	g	g	g	g	g	g	g	g	Conserved
1201	c	c	c	c	c	c	c	c	c	c	c	c	c	c	c	c	c	c	c	c	c	c	c	c	Conserved
1202	a	a	a	a	a	a	a	a	a	a	a	a	a	a	a	a	a	a	a	a	a	a	a	a	Conserved
1203	a	a	a	a	a	a	a	a	a	a	a	a	a	a	a	a	a	a	a	a	a	a	a	a	Conserved
1204	c	c	c	c	c	c	c	c	c	c	c	c	c	c	t	t	c	c	c	c	c	c	c	c	Conserved
1205	c	c	c	c	c	c	c	c	c	c	c	c	c	c	c	c	c	c	c	c	c	c	c	c	Conserved
1206	a	a	a	a	a	a	a	a	a	a	a	a	a	a	a	a	a	c	c	c	c	c	a	a	Category VI
1207	a	a	a	a	a	a	a	a	a	a	a	a	a	a	a	a	a	a	a	a	a	a	a	a	Conserved
1208	a	a	a	a	a	a	a	a	a	a	a	a	a	a	a	a	a	a	a	a	a	a	a	a	Conserved
1209	t	t	t	t	t	t	t	t	t	t	t	t	t	t	t	t	t	t	t	t	t	t	t	t	Conserved
1210	g	g	g	g	g	g	g	g	g	g	g	g	g	g	g	g	g	g	g	g	g	g	g	g	Conserved
1211	t	t	t	t	t	t	t	t	t	t	t	t	t	t	t	t	t	c	c	c	c	c	t	t	Category VI
1212	g	g	g	g	g	g	g	g	g	t	g	g	g	g	g	g	g	a	a	a	a	a	g	g	Category VI
1213	c	c	c	c	c	c	c	c	c	c	c	c	c	c	c	c	c	c	c	c	c	c	c	c	Conserved
1214	c	c	c	c	t	c	c	c	c	c	c	c	c	c	c	c	c	c	c	c	c	c	c	c	Conserved
1215	t	t	t	t	t	t	t	t	t	t	t	t	t	t	t	t	t	t	t	t	t	t	t	t	Conserved
1216	t	t	c	c	g	t	t	t	t	t	t	t	t	t	t	t	g	t	t	t	t	t	g	g	Category VI
1217	t	t	t	t	t	t	t	t	t	t	t	t	t	t	t	t	t	t	t	t	t	t	t	t	Conserved
1218	c	c	c	c	c	c	c	c	c	c	c	c	c	c	c	c	c	c	c	c	c	c	c	c	Category V
1219	a	a	a	a	a	a	a	a	a	a	a	a	a	a	a	a	a	g	g	g	g	g	a	a	Category VI
1220	a	a	a	a	a	a	a	a	a	a	a	a	a	a	a	a	a	a	a	a	a	a	a	a	Conserved
1221	c	c	t	c	c	c	c	c	c	c	c	c	c	c	c	c	c	c	c	c	c	c	c	c	Conserved
1222	t	t	t	t	t	t	t	t	t	t	t	t	t	t	t	t	t	g	g	g	g	g	t	t	Category VI
1223	c	c	c	c	c	c	c	c	c	c	c	c	c	c	c	c	c	c	c	c	c	c	c	c	Conserved
1224	t	t	t	t	t	t	t	t	t	t	t	t	t	t	t	t	t	t	t	t	t	t	t	t	Conserved
1225	c	c	c	c	c	c	c	c	c	c	c	c	c	c	c	c	c	t	t	t	t	t	c	c	Category VI
1226	a	a	a	a	a	a	a	a	a	a	a	a	a	a	a	a	a	a	a	a	a	a	a	a	Conserved
1227	t	t	t	t	t	t	t	t	t	t	t	t	t	t	t	t	t	t	t	t	t	t	t	t	Conserved
1228	g	g	g	g	g	g	g	g	g	g	g	g	g	g	g	g	g	g	g	g	g	g	g	g	Conserved
1229	a	a	a	a	a	a	a	a	a	a	a	a	a	a	a	a	a	a	a	a	a	a	a	a	Conserved
1230	a	a	a	a	a	a	a	a	a	a	a	a	a	a	a	a	a	a	a	a	a	a	a	a	Conserved
1231	g	g	g	g	g	g	g	g	g	g	g	g	g	g	g	g	g	g	g	g	g	g	g	g	Conserved
1232	t	t	t	t	t	t	t	t	t	t	t	t	t	t	t	t	t	t	t	t	t	t	t	t	Conserved
1233	g	g	g	g	g	g	g	g	g	g	g	g	g	g	g	g	g	g	g	g	g	g	g	g	Conserved
1234	t	t	t	t	t	t	t	t	t	t	t	t	t	t	t	t	t	t	t	t	t	t	t	t	Conserved
1235	g	g	g	g	g	g	g	g	g	g	g	g	g	g	g	g	a	g	g	g	g	g	a	a	Category VI
1236	a	a	a	a	a	a	a	a	a	a	a	a	a	a	a	a	a	a	a	a	a	a	a	a	Conserved
1237	t	?	c	c	c	t	t	t	t	t	t	t	t	t	c	c	c	a	a	a	a	a	c	c	Polymorphism within bat-CoVs
1238	c	c	c	c	c	c	c	c	c	c	c	c	c	c	c	c	c	c	c	c	c	c	c	c	Conserved
1239	a	a	a	a	a	a	a	a	a	a	a	a	a	a	a	a	a	a	a	a	a	a	a	a	Conserved
1240	t	t	t	t	t	t	t	t	t	t	t	t	t	t	t	t	t	t	t	t	t	t	t	t	Conserved
1241	t	t	t	t	t	t	t	t	t	t	t	t	t	t	t	t	t	t	t	t	t	t	t	t	Conserved
1242	g	g	g	g	g	g	g	g	g	g	g	g	g	g	g	g	g	g	g	g	g	g	g	g	Conserved
1243	t	t	t	t	t	c	t	t	t	t	t	t	t	t	c	c	t	t	t	t	t	t	t	t	Conserved
1244	g	g	g	g	g	g	g	g	g	g	g	g	g	g	g	g	g	a	a	a	a	a	g	g	Category VI
1245	g	g	g	g	g	g	g	g	g	g	g	g	g	g	g	g	g	g	g	g	g	g	g	g	Conserved
1246	t	t	t	t	t	t	t	t	t	t	t	t	t	t	t	t	t	t	t	t	t	t	t	t	Conserved
1247	g	g	g	g	g	g	g	g	g	g	g	g	g	g	g	g	g	g	g	g	g	g	g	g	Conserved
1248	a	a	a	a	a	a	a	a	a	a	a	a	a	a	a	a	a	a	a	a	a	a	a	a	Conserved
1249	a	a	a	a	a	a	a	a	a	a	a	a	a	a	a	a	a	a	a	a	a	a	a	a	Conserved
1250	a	a	a	a	a	a	a	a	a	a	a	a	a	a	a	a	a	a	a	a	a	a	a	a	Conserved
1251	c	c	c	c	c	c	c	c	c	c	c	c	c	c	c	c	c	c	c	c	c	c	c	c	Conserved
1252	t	t	t	t	t	t	t	t	t	t	t	t	t	t	t	t	t	t	t	t	t	t	t	t	Conserved
1253	t	t	t	t	t	t	t	t	t	t	t	t	t	t	t	t	t	t	t	t	t	t	t	t	Conserved
1254	c	c	c	c	c	c	c	c	c	c	c	c	c	c	c	c	c	c	c	c	c	c	c	c	Conserved
1255	a	a	a	a	a	a	a	a	a	a	a	a	a	a	a	a	a	a	a	a	a	a	a	a	Conserved
1256	t	t	t	t	t	t	t	t	t	t	t	t	t	t	t	t	t	t	t	t	t	t	t	t	Conserved
1257	g	g	g	g	g	g	g	g	g	g	g	g	g	g	g	g	g	g	g	g	g	g	g	g	Conserved
1258	g	g	g	g	g	g	g	g	g	g	g	g	g	g	g	g	g	g	g	g	g	g	g	g	Conserved
1259	c	c	c	c	c	c	c	c	c	c	c	c	c	c	c	c	c	c	c	c	c	c	c	c	Conserved
1260	a	a	a	a	a	a	a	a	a	a	a	a	a	a	a	a	a	a	a	a	a	a	a	a	Conserved
1261	g	g	g	g	t	g	g	g	g	g	g	g	g	g	g	g	g	a	a	a	a	a	g	g	Category VI
1262	a	a	a	a	a	a	a	a	a	a	a	a	a	a	a	a	a	a	a	a	a	a	a	a	Conserved
1263	c	c	c	c	c	c	t	c	c	c	c	t	c	t	c	c	c	c	c	c	c	c	c	c	Conserved
1264	g	?	g	g	a	g	g	a	g	g	g	a	g	a	a	a	a	t	t	t	t	t	a	a	Polymorphism within bat-CoVs
1265	g	g	g	g	g	g	g	g	g	g	g	g	g	g	g	g	g	g	g	g	g	g	g	g	Conserved
1266	g	g	g	g	g	g	g	g	g	g	g	g	g	g	g	g	g	g	g	g	g	g	g	g	Conserved
1267	c	?	t	t	c	c	c	c	c	c	c	c	c	c	t	t	c	t	t	t	t	t	c	c	Polymorphism within bat-CoVs
1268	g	g	g	g	g	g	g	g	a	g	g	g	g	g	g	g	g	g	g	g	g	g	g	g	Conserved
1269	a	a	a	a	a	a	a	a	a	a	a	a	a	a	a	a	a	a	a	a	a	a	a	a	Conserved
1270	t	t	t	t	t	t	t	t	t	t	t	t	t	t	t	t	t	c	c	c	c	c	t	t	Category VI
1271	t	t	t	t	t	t	t	t	t	t	t	t	t	t	t	t	t	t	t	t	t	t	t	t	Conserved
1272	t	t	t	t	t	t	t	t	t	t	t	t	t	t	t	t	t	t	t	t	t	t	t	t	Conserved
1273	t	t	t	t	t	t	t	t	t	t	c	t	t	t	t	t	t	c	c	c	c	c	t	t	Category VI
1274	g	g	g	g	g	a	g	g	g	a	g	g	g	g	g	g	g	c	c	c	c	c	g	g	Category VI
1275	t	t	t	t	t	t	t	t	t	t	t	t	t	t	t	t	t	t	t	t	t	t	t	t	Conserved
1276	t	t	t	t	t	t	t	t	t	t	t	t	t	t	t	t	t	t	t	t	t	t	t	t	Conserved
1277	a	a	a	a	a	a	a	a	a	a	a	a	a	a	a	a	a	a	a	a	a	a	a	a	Conserved
1278	a	a	g	g	a	a	a	a	a	a	a	a	a	a	a	a	g	a	a	a	a	a	g	g	Category VI
1279	a	a	a	a	a	a	a	a	a	a	a	a	a	a	a	a	a	a	a	a	a	a	a	a	Conserved
1280	g	g	g	g	g	g	g	g	g	g	g	g	g	g	g	g	g	g	g	g	g	g	g	g	Conserved
1281	c	c	c	c	c	c	c	c	c	c	c	c	c	c	c	c	c	c	c	c	c	c	c	c	Conserved
1282	c	c	c	c	c	c	t	c	c	c	c	c	c	c	c	c	c	c	c	c	c	c	c	c	Conserved
1283	a	a	a	a	a	a	a	a	a	a	a	a	a	a	a	a	a	a	a	a	a	a	a	a	Conserved
1284	c	c	c	c	c	c	c	c	c	c	c	c	c	c	c	c	c	c	c	c	c	c	c	c	Conserved
1285	t	t	t	t	t	t	g	t	t	t	t	t	t	t	t	t	t	t	t	t	t	t	t	t	Conserved
1286	t	t	t	t	t	t	t	t	t	t	t	t	t	t	t	t	t	t	t	t	t	t	t	t	Conserved
1287	g	g	g	g	g	g	g	g	g	g	g	g	g	g	g	g	g	g	g	g	g	g	g	g	Conserved
1288	c	t	c	c	t	t	t	t	c	t	t	t	t	t	t	t	t	t	t	t	t	t	t	t	Category IV
1289	g	g	g	g	g	g	g	g	g	g	g	g	g	g	g	g	g	g	g	g	g	g	g	g	Conserved
1290	a	a	a	a	a	a	a	a	a	a	a	a	a	a	a	a	a	a	a	a	a	a	a	a	Conserved
1291	a	a	a	a	a	a	a	a	a	a	a	a	a	a	a	a	g	a	a	a	a	a	g	g	Category VI
1292	t	t	t	t	t	t	t	t	t	t	t	t	t	t	t	t	t	t	t	t	t	t	t	t	Conserved
1293	t	t	t	t	t	t	t	t	t	t	t	t	t	t	t	t	t	t	t	t	t	t	t	t	Conserved
1294	t	t	c	c	t	t	t	t	t	t	t	t	t	t	t	t	c	t	t	t	t	t	c	c	Category VI
1295	t	t	t	t	t	t	t	t	t	t	t	t	t	t	t	t	t	t	t	t	t	t	t	t	Conserved
1296	g	g	g	g	g	g	g	g	g	g	g	g	g	g	g	g	g	g	g	g	g	g	g	g	Conserved
1297	t	t	t	t	t	t	t	t	t	t	t	t	t	t	t	t	t	t	t	t	t	t	t	t	Conserved
1298	g	g	g	g	g	g	g	g	g	g	g	g	g	g	g	g	g	g	g	g	g	g	g	g	Conserved
1299	g	g	g	g	g	g	g	g	g	g	g	g	g	g	g	g	g	g	g	g	g	g	g	g	Conserved
1300	c	c	t	t	t	c	c	c	c	c	c	c	c	c	c	c	t	t	t	t	t	t	t	t	Category VI
1301	a	a	a	a	a	a	a	a	a	a	a	a	a	a	a	a	a	a	a	a	a	a	a	a	Conserved
1302	c	c	c	c	c	c	c	c	c	c	c	c	c	c	c	c	c	c	c	c	c	c	c	c	Conserved
1303	t	t	t	t	t	t	t	t	t	t	t	t	t	t	t	t	t	t	t	t	t	t	t	t	Conserved
1304	g	g	g	g	g	g	g	g	g	g	g	g	g	g	g	g	g	g	g	g	g	g	g	g	Conserved
1305	a	a	a	a	a	a	a	a	a	a	a	a	a	a	a	a	a	a	a	a	a	a	a	a	Conserved
1306	g	g	a	a	g	g	g	a	g	g	g	g	g	g	g	g	a	a	a	a	a	a	a	a	Category VI
1307	a	a	a	a	a	a	a	a	a	a	a	a	a	a	a	a	a	a	a	a	a	a	a	a	Conserved
1308	a	a	a	a	a	a	a	a	a	a	a	a	a	a	a	a	a	a	a	a	a	a	a	a	Conserved
1309	t	t	t	t	c	t	t	t	t	t	t	t	t	t	t	t	t	t	t	t	t	t	t	t	Conserved
1310	t	t	t	t	t	t	t	t	t	t	t	t	t	t	t	t	t	c	c	c	c	c	t	t	Category VI
1311	t	t	t	t	t	t	t	t	t	t	t	t	t	t	t	t	t	a	a	a	a	a	t	t	Category VI
1312	g	g	g	g	g	g	g	g	g	g	g	g	g	g	g	g	g	a	a	a	a	a	g	g	Category VI
1313	a	a	a	a	a	a	a	a	a	a	a	g	a	g	a	a	a	g	g	g	g	g	a	a	Category VI
1314	c	c	c	c	c	t	c	c	t	c	c	c	c	c	c	c	c	t	t	t	t	t	c	c	Category VI
1315	t	t	t	t	t	t	t	t	t	t	t	t	t	t	t	t	t	c	c	c	c	c	t	t	Category VI
1316	a	a	a	a	a	a	a	a	a	a	a	a	a	a	a	a	a	a	a	a	a	a	a	a	Conserved
1317	a	a	a	a	a	a	a	a	a	a	a	a	a	a	a	a	a	a	a	a	a	a	a	a	Conserved
1318	a	a	a	a	a	a	a	a	a	a	a	a	a	a	a	a	a	a	a	a	a	a	a	a	Conserved
1319	g	g	g	g	g	g	g	g	g	g	g	g	g	g	g	g	g	g	g	g	g	g	g	g	Conserved
1320	a	a	a	a	a	a	a	a	a	a	a	a	a	a	a	a	a	a	a	a	a	a	a	a	Conserved
1321	a	a	a	a	g	a	a	g	a	a	a	a	a	a	a	a	t	a	a	a	a	a	t	t	Category VI
1322	g	g	g	g	g	g	g	g	g	g	g	g	g	g	g	g	g	g	g	g	g	g	g	g	Conserved
1323	g	g	g	g	g	g	g	g	g	g	g	g	g	g	g	g	g	g	g	g	g	g	g	g	Conserved
1324	t	t	t	c	t	t	t	t	t	t	t	t	t	t	t	t	t	a	a	a	a	a	t	t	Category VI
1325	g	g	g	g	g	g	g	g	g	g	g	g	g	g	g	g	g	c	c	c	c	c	g	g	Category VI
1326	c	c	c	c	c	c	c	c	c	c	c	c	c	c	t	t	c	c	c	c	c	c	c	c	Conserved
1327	c	c	c	c	t	c	c	c	c	c	c	c	c	c	c	c	t	t	t	t	t	t	t	t	Category VI
1328	a	a	a	a	a	a	a	a	a	a	a	a	a	a	a	a	a	a	a	a	a	a	a	a	Conserved
1329	c	c	c	c	c	c	c	c	c	c	c	c	c	c	c	c	c	c	c	c	c	c	c	c	Conserved
1330	t	?	a	a	a	t	a	t	t	t	t	a	t	a	a	a	a	c	c	c	c	c	a	a	Polymorphism within bat-CoVs
1331	a	a	a	a	a	a	a	a	a	a	a	a	a	a	a	a	a	a	a	a	a	a	a	a	Conserved
1332	c	c	c	c	c	c	c	c	c	c	c	c	c	c	c	c	c	c	c	c	c	c	c	c	Conserved
1333	t	t	t	t	t	t	t	t	t	t	t	t	t	t	t	t	t	t	t	t	t	t	t	t	Conserved
1334	t	t	t	t	t	t	t	t	t	t	t	t	t	t	t	t	t	t	t	t	t	t	t	t	Conserved
1335	g	g	g	g	g	g	g	g	g	g	g	g	g	g	g	g	g	g	g	g	g	g	g	g	Conserved
1336	t	t	t	t	t	t	t	t	t	t	t	t	t	t	t	t	t	t	t	t	t	t	t	t	Conserved
1337	g	g	g	g	g	g	g	g	g	g	g	g	g	g	g	g	g	g	g	g	g	g	g	g	Conserved
1338	g	g	g	g	g	g	g	g	g	g	g	g	g	g	g	g	g	g	g	g	g	g	g	g	Conserved
1339	t	t	t	t	c	t	t	t	t	t	t	t	t	t	t	t	t	t	t	t	t	t	t	t	Conserved
1340	t	t	t	t	t	t	t	t	t	t	t	t	t	t	t	t	t	t	t	t	t	t	t	t	Conserved
1341	a	a	a	a	a	a	a	a	a	a	a	a	a	a	a	a	a	a	a	a	a	a	a	a	Conserved
1342	c	c	c	c	c	c	c	c	c	c	c	c	c	c	t	t	c	c	c	c	c	c	c	c	Conserved
1343	t	c	t	t	c	c	c	c	t	c	c	c	c	c	c	c	c	c	c	c	c	c	c	c	Category IV
1344	t	t	t	t	t	t	t	t	t	t	t	t	t	t	t	t	t	t	t	t	t	t	t	t	Conserved
1345	a	a	a	a	a	a	a	a	a	a	a	a	a	a	a	a	t	t	t	t	t	t	t	t	Category VI
1346	c	c	c	c	c	c	c	c	c	c	c	c	c	c	c	c	c	c	c	c	c	c	c	c	Conserved
1347	c	c	c	c	c	c	c	c	c	c	c	c	c	c	c	c	c	c	c	c	c	c	c	c	Conserved
1348	c	?	t	t	t	t	c	c	c	c	c	t	c	t	c	c	t	t	t	t	t	t	t	t	Polymorphism within bat-CoVs
1349	c	c	c	c	c	c	c	c	c	c	c	c	c	c	c	c	c	c	c	c	c	c	c	c	Conserved
1350	a	a	a	a	a	a	a	a	a	a	a	a	a	a	a	a	a	a	a	a	a	a	a	a	Conserved
1351	a	a	a	a	a	a	a	a	a	a	a	a	a	a	a	a	a	a	a	a	a	a	a	a	Conserved
1352	a	a	a	a	a	a	a	a	a	a	a	a	a	a	a	a	a	a	a	a	a	a	a	a	Conserved
1353	a	a	a	a	a	a	a	a	a	a	a	a	a	a	a	a	a	a	a	a	a	a	a	a	Conserved
1354	t	t	t	t	t	t	t	t	t	t	t	t	t	t	t	t	t	t	t	t	t	t	t	t	Conserved
1355	g	g	g	g	g	g	g	g	g	g	g	g	g	g	g	g	g	g	g	g	g	g	g	g	Conserved
1356	c	c	c	c	c	c	c	c	c	c	c	c	c	c	c	c	c	c	c	c	c	c	c	c	Conserved
1357	t	t	t	t	t	t	t	t	t	t	t	t	t	t	t	t	t	t	t	t	t	t	t	t	Conserved
1358	g	g	g	g	g	g	g	g	g	g	g	g	g	g	g	g	g	g	g	g	g	g	g	g	Conserved
1359	t	t	t	t	t	t	t	t	t	t	t	t	t	t	t	t	t	t	t	t	t	t	t	t	Conserved
1360	t	t	t	t	t	t	t	t	t	t	t	t	t	t	t	t	t	a	a	a	a	a	t	t	Category VI
1361	g	g	g	g	g	g	g	g	g	g	g	g	g	g	g	g	g	g	g	g	g	g	g	g	Conserved
1362	t	t	t	t	t	t	t	t	t	t	t	t	t	t	t	t	t	t	t	t	t	t	t	t	Conserved
1363	t	?	a	a	c	c	c	c	t	a	a	c	a	c	c	c	c	a	a	a	a	a	c	c	Polymorphism within bat-CoVs
1364	a	a	a	a	a	a	a	a	a	a	a	a	a	a	a	a	a	a	a	a	a	a	a	a	Conserved
1365	a	a	a	a	a	a	a	a	a	a	a	a	a	a	a	a	a	a	a	a	a	a	a	a	Conserved
1366	a	a	a	a	g	a	a	a	a	a	a	a	a	a	a	a	a	a	a	a	a	a	a	a	Conserved
1367	a	a	c	a	a	a	a	a	a	a	a	a	a	a	a	a	a	a	a	a	a	a	a	a	Conserved
1368	t	t	t	t	t	t	t	t	t	t	t	t	t	t	t	t	t	t	t	t	t	t	t	t	Conserved
1369	t	t	t	t	c	t	t	t	t	t	t	t	t	t	c	c	t	t	t	t	t	t	t	t	Conserved
1370	t	t	t	t	t	t	t	t	t	t	t	t	t	t	t	t	t	t	t	t	t	t	t	t	Conserved
1371	a	a	a	a	a	a	a	a	a	a	a	a	a	a	a	a	a	t	t	t	t	t	a	a	Category VI
1372	t	t	t	t	t	t	t	t	t	t	t	t	t	t	t	t	c	t	t	t	t	t	c	c	Category VI
1373	t	t	t	t	t	t	t	t	t	t	t	t	t	t	t	t	t	t	t	t	t	t	t	t	Conserved
1374	g	g	g	g	g	g	g	g	g	g	g	g	g	g	g	g	g	g	g	g	g	g	g	g	Conserved
1375	t	t	t	t	t	c	t	t	t	t	c	t	c	t	t	t	t	t	t	t	t	t	t	t	Conserved
1376	c	c	c	c	c	c	c	c	c	c	c	c	c	c	c	c	c	c	c	c	c	c	c	c	Conserved
1377	c	c	c	c	c	c	c	c	c	c	c	c	c	c	c	c	c	c	c	c	c	c	c	c	Conserved
1378	a	a	a	a	a	a	a	a	a	a	a	a	a	a	a	a	a	a	a	a	a	a	a	a	Conserved
1379	g	g	g	g	g	g	g	g	g	g	g	g	g	g	g	g	g	g	g	g	g	g	g	g	Conserved
1380	c	c	c	c	c	c	c	c	c	c	c	c	c	c	c	c	c	c	c	c	c	c	c	c	Conserved
1381	a	a	a	a	a	a	a	a	a	a	a	a	a	a	a	a	a	a	a	a	a	a	a	a	Conserved
1382	t	t	t	t	t	t	t	t	t	t	t	t	t	t	t	t	t	t	t	t	t	t	t	t	Conserved
1383	g	g	g	g	g	g	g	g	g	g	g	g	g	g	g	g	g	g	g	g	g	g	g	g	Conserved
1384	t	t	t	t	t	t	t	t	t	t	t	t	t	t	t	t	t	t	t	t	t	t	t	t	Conserved
1385	c	c	c	c	c	c	c	c	c	c	c	c	c	c	c	c	c	c	c	c	c	c	c	c	Conserved
1386	a	a	a	a	a	a	a	a	a	a	a	a	a	a	a	a	a	a	a	a	a	a	a	a	Conserved
1387	c	?	t	t	c	c	c	t	c	c	c	c	c	c	t	t	t	t	t	t	t	t	t	t	Polymorphism within bat-CoVs
1388	a	a	a	a	a	a	a	a	a	a	a	a	a	a	a	a	a	a	a	a	a	a	a	a	Conserved
1389	a	a	a	a	a	a	a	a	a	a	a	a	a	a	a	a	a	a	a	a	a	a	a	a	Conserved
1390	t	t	t	t	c	t	t	t	t	t	t	t	t	t	t	t	c	t	t	t	t	t	c	c	Category VI
1391	t	c	c	c	c	c	c	c	c	c	c	c	c	c	c	c	c	c	c	c	c	c	c	c	Category IV
1392	c	c	c	c	c	c	c	c	c	c	c	c	c	c	c	c	c	c	c	c	c	c	c	c	Conserved
1393	a	a	a	a	a	a	a	a	a	a	a	a	a	a	a	a	a	a	a	a	a	a	a	a	Conserved
1394	g	g	g	g	g	g	g	g	g	g	g	g	g	g	g	g	g	g	g	g	g	g	g	g	Conserved
1395	a	a	a	a	a	a	a	a	a	a	a	a	a	a	a	a	a	a	a	a	a	a	a	a	Conserved
1396	a	a	a	a	a	a	a	a	a	a	a	a	a	a	a	a	a	a	a	a	a	a	a	a	Conserved
1397	g	g	g	g	g	g	g	g	g	g	g	g	g	g	g	g	a	a	a	a	a	a	a	a	Category V
1398	t	t	t	t	t	t	t	t	t	t	t	t	t	t	t	t	t	t	t	t	t	t	t	t	Conserved
1399	a	a	a	g	a	a	a	a	a	a	a	a	a	a	g	g	a	g	g	g	g	g	a	a	Category VI
1400	g	g	g	g	g	g	g	g	g	g	g	g	g	g	g	g	g	g	g	g	g	g	g	g	Conserved
1401	g	g	g	g	g	g	g	g	g	g	g	g	g	g	g	g	g	g	g	g	g	g	g	g	Category V
1402	a	a	a	a	a	a	a	a	a	a	a	a	a	a	a	a	a	a	a	a	a	a	a	a	Conserved
1403	c	c	c	c	c	c	c	c	c	c	c	c	c	c	c	c	c	c	c	c	c	c	c	c	Conserved
1404	c	c	c	c	c	c	c	c	c	c	c	c	c	c	c	c	c	c	c	c	c	c	c	c	Conserved
1405	t	t	t	t	t	t	t	t	t	t	t	t	t	t	t	t	t	t	t	t	t	t	t	t	Conserved
1406	g	g	g	g	g	g	g	g	g	g	g	g	g	g	g	g	g	g	g	g	g	g	g	g	Conserved
1407	a	a	a	a	a	a	a	a	a	a	a	a	a	a	a	a	a	a	a	a	a	a	a	a	Conserved
1408	g	g	g	g	g	g	g	g	g	g	g	g	g	g	g	g	g	g	g	g	g	g	g	g	Conserved
1409	c	c	c	c	c	c	c	c	c	c	c	c	c	c	c	c	c	c	c	c	c	c	c	c	Conserved
1410	a	a	a	a	a	a	a	a	a	a	a	a	a	a	a	a	a	a	a	a	a	a	a	a	Conserved
1411	t	t	t	t	t	t	t	t	t	t	t	t	t	t	t	t	t	c	c	c	c	c	t	t	Category VI
1412	a	a	a	a	a	a	a	a	a	a	a	a	a	a	a	a	a	a	a	a	a	a	a	a	Conserved
1413	g	g	g	g	g	g	g	g	g	g	g	g	g	g	g	g	g	g	g	g	g	g	g	g	Conserved
1414	t	t	t	t	t	t	t	t	t	t	t	t	t	t	t	t	t	t	t	t	t	t	t	t	Conserved
1415	c	c	c	c	c	c	c	c	c	c	c	c	c	c	c	c	c	c	c	c	c	c	c	c	Conserved
1416	t	t	t	t	t	t	t	t	t	t	t	t	t	t	t	t	t	t	t	t	t	t	t	t	Conserved
1417	t	t	t	t	t	t	t	t	t	t	t	t	t	t	t	t	t	c	c	c	c	c	t	t	Category VI
1418	g	g	g	g	g	g	g	g	g	g	g	g	g	g	a	a	g	g	g	g	g	g	g	g	Conserved
1419	c	c	c	c	c	c	c	c	c	c	c	c	c	c	c	c	c	c	c	c	c	c	c	c	Conserved
1420	c	t	t	t	t	t	t	t	t	t	t	t	t	t	t	t	t	a	a	a	a	a	t	t	Category IV
1421	g	g	g	g	g	g	g	g	g	g	g	g	g	g	g	g	g	g	g	g	g	g	g	g	Conserved
1422	a	a	a	a	a	a	a	a	a	a	a	a	a	a	a	a	a	a	a	a	a	a	a	a	Conserved
1423	a	a	a	a	a	a	a	a	a	a	a	a	a	a	a	a	a	a	a	a	a	a	a	a	Conserved
1424	t	t	t	t	t	t	t	t	t	t	t	t	t	t	t	t	t	t	t	t	t	t	t	t	Conserved
1425	a	a	a	a	a	a	a	a	a	a	a	a	a	a	a	a	a	a	a	a	a	a	a	a	Conserved
1426	c	?	t	t	t	c	c	t	c	c	c	c	c	c	c	c	c	c	c	c	c	c	c	c	Polymorphism within bat-CoVs
1427	c	c	c	c	c	c	c	c	c	c	c	c	c	c	c	c	c	c	c	c	c	c	c	c	Conserved
1428	a	a	a	a	a	a	a	a	a	a	a	a	a	a	a	a	a	a	a	a	a	a	a	a	Conserved
1429	t	t	t	t	t	t	t	t	t	t	t	t	t	t	t	t	c	t	t	t	t	t	c	c	Category VI
1430	a	a	a	a	a	a	a	a	a	a	a	a	a	a	a	a	a	a	a	a	a	a	a	a	Conserved
1431	a	a	a	a	a	a	a	a	a	a	a	a	a	a	a	a	a	a	a	a	a	a	a	a	Conserved
1432	t	t	t	c	t	t	t	t	t	t	t	t	t	t	c	c	t	t	t	t	t	t	t	t	Conserved
1433	g	g	g	g	g	g	g	g	g	g	g	g	g	g	g	g	g	g	g	g	g	g	g	g	Conserved
1434	a	a	a	a	a	a	a	a	a	a	a	a	a	a	a	a	a	a	a	a	a	a	a	a	Conserved
1435	a	?	g	g	a	a	a	a	a	a	a	a	a	a	g	g	a	a	a	a	a	a	a	a	Polymorphism within bat-CoVs
1436	t	t	t	t	t	t	t	t	t	t	t	t	t	t	t	t	t	t	t	t	t	t	t	t	Conserved
1437	c	c	c	c	c	c	c	c	c	c	c	c	c	c	c	c	c	c	c	c	c	c	c	c	Conserved
1438	t	t	t	t	t	t	t	t	t	t	t	t	t	t	t	t	t	t	t	t	t	t	t	t	Conserved
1439	g	g	g	g	g	g	g	g	g	g	g	g	g	g	g	g	g	g	g	g	g	g	g	g	Conserved
1440	g	g	g	g	g	g	g	g	g	g	g	g	g	g	g	g	g	g	g	g	g	g	g	g	Category V
1441	c	?	t	t	t	t	c	c	t	c	c	c	c	c	c	c	t	t	t	t	t	t	t	t	Polymorphism within bat-CoVs
1442	t	t	t	t	t	t	t	t	t	t	t	t	t	t	t	t	c	a	a	a	a	a	c	c	Category VI
1443	t	t	t	t	t	t	t	t	t	t	t	t	t	t	t	t	t	t	t	t	t	t	t	t	Conserved
1444	g	g	g	g	g	a	g	g	g	g	g	g	g	g	g	g	a	t	t	t	t	t	a	a	Category VI
1445	a	a	a	a	a	a	a	a	a	a	a	a	a	a	a	a	a	a	a	a	a	a	a	a	Conserved
1446	a	a	a	a	a	a	a	a	a	a	a	a	a	a	a	a	a	a	a	a	a	a	a	a	Conserved
1447	a	a	a	a	a	a	a	a	a	a	a	a	a	a	t	t	g	a	a	a	a	a	g	g	Category VI
1448	a	a	a	a	a	a	a	c	a	a	a	a	a	a	a	a	a	a	a	a	a	a	a	a	Conserved
1449	c	c	c	c	c	c	c	c	c	c	c	c	c	c	c	c	c	c	c	c	c	c	c	c	Conserved
1450	c	c	c	c	c	c	c	c	c	c	c	c	c	c	c	c	c	c	c	c	c	c	c	c	Conserved
1451	a	a	g	g	a	a	a	a	a	a	a	a	a	a	a	a	a	a	a	a	a	a	a	a	Conserved
1452	t	?	t	t	c	a	c	t	t	c	c	c	c	c	t	t	c	c	c	c	c	c	c	c	Polymorphism within bat-CoVs
1453	t	t	t	t	t	t	a	t	t	t	t	t	t	t	t	t	t	t	t	t	t	t	t	t	Conserved
1454	c	c	c	c	c	c	c	c	c	c	c	c	c	c	c	c	c	c	c	c	c	c	c	c	Conserved
1455	t	t	t	t	t	t	t	t	t	t	t	t	t	t	t	t	t	t	t	t	t	t	t	t	Conserved
1456	t	?	t	t	t	c	t	t	t	c	c	t	c	t	t	t	t	t	t	t	t	t	t	t	Polymorphism within bat-CoVs
1457	c	c	c	c	c	c	c	c	c	c	c	c	c	c	c	c	c	c	c	c	c	c	c	c	Conserved
1458	g	g	g	g	g	g	g	g	g	g	g	g	g	g	g	g	g	g	g	g	g	g	g	g	Conserved
1459	t	t	t	t	t	t	t	t	t	t	t	t	t	t	t	t	t	t	t	t	t	t	t	t	Conserved
1460	a	a	a	a	a	a	a	a	a	a	a	a	a	a	a	a	a	a	a	a	a	a	a	a	Conserved
1461	a	a	a	a	a	a	a	a	a	a	a	a	a	a	a	a	a	a	a	a	a	a	a	a	Conserved
1462	g	g	g	g	g	g	g	g	g	g	g	g	g	g	g	g	g	a	a	a	a	a	g	g	Category VI
1463	g	g	g	g	g	g	g	g	g	g	g	g	g	g	g	g	g	g	g	g	g	g	g	g	Conserved
1464	g	g	g	g	g	g	g	g	g	g	g	g	g	g	g	g	g	g	g	g	g	g	g	g	Conserved
1465	t	t	t	t	t	t	t	t	t	t	t	t	t	t	t	t	t	t	t	t	t	t	t	t	Conserved
1466	g	g	g	g	g	g	g	g	g	g	g	g	g	g	g	g	g	g	g	g	g	g	g	g	Conserved
1467	g	g	g	g	g	g	g	g	g	g	g	g	g	g	g	g	g	g	g	g	g	g	g	g	Conserved
1468	t	t	t	t	t	t	t	t	t	t	t	t	t	t	t	t	t	t	t	t	t	t	t	t	Conserved
1469	c	c	c	c	c	c	c	c	c	c	c	c	c	c	c	c	c	c	c	c	c	c	c	c	Conserved
1470	g	g	g	g	g	g	g	g	g	g	g	g	g	g	g	g	g	g	g	g	g	g	g	g	Conserved
1471	c	c	t	t	c	c	c	c	c	c	c	c	c	c	c	c	t	t	t	t	t	t	t	t	Category VI
1472	a	a	a	a	a	a	a	a	a	a	a	a	a	a	a	a	a	a	a	a	a	a	a	a	Conserved
1473	c	c	c	c	c	c	c	c	c	c	c	c	c	c	c	c	c	c	c	c	c	c	c	c	Conserved
1474	t	t	c	c	c	t	t	t	t	t	t	t	t	t	t	t	c	c	c	c	c	c	c	c	Category VI
1475	a	a	a	a	a	a	a	a	a	a	a	a	a	a	a	a	a	a	a	a	a	a	a	a	Conserved
1476	t	t	t	t	t	t	t	t	t	t	t	t	t	t	t	t	t	a	a	a	a	a	t	t	Category VI
1477	t	t	t	t	t	t	t	t	t	t	t	t	t	t	t	t	t	a	a	a	a	a	t	t	Category VI
1478	g	g	g	g	g	g	g	g	g	g	g	g	g	g	g	g	t	g	g	g	g	g	t	t	Category VI
1479	c	c	c	c	c	c	c	c	c	c	c	c	c	c	c	c	c	c	c	c	c	c	c	c	Conserved
1480	c	t	t	t	c	t	t	t	c	t	t	t	t	t	t	t	a	a	a	a	a	a	a	a	Category II
1481	t	t	t	t	t	t	t	t	t	t	t	t	t	t	t	t	t	t	t	t	t	t	t	t	Conserved
1482	t	t	a	a	t	t	t	t	t	t	t	t	t	t	t	t	t	t	t	t	t	t	t	t	Conserved
1483	t	t	t	t	t	t	t	t	t	t	t	t	t	t	t	t	t	t	t	t	t	t	t	t	Conserved
1484	g	g	g	g	g	g	g	g	g	g	g	g	g	g	g	g	g	g	g	g	g	g	g	g	Conserved
1485	g	g	g	g	g	g	g	g	g	g	g	g	g	g	g	g	g	g	g	g	g	g	g	g	Conserved
1486	a	a	g	g	a	a	a	a	a	a	a	a	a	a	a	a	t	a	a	a	a	a	t	t	Category VI
1487	g	g	g	g	g	g	g	g	g	g	g	g	g	g	g	g	g	g	g	g	g	g	g	g	Conserved
1488	g	g	g	g	g	g	g	g	g	g	g	g	g	g	g	g	g	g	g	g	g	g	g	g	Conserved
1489	c	c	c	c	c	c	c	c	c	c	c	c	c	c	c	c	t	a	a	a	a	a	t	t	Category VI
1490	t	t	t	t	t	t	t	t	t	t	t	t	t	t	t	t	t	t	t	t	t	t	t	t	Conserved
1491	g	g	g	g	g	g	g	g	g	g	g	g	g	g	g	g	g	g	g	g	g	g	g	g	Conserved
1492	t	t	t	t	t	t	t	t	t	t	t	t	t	t	t	t	t	t	t	t	t	t	t	t	Conserved
1493	g	g	g	g	g	g	g	g	g	g	g	g	g	g	g	g	g	g	g	g	g	g	g	g	Conserved
1494	t	t	t	t	t	t	t	t	t	t	t	t	t	t	t	t	t	t	t	t	t	t	t	t	Conserved
1495	g	g	g	g	a	g	g	g	g	g	g	g	g	g	a	a	c	g	g	g	g	g	c	c	Category VI
1496	t	t	t	t	t	t	t	t	t	t	t	t	t	t	t	t	t	t	t	t	t	t	t	t	Conserved
1497	t	t	t	t	t	t	t	t	t	t	t	t	t	t	t	t	t	t	t	t	t	t	t	t	Conserved
1498	c	c	t	t	c	c	t	c	c	c	c	c	c	c	c	c	c	c	c	c	c	c	c	c	Conserved
1499	t	t	g	g	t	t	t	t	t	t	t	t	t	t	t	t	t	t	t	t	t	t	t	t	Conserved
1500	c	c	c	c	c	c	c	c	c	c	c	c	c	c	c	c	c	c	c	c	c	c	c	c	Conserved
1501	t	?	t	t	t	t	c	c	t	t	t	c	t	c	t	t	c	t	t	t	t	t	c	c	Polymorphism within bat-CoVs
1502	t	t	t	t	t	t	t	t	t	t	t	t	t	t	t	t	t	t	t	t	t	t	t	t	Conserved
1503	a	a	a	a	a	a	a	a	a	a	a	a	a	a	a	a	a	a	a	a	a	a	a	a	Conserved
1504	t	t	t	t	t	t	t	t	t	t	t	t	t	t	t	t	t	t	t	t	t	t	t	t	Conserved
1505	g	g	g	g	g	g	g	g	g	g	g	g	g	g	g	g	g	g	g	g	g	g	g	g	Conserved
1506	t	t	t	t	t	t	t	t	t	t	t	t	t	t	t	t	t	t	t	t	t	t	t	t	Conserved
1507	t	t	t	t	t	t	t	t	t	t	t	t	t	t	t	t	t	g	g	g	g	g	t	t	Category VI
1508	g	g	g	g	g	g	g	g	g	g	g	g	g	g	g	g	g	g	g	g	g	g	g	g	Conserved
1509	g	g	g	g	g	g	g	g	g	g	g	g	g	g	g	g	g	g	g	g	g	g	g	g	Conserved
1510	t	t	t	t	t	t	t	t	t	t	t	t	t	t	t	t	c	c	c	c	c	c	c	c	Category VI
1511	t	t	t	t	t	t	t	t	t	t	t	t	t	t	t	t	t	t	t	t	t	t	t	t	Conserved
1512	g	g	g	g	g	g	g	g	g	g	g	g	g	g	g	g	g	g	g	g	g	g	g	g	Conserved
1513	c	c	c	c	t	c	c	c	c	c	c	c	c	c	t	t	t	t	t	t	t	t	t	t	Category VI
1514	c	t	t	t	c	t	c	t	c	t	t	t	t	t	t	t	c	c	c	c	c	c	c	c	Category I
1515	a	a	a	a	a	a	a	a	a	a	a	a	a	a	a	a	a	a	a	a	a	a	a	a	Category V
1516	t	?	c	c	c	t	t	c	t	t	t	t	t	t	c	c	c	c	c	c	c	c	c	c	Polymorphism within bat-CoVs
1517	a	a	a	a	a	a	a	a	a	a	a	a	a	a	a	a	a	a	a	a	a	a	a	a	Conserved
1518	a	a	a	a	a	a	a	a	a	a	a	a	a	a	a	a	a	a	a	a	a	a	a	a	Conserved
1519	c	?	c	c	t	c	c	t	c	c	c	c	c	c	t	t	c	c	c	c	c	c	c	c	Polymorphism within bat-CoVs
1520	a	a	a	a	a	a	a	a	a	a	a	a	a	a	a	a	a	a	a	a	a	a	a	a	Conserved
1521	a	a	a	a	a	a	a	a	a	a	a	a	a	a	a	a	a	a	a	a	a	a	a	a	Conserved
1522	g	g	g	g	g	g	a	g	g	g	g	g	g	g	g	g	a	g	g	g	g	g	a	a	Category VI
1523	t	t	t	t	t	t	t	t	t	t	t	t	t	t	t	t	t	t	t	t	t	t	t	t	Conserved
1524	g	g	g	g	g	g	g	g	g	g	g	g	g	g	g	g	g	g	g	g	g	g	g	g	Conserved
1525	t	t	t	t	t	t	t	t	t	t	t	t	t	t	t	t	t	t	t	t	t	t	t	t	Conserved
1526	g	g	g	g	g	g	g	g	g	g	g	g	g	g	g	g	g	g	g	g	g	g	g	g	Conserved
1527	c	c	c	c	c	c	c	c	c	c	c	c	c	c	c	c	c	c	c	c	c	c	c	c	Conserved
1528	c	c	c	c	c	c	c	c	c	c	c	c	c	c	c	c	c	c	c	c	c	c	c	c	Conserved
1529	t	t	t	t	t	t	t	t	t	t	t	t	t	t	t	t	t	t	t	t	t	t	t	t	Conserved
1530	a	a	a	a	a	a	a	a	a	a	a	a	a	a	a	a	a	a	a	a	a	a	a	a	Conserved
1531	t	t	t	t	t	t	t	t	t	t	t	t	t	t	t	t	t	t	t	t	t	t	t	t	Conserved
1532	t	t	t	t	t	t	t	t	t	t	t	t	t	t	t	t	t	t	t	t	t	t	t	t	Conserved
1533	g	g	g	g	g	g	g	g	g	g	g	g	g	g	g	g	g	g	g	g	g	g	g	g	Conserved
1534	g	g	g	g	g	g	g	g	g	g	g	g	g	g	g	g	g	g	g	g	g	g	g	g	Conserved
1535	g	g	g	g	g	g	g	a	g	g	g	g	g	g	g	g	g	g	g	g	g	g	g	g	Conserved
1536	t	t	t	t	t	t	t	t	t	t	t	t	t	t	t	t	t	t	t	t	t	t	t	t	Conserved
1537	t	t	t	t	t	t	t	t	t	t	t	t	t	t	t	t	a	g	g	g	g	g	a	a	Category VI
1538	c	c	c	c	c	c	c	c	c	c	c	c	c	c	c	c	c	c	c	c	c	c	c	c	Conserved
1539	c	c	c	c	c	c	c	c	c	c	c	c	c	c	c	c	c	c	c	c	c	c	c	c	Conserved
1540	a	a	a	a	a	a	a	a	a	a	a	a	a	a	a	a	a	t	t	t	t	t	a	a	Category VI
1541	c	c	c	c	c	c	c	c	c	c	c	c	c	c	c	c	c	c	c	c	c	c	c	c	Conserved
1542	g	g	g	g	g	g	g	g	g	g	g	g	g	g	g	g	g	g	g	g	g	g	g	g	Conserved
1543	t	t	t	t	t	t	t	t	t	t	t	t	t	t	t	t	t	t	t	t	t	t	t	t	Conserved
1544	g	g	g	g	g	g	g	g	g	g	g	g	g	g	g	g	g	g	g	g	g	g	g	g	Conserved
1545	c	c	c	c	c	c	c	c	c	c	c	c	c	c	c	c	c	c	c	c	c	c	c	c	Conserved
1546	t	t	t	t	c	t	t	t	t	t	t	t	t	t	t	t	t	t	t	t	t	t	t	t	Conserved
1547	a	a	a	a	a	a	a	a	a	a	a	a	a	a	a	a	a	g	g	g	g	g	a	a	Category VI
1548	g	g	g	g	g	g	g	g	g	g	g	g	g	g	g	g	g	c	c	c	c	c	g	g	Category VI
1549	c	?	t	t	c	c	t	c	c	c	c	t	c	t	c	c	t	t	t	t	t	t	t	t	Polymorphism within bat-CoVs
1550	g	g	g	g	g	g	g	g	g	g	g	g	g	g	g	g	g	g	g	g	g	g	g	g	Conserved
1551	c	c	c	c	c	c	c	c	c	c	c	c	c	c	c	c	c	c	c	c	c	c	c	c	Conserved
1552	t	t	t	t	c	t	t	c	t	t	t	t	t	t	t	t	a	t	t	t	t	t	a	a	Category VI
1553	a	a	a	a	a	a	a	a	a	a	a	a	a	a	a	a	a	a	a	a	a	a	a	a	Conserved
1554	a	a	a	a	g	a	a	a	a	a	a	a	a	a	a	a	a	a	a	a	a	a	a	a	Conserved
1555	c	c	c	c	c	c	c	c	t	c	c	c	c	c	c	c	c	c	c	c	c	c	c	c	Conserved
1556	a	a	a	a	a	a	a	a	a	a	a	a	a	a	a	a	a	g	g	g	g	g	a	a	Category VI
1557	t	t	t	t	t	t	t	t	t	t	t	t	t	t	t	t	t	t	t	t	t	t	t	t	Conserved
1558	a	a	a	a	a	a	a	a	a	a	a	a	a	a	a	a	a	a	a	a	a	a	a	a	Conserved
1559	g	g	g	g	g	g	g	g	g	g	g	g	g	g	g	g	g	g	g	g	g	g	g	g	Conserved
1560	g	g	g	g	g	g	g	g	g	g	g	g	g	g	g	g	g	g	g	g	g	g	g	g	Conserved
1561	t	t	c	c	t	t	t	t	t	t	t	t	t	t	t	t	t	a	a	a	a	a	t	t	Category VI
1562	t	t	t	t	t	t	t	t	t	t	t	t	t	t	t	t	t	t	t	t	t	t	t	t	Conserved
1563	g	g	g	g	g	g	g	g	g	g	g	g	g	g	g	g	g	g	g	g	g	g	g	g	Conserved
1564	t	t	t	t	t	t	t	c	t	t	t	t	t	t	c	c	c	t	t	t	t	t	c	c	Category VI
1565	a	a	a	a	a	a	a	a	a	a	a	a	a	a	a	a	a	a	a	a	a	a	a	a	Conserved
1566	a	a	a	a	a	a	a	a	a	a	a	a	a	a	a	a	a	a	a	a	a	a	a	a	Conserved
1567	c	?	t	t	t	c	c	t	c	c	t	c	c	c	c	c	t	c	c	c	c	c	t	t	Polymorphism within bat-CoVs
1568	c	c	c	c	c	c	c	c	c	c	c	c	c	c	c	c	c	c	c	c	c	c	c	c	Conserved
1569	a	a	a	a	a	a	a	a	a	a	a	a	a	a	a	a	a	a	a	a	a	a	a	a	Conserved
1570	t	?	c	c	c	t	c	t	t	t	t	t	t	t	c	c	c	c	c	c	c	c	c	c	Polymorphism within bat-CoVs
1571	a	a	a	a	a	a	a	a	a	a	a	a	a	a	a	a	a	a	a	a	a	a	a	a	Conserved
1572	c	c	c	c	c	c	c	c	c	c	c	c	c	c	c	c	c	c	c	c	c	c	c	c	Conserved
1573	a	a	a	a	a	a	a	a	a	a	a	a	a	a	g	g	a	a	a	a	a	a	a	a	Conserved
1574	g	g	g	g	g	g	g	g	g	g	g	g	g	g	g	g	g	g	g	g	g	g	g	g	Conserved
1575	g	g	g	g	g	g	g	g	g	g	g	g	g	g	g	g	g	g	g	g	g	g	g	g	Conserved
1576	t	t	t	t	c	t	t	t	t	t	t	t	t	t	t	t	a	a	a	a	a	a	a	a	Category VI
1577	g	g	g	g	g	g	g	g	g	g	g	g	g	g	g	g	g	g	g	g	g	g	g	g	Conserved
1578	t	t	t	t	t	t	t	t	t	t	t	t	t	t	t	t	t	t	t	t	t	t	t	t	Conserved
1579	t	t	t	t	t	t	t	t	t	t	t	t	t	t	t	t	t	t	t	t	t	t	t	t	Conserved
1580	g	g	g	g	g	g	g	g	g	g	g	g	g	g	g	g	g	g	g	g	g	g	g	g	Conserved
1581	t	t	t	t	t	t	t	t	t	t	t	t	t	t	t	t	t	t	t	t	t	t	t	t	Conserved
1582	t	t	t	t	t	t	t	t	t	t	t	t	t	t	t	t	t	g	g	g	g	g	t	t	Category VI
1583	g	g	g	g	g	g	g	g	g	g	g	g	g	g	g	g	g	g	g	g	g	g	g	g	Conserved
1584	g	g	g	g	g	g	g	g	g	g	g	g	g	g	g	g	g	g	g	g	g	g	g	g	Conserved
1585	a	a	a	a	a	a	a	a	a	a	a	a	a	a	a	a	a	a	a	a	a	a	a	a	Conserved
1586	g	g	g	g	g	g	g	g	g	g	g	g	g	g	g	g	g	g	g	g	g	g	g	g	Conserved
1587	a	a	a	a	a	a	a	a	a	a	a	a	a	a	a	a	a	a	a	a	a	a	a	a	Conserved
1588	a	?	a	a	g	g	g	a	a	g	g	g	g	g	g	g	a	a	a	a	a	a	a	a	Polymorphism within bat-CoVs
1589	g	g	g	g	g	g	g	g	g	g	g	g	g	g	g	g	g	g	g	g	g	g	g	g	Conserved
1590	g	g	g	g	g	g	g	g	g	g	g	g	g	g	g	g	g	g	g	g	g	g	g	g	Conserved
1591	t	t	t	t	t	t	t	t	t	t	t	t	t	t	t	t	t	t	t	t	t	t	t	t	Conserved
1592	t	t	t	t	t	t	t	t	t	t	t	t	t	t	t	t	g	t	t	t	t	t	g	g	Category VI
1593	c	c	c	c	c	c	c	c	c	c	c	c	c	c	c	c	c	c	c	c	c	c	c	c	Conserved
1594	c	t	t	t	t	t	t	t	c	t	t	t	t	t	t	t	t	t	t	t	t	t	t	t	Category IV
1595	g	g	g	g	g	g	g	g	g	g	g	g	g	g	g	g	g	g	g	g	g	g	g	g	Conserved
1596	a	a	a	a	a	a	a	a	a	a	a	a	a	a	a	a	a	a	a	a	a	a	a	a	Conserved
1597	a	a	a	a	a	a	a	a	a	a	a	a	a	a	a	a	a	a	a	a	a	a	a	a	Conserved
1598	g	g	a	a	a	g	g	g	g	g	g	g	g	g	g	g	a	a	a	a	a	a	a	a	Category VI
1599	g	g	g	g	g	g	g	g	g	g	g	a	g	a	g	g	g	g	g	g	g	g	g	g	Conserved
1600	t	t	t	t	t	t	t	t	t	t	t	t	t	t	t	t	t	t	t	t	t	t	t	t	Conserved
1601	c	c	c	c	c	c	c	c	c	c	c	c	c	c	c	c	c	c	c	c	c	c	c	c	Conserved
1602	t	t	t	t	t	t	t	t	t	t	t	t	t	t	t	t	t	t	t	t	t	t	t	t	Conserved
1603	t	t	a	a	t	t	t	t	t	t	t	t	t	t	t	t	g	c	c	c	c	c	g	g	Category VI
1604	a	a	a	a	a	a	a	a	a	a	a	a	a	a	a	a	a	a	a	a	a	a	a	a	Conserved
1605	a	a	a	a	a	a	a	a	a	a	a	a	a	a	a	a	a	a	a	a	a	a	a	a	Conserved
1606	t	t	c	c	t	t	t	t	t	t	t	t	t	t	t	t	t	t	t	t	t	t	t	t	Conserved
1607	g	g	g	g	g	g	g	g	g	g	g	g	g	g	g	g	g	g	g	g	g	g	g	g	Conserved
1608	a	a	a	a	a	a	a	a	a	a	a	a	a	a	a	a	a	a	a	a	a	a	a	a	Conserved
1609	c	?	c	c	c	t	t	t	t	t	c	t	t	t	c	c	c	t	t	t	t	t	c	c	Polymorphism within bat-CoVs
1610	a	a	a	a	a	a	a	a	a	a	a	a	a	a	a	a	a	a	a	a	a	a	a	a	Conserved
1611	a	a	a	a	a	a	a	a	a	a	a	a	a	a	a	a	a	a	a	a	a	a	a	a	Conserved
1612	c	c	c	c	c	c	c	c	c	c	c	c	c	c	c	c	c	c	c	c	c	c	c	c	Conserved
1613	c	c	c	c	c	c	c	c	c	c	c	c	c	c	c	c	c	c	c	c	c	c	c	c	Conserved
1614	t	t	t	t	t	t	t	t	t	t	t	t	t	t	t	t	t	t	t	t	t	t	t	t	Conserved
1615	t	t	t	t	t	t	c	t	t	t	t	t	t	t	t	t	t	t	t	t	t	t	t	t	Conserved
1616	c	c	c	c	c	c	c	c	c	c	c	c	c	c	c	c	c	c	c	c	c	c	c	c	Conserved
1617	t	t	t	t	t	t	t	t	t	t	t	t	t	t	t	t	t	t	t	t	t	t	t	t	Conserved
1618	t	t	t	t	t	t	t	t	t	t	t	t	t	t	t	t	t	t	t	t	t	t	t	t	Conserved
1619	g	g	g	g	g	g	g	g	g	g	g	g	g	g	g	g	g	g	g	g	g	g	g	g	Conserved
1620	a	a	a	a	a	a	a	a	a	a	a	a	a	a	a	a	a	a	a	a	a	a	a	a	Conserved
1621	a	a	a	a	a	a	a	a	a	a	a	a	a	a	a	a	a	a	a	a	a	a	a	a	Conserved
1622	a	a	a	a	a	a	a	a	a	a	a	a	a	a	a	a	a	a	a	a	a	a	a	a	Conserved
1623	t	t	t	t	t	t	t	t	t	t	t	t	t	t	t	t	t	t	t	t	t	t	t	t	Conserved
1624	a	a	a	a	a	a	a	a	a	a	a	a	a	a	a	a	a	a	a	a	a	a	a	a	Conserved
1625	c	c	t	t	c	c	c	c	c	c	c	c	c	c	c	c	c	c	c	c	c	c	c	c	Conserved
1626	t	t	t	t	t	t	t	t	t	t	t	t	t	t	t	t	t	t	t	t	t	t	t	t	Conserved
1627	c	?	g	g	t	c	c	t	c	t	t	c	t	c	t	t	t	t	t	t	t	t	t	t	Polymorphism within bat-CoVs
1628	c	c	c	c	c	c	c	c	c	c	c	c	c	c	c	c	c	a	a	a	a	a	c	c	Category VI
1629	a	a	a	a	a	a	a	a	a	a	a	a	a	a	a	a	a	c	c	c	c	c	a	a	Category VI
1630	a	a	a	a	g	a	a	a	a	a	a	a	a	a	a	a	g	t	t	t	t	t	g	g	Category VI
1631	a	a	a	a	a	a	a	a	a	a	a	a	a	a	a	a	a	a	a	a	a	a	a	a	Conserved
1632	a	a	a	a	a	a	a	a	a	a	a	a	a	a	a	a	a	a	a	a	a	a	a	a	Conserved
1633	a	a	g	g	a	a	a	a	a	a	a	a	a	a	a	a	a	g	g	g	g	g	a	a	Category VI
1634	g	g	g	g	g	g	g	g	g	g	g	g	g	g	g	g	g	g	g	g	g	g	g	g	Conserved
1635	a	a	a	a	a	a	a	a	a	a	a	a	a	a	a	a	a	a	a	a	a	a	a	a	Conserved
1636	g	g	g	g	t	g	g	g	g	g	g	g	g	g	t	t	t	g	g	g	g	g	t	t	Category VI
1637	a	a	a	a	a	a	a	a	a	a	a	a	a	a	a	a	a	a	a	a	a	a	a	a	Conserved
1638	a	a	a	a	a	a	a	a	a	a	a	a	a	a	a	a	a	a	a	a	a	a	a	a	Conserved
1639	a	a	a	a	a	a	g	a	a	a	a	a	a	a	a	a	a	a	a	a	a	a	a	a	Conserved
1640	g	g	g	g	g	g	g	g	g	g	g	g	g	g	g	g	g	g	g	g	g	g	g	g	Conserved
1641	t	t	t	t	t	t	t	t	t	t	t	t	t	t	t	t	t	t	t	t	t	t	t	t	Conserved
1642	c	c	c	c	c	c	c	c	c	c	c	c	c	c	c	c	c	c	c	c	c	c	c	c	Conserved
1643	a	a	a	a	a	a	a	a	a	a	a	a	a	a	a	a	a	a	a	a	a	a	a	a	Conserved
1644	a	a	a	a	a	a	a	a	a	a	a	a	a	a	a	a	a	a	a	a	a	a	a	a	Conserved
1645	c	c	c	c	c	c	c	c	c	c	c	c	c	c	c	c	t	c	c	c	c	c	t	t	Category VI
1646	a	a	a	a	a	a	a	a	a	a	a	a	a	a	a	a	a	a	a	a	a	a	a	a	Conserved
1647	t	t	t	t	t	t	t	t	t	t	t	t	t	t	t	t	t	t	t	t	t	t	t	t	Conserved
1648	c	c	c	c	c	c	c	c	c	c	c	c	c	c	c	c	c	t	t	t	t	t	c	c	Category VI
1649	a	a	a	a	a	a	a	a	a	a	a	a	a	a	a	a	a	a	a	a	a	a	a	a	Conserved
1650	a	a	a	a	a	a	a	a	a	a	a	a	a	a	a	a	a	a	a	a	a	a	a	a	Conserved
1651	t	?	t	t	c	c	c	t	t	c	c	c	c	c	c	c	c	c	c	c	c	c	c	c	Polymorphism within bat-CoVs
1652	a	a	a	a	a	a	a	a	a	a	a	a	a	a	a	a	a	a	a	a	a	a	a	a	Conserved
1653	t	t	t	t	t	t	t	t	t	t	t	t	t	t	t	t	t	t	t	t	t	t	t	t	Conserved
1654	t	t	t	t	t	t	t	t	t	t	t	t	t	t	t	t	t	t	t	t	t	t	t	t	Conserved
1655	g	g	g	g	g	g	g	g	g	g	g	g	g	g	g	g	g	g	g	g	g	g	g	g	Conserved
1656	t	t	t	t	t	t	t	t	t	t	t	t	t	t	t	t	t	t	t	t	t	t	t	t	Conserved
1657	t	t	t	t	t	t	t	t	t	t	t	t	t	t	t	t	t	t	t	t	t	t	t	t	Conserved
1658	g	g	g	g	g	g	g	g	g	g	g	g	g	g	g	g	g	g	g	g	g	g	g	g	Conserved
1659	g	g	g	g	g	g	g	g	g	g	g	g	g	g	g	g	g	g	g	g	g	g	g	g	Conserved
1660	t	t	t	t	t	t	t	t	t	t	t	t	t	t	t	t	t	t	t	t	t	t	t	t	Conserved
1661	g	g	g	g	g	g	g	g	g	g	g	g	g	g	g	g	g	g	g	g	g	g	g	g	Conserved
1662	a	a	a	a	a	a	a	a	a	a	a	a	a	a	a	a	a	a	a	a	a	a	a	a	Conserved
1663	c	c	c	c	t	c	c	c	c	c	c	c	c	c	c	c	c	c	c	c	c	c	c	c	Conserved
1664	t	t	t	t	t	t	t	t	t	t	t	t	t	t	t	t	t	t	t	t	t	t	t	t	Conserved
1665	t	t	t	t	t	t	t	t	t	t	t	t	t	t	t	t	t	t	t	t	t	t	t	t	Conserved
1666	t	t	t	c	t	t	t	t	t	t	t	t	t	t	t	t	t	t	t	t	t	t	t	t	Conserved
1667	a	a	a	a	a	a	a	a	a	a	a	a	a	a	a	a	a	a	a	a	a	a	a	a	Conserved
1668	a	a	a	a	a	a	a	a	a	a	a	a	a	a	a	a	a	a	a	a	a	a	a	a	Conserved
1669	a	a	a	a	a	a	a	a	a	a	a	a	a	a	a	a	a	a	a	a	a	a	a	a	Conserved
1670	c	c	c	c	c	c	c	c	c	c	c	c	c	c	c	c	c	c	c	c	c	c	c	c	Conserved
1671	t	t	t	t	t	t	t	t	t	t	t	t	t	t	t	t	t	t	t	t	t	t	t	t	Conserved
1672	t	t	t	t	t	t	t	t	t	t	t	t	t	t	t	t	t	g	g	g	g	g	t	t	Category VI
1673	a	a	a	a	a	a	a	a	a	a	a	a	a	a	a	a	a	a	a	a	a	a	a	a	Conserved
1674	a	a	a	a	a	a	a	a	a	a	a	a	a	a	a	a	a	c	c	c	c	c	a	a	Category VI
1675	t	t	t	t	t	t	t	t	t	t	t	t	t	t	t	t	t	t	t	t	t	t	t	t	Conserved
1676	g	g	g	g	g	g	g	g	g	g	g	g	g	g	g	g	g	g	g	g	g	g	g	g	Conserved
1677	a	a	a	a	a	a	a	a	a	a	a	a	a	a	a	a	a	a	a	a	a	a	a	a	Conserved
1678	a	a	a	a	g	a	a	a	a	a	a	a	a	a	a	a	a	a	a	a	a	a	a	a	Conserved
1679	g	g	g	g	g	g	g	g	g	g	g	g	g	g	g	g	g	g	g	g	g	g	g	g	Conserved
1680	a	a	a	a	a	a	a	a	a	a	a	a	a	a	a	a	a	a	a	a	a	a	a	a	Conserved
1681	g	g	g	g	g	g	g	g	g	g	g	g	g	g	g	g	g	g	g	g	g	g	g	g	Conserved
1682	a	a	a	a	a	a	a	a	a	a	a	a	a	a	a	a	a	a	a	a	a	a	a	a	Conserved
1683	t	t	t	t	t	t	t	t	t	t	t	t	t	t	t	t	t	t	t	t	t	t	t	t	Conserved
1684	c	?	t	t	t	c	c	c	c	c	c	t	c	t	t	t	t	c	c	c	c	c	t	t	Polymorphism within bat-CoVs
1685	g	g	g	g	g	g	g	g	g	g	g	g	g	g	g	g	g	g	g	g	g	g	g	g	Conserved
1686	c	c	c	c	c	c	c	c	c	c	c	c	c	c	c	c	c	c	c	c	c	c	c	c	Conserved
1687	c	c	c	c	c	c	c	c	c	c	c	c	c	c	c	c	c	c	c	c	c	c	c	c	Conserved
1688	a	a	a	a	a	a	a	a	a	a	a	a	a	a	a	a	a	a	a	a	a	a	a	a	Conserved
1689	t	t	t	t	t	t	t	t	t	t	t	t	t	t	t	t	t	t	t	t	t	t	t	t	Conserved
1690	t	t	t	t	t	t	t	t	t	t	t	t	t	t	t	t	t	a	a	a	a	a	t	t	Category VI
1691	a	a	a	a	a	a	a	a	a	a	a	a	a	a	a	a	a	a	a	a	a	a	a	a	Conserved
1692	t	t	t	t	t	t	t	t	t	t	t	t	t	t	t	t	t	t	t	t	t	t	t	t	Conserved
1693	t	t	t	t	t	t	t	t	t	t	t	t	t	t	t	t	a	c	c	c	c	c	a	a	Category VI
1694	t	t	t	t	t	t	t	t	t	t	t	t	t	t	t	t	t	t	t	t	t	t	t	t	Conserved
1695	t	t	t	t	t	t	t	t	t	t	t	t	t	t	t	t	t	t	t	t	t	t	t	t	Conserved
1696	g	g	g	g	g	g	g	g	g	g	g	g	g	g	g	g	g	g	g	g	g	g	g	g	Conserved
1697	g	g	g	g	g	g	g	g	g	g	g	g	g	g	g	g	g	g	g	g	g	g	g	g	Conserved
1698	c	c	c	c	c	c	c	c	c	c	c	c	c	c	c	c	c	c	c	c	c	c	c	c	Conserved
1699	a	a	a	a	a	a	a	a	a	a	a	a	a	a	a	a	a	a	a	a	a	a	a	a	Conserved
1700	t	t	t	t	t	t	t	t	t	t	t	t	t	t	t	t	t	t	t	t	t	t	t	t	Conserved
1701	c	c	c	c	c	c	c	c	c	c	c	c	c	c	c	c	c	c	c	c	c	c	c	c	Conserved
1702	t	t	t	t	t	t	t	t	t	t	t	t	t	t	t	t	t	t	t	t	t	t	t	t	Conserved
1703	t	t	t	t	t	t	t	t	t	t	t	t	t	t	t	t	t	t	t	t	t	t	t	t	Conserved
1704	t	t	t	t	t	t	t	t	t	t	t	t	t	t	t	t	t	t	t	t	t	t	t	t	Conserved
1705	t	t	t	t	t	t	t	t	t	t	t	t	t	t	t	t	c	t	t	t	t	t	c	c	Category VI
1706	t	t	t	t	t	t	t	t	t	t	t	t	t	t	t	t	t	t	t	t	t	t	t	t	Conserved
1707	c	c	c	c	c	c	c	c	c	c	c	c	c	c	c	c	c	c	c	c	c	c	c	c	Conserved
1708	t	t	t	t	t	t	t	t	t	t	t	t	t	t	t	t	t	t	t	t	t	t	t	t	Conserved
1709	g	g	g	g	g	g	g	g	g	g	g	g	g	g	g	g	g	g	g	g	g	g	g	g	Conserved
1710	c	c	c	c	c	c	c	c	c	c	c	c	c	c	c	c	c	c	c	c	c	c	c	c	Conserved
1711	t	t	c	t	t	t	t	t	t	t	t	t	t	t	t	t	t	a	a	a	a	a	t	t	Category VI
1712	t	t	t	t	t	t	t	t	t	t	t	t	t	t	t	t	t	t	t	t	t	t	t	t	Conserved
1713	c	c	c	c	c	c	c	c	c	c	c	c	c	c	c	c	c	c	c	c	c	c	c	c	Conserved
1714	c	?	t	t	t	c	c	t	c	c	c	c	c	c	t	t	t	c	c	c	c	c	t	t	Polymorphism within bat-CoVs
1715	a	a	a	a	a	a	a	a	a	a	a	a	a	a	a	a	a	a	a	a	a	a	a	a	Conserved
1716	c	c	t	c	c	c	c	c	c	c	c	c	c	c	c	c	c	c	c	c	c	c	c	c	Conserved
1717	a	a	a	a	a	a	a	a	a	a	a	a	a	a	a	a	a	g	g	g	g	g	a	a	Category VI
1718	a	a	a	a	a	a	a	a	a	a	a	a	a	a	a	a	a	t	a	a	a	a	a	a	Category VI
1719	g	g	g	g	g	g	g	g	g	g	g	g	g	g	g	g	g	g	g	g	g	g	g	g	Conserved
1720	t	t	t	t	t	t	t	t	t	t	t	t	t	t	t	t	t	t	t	t	t	t	t	t	Conserved
1721	g	g	g	g	g	g	g	g	g	t	t	g	t	g	g	g	g	g	g	g	g	g	g	g	Conserved
1722	c	c	c	c	c	c	c	c	c	c	c	c	c	c	c	c	c	c	c	c	c	c	c	c	Conserved
1723	t	t	t	t	t	t	t	t	t	t	t	t	t	t	t	t	t	t	t	t	t	t	t	t	Conserved
1724	t	t	t	t	t	t	t	t	t	t	t	t	t	t	t	t	t	t	t	t	t	t	t	t	Conserved
1725	t	t	t	t	t	t	t	t	t	t	t	t	t	t	t	t	t	t	t	t	t	t	t	t	Conserved
1726	t	t	t	t	t	t	t	t	t	t	t	t	t	t	t	t	t	c	c	c	c	c	t	t	Category VI
1727	g	g	g	g	g	g	g	g	g	g	g	g	g	g	g	g	g	g	g	g	g	g	g	g	Conserved
1728	t	t	t	t	t	t	t	t	t	t	t	t	t	t	t	t	t	t	t	t	t	t	t	t	Conserved
1729	g	?	a	a	a	g	g	g	g	g	g	g	g	g	a	a	a	g	g	g	g	g	a	a	Polymorphism within bat-CoVs
1730	g	g	g	g	g	g	g	g	g	g	g	g	g	g	g	g	g	g	g	g	g	g	g	g	Conserved
1731	a	a	a	a	a	a	a	a	a	a	a	a	a	a	a	a	a	a	a	a	a	a	a	a	Conserved
1732	a	a	a	a	a	a	a	a	a	a	a	a	a	a	a	a	a	a	a	a	a	a	a	a	Conserved
1733	a	a	a	a	g	a	a	a	a	a	a	a	a	a	a	a	a	a	a	a	a	a	a	a	Conserved
1734	c	c	c	c	c	c	c	c	c	c	c	c	c	c	c	c	c	c	c	c	c	c	c	c	Conserved
1735	t	t	t	t	t	t	t	t	t	t	t	t	t	t	t	t	t	t	t	t	t	t	t	t	Conserved
1736	g	g	g	g	g	g	g	g	g	g	g	g	g	g	g	g	g	g	g	g	g	g	g	g	Conserved
1737	t	t	t	t	t	t	t	t	t	t	t	t	t	t	t	t	t	t	t	t	t	t	t	t	Conserved
1738	g	?	a	a	a	g	g	g	g	g	g	g	g	g	a	a	c	g	g	g	g	g	c	c	Polymorphism within bat-CoVs
1739	a	a	a	a	a	a	a	a	a	a	a	a	a	a	a	a	a	a	a	a	a	a	a	a	Conserved
1740	a	a	a	a	a	a	a	a	a	a	a	a	a	a	a	a	a	a	a	a	a	a	a	a	Conserved
1741	a	a	a	a	a	a	a	a	a	a	a	a	a	a	a	a	a	g	g	g	g	g	a	a	Category VI
1742	g	g	g	g	g	g	g	g	g	g	g	g	g	g	g	g	g	g	g	g	g	g	g	g	Conserved
1743	g	g	g	g	g	g	g	g	g	g	g	g	g	g	g	g	g	g	g	g	g	g	g	g	Conserved
1744	t	t	t	t	t	t	t	t	t	t	t	t	t	t	t	t	t	c	c	c	c	c	t	t	Category VI
1745	t	t	t	t	t	t	t	t	t	t	t	t	t	t	t	t	t	t	t	t	t	t	t	t	Conserved
1746	t	t	t	t	t	t	t	t	t	t	t	t	t	t	t	t	t	t	t	t	t	t	t	t	Conserved
1747	g	g	g	g	g	g	g	g	g	g	g	g	g	g	g	g	g	g	g	g	g	g	g	g	Conserved
1748	g	g	g	g	g	g	g	g	g	g	g	g	g	g	g	g	g	g	g	g	g	g	g	g	Conserved
1749	a	a	a	a	a	a	a	a	a	a	a	a	a	a	a	a	a	a	a	a	a	a	a	a	Conserved
1750	t	t	t	t	t	t	t	t	t	t	t	t	t	t	t	t	t	t	t	t	t	t	t	t	Conserved
1751	t	t	t	t	t	t	t	t	t	t	t	t	t	t	t	t	t	t	t	t	t	t	t	t	Conserved
1752	a	a	a	a	a	a	a	a	a	a	a	a	a	a	a	a	a	a	a	a	g	a	a	a	Category VI
1753	t	?	c	c	c	t	t	t	t	t	t	t	t	t	c	c	t	c	c	c	c	c	t	t	Polymorphism within bat-CoVs
1754	a	a	a	a	a	a	a	a	a	a	a	a	a	a	a	a	a	a	a	a	a	a	a	a	Conserved
1755	a	a	a	a	a	a	a	a	a	a	a	a	a	a	a	a	a	a	a	a	a	a	a	a	Conserved
1756	a	a	a	a	a	a	a	a	a	a	a	a	a	a	a	a	a	g	g	g	g	g	a	a	Category VI
1757	g	?	a	a	a	a	a	a	g	g	g	g	g	g	a	a	a	t	t	t	t	t	a	a	Polymorphism within bat-CoVs
1758	c	c	c	c	c	c	c	c	c	t	t	c	t	c	c	c	c	c	c	c	c	c	c	c	Conserved
1759	a	a	a	a	a	a	a	a	a	a	a	a	a	a	a	a	a	t	t	t	t	t	a	a	Category VI
1760	t	t	t	t	t	t	t	t	t	t	t	t	t	t	t	t	t	t	t	t	t	t	t	t	Conserved
1761	t	t	t	t	t	t	t	t	t	t	t	t	t	t	t	t	t	t	t	t	t	t	t	t	Conserved
1762	c	c	c	c	c	c	c	c	c	c	c	c	c	c	c	c	c	c	c	c	c	c	c	c	Conserved
1763	a	a	a	a	a	a	a	a	a	a	a	a	a	a	a	a	a	a	a	a	a	a	a	a	Conserved
1764	a	a	a	a	a	a	a	a	a	a	a	a	a	a	a	a	a	a	a	a	a	a	a	a	Conserved
1765	a	a	a	a	a	a	a	a	a	a	a	a	a	a	a	a	a	a	a	a	a	a	a	a	Conserved
1766	c	c	c	c	c	c	c	c	c	c	c	c	c	c	c	c	c	c	c	c	c	c	c	c	Conserved
1767	a	a	a	a	a	a	a	a	g	a	a	a	a	a	a	a	a	a	a	a	a	a	a	a	Conserved
1768	a	a	a	a	a	a	a	a	a	c	c	a	c	a	a	a	g	a	a	a	a	a	g	g	Category VI
1769	a	a	a	a	a	a	a	a	a	a	a	a	a	a	a	a	a	a	a	a	a	a	a	a	Conserved
1770	t	t	t	t	t	t	t	t	t	t	t	t	t	t	t	t	t	t	t	t	t	t	t	t	Conserved
1771	t	t	t	t	t	t	t	t	t	t	t	t	t	t	t	t	t	t	t	t	t	t	t	t	Conserved
1772	g	g	g	g	g	g	g	g	g	g	g	g	g	g	g	g	g	g	g	g	g	g	g	g	Conserved
1773	t	t	t	t	t	t	t	t	t	t	t	t	t	t	t	t	t	t	t	t	t	t	t	t	Conserved
1774	t	t	t	t	t	t	t	t	t	t	t	t	t	t	t	t	t	t	t	t	t	t	t	t	Conserved
1775	g	g	g	g	g	g	g	g	g	g	g	g	g	g	g	g	g	g	g	g	g	g	g	g	Conserved
1776	a	a	a	a	a	a	a	a	a	a	a	a	a	a	a	a	a	a	a	a	a	a	a	a	Conserved
1777	a	a	a	a	a	a	a	a	a	a	a	a	a	a	a	a	a	a	a	a	a	a	a	a	Conserved
1778	t	t	t	t	t	t	t	t	t	t	t	t	t	t	t	t	t	t	t	t	t	t	t	t	Conserved
1779	c	c	c	c	c	c	c	c	c	c	c	c	c	c	c	c	c	c	c	c	c	c	c	c	Conserved
1780	c	c	c	c	c	c	c	c	c	c	c	c	c	c	c	c	c	c	c	c	c	c	c	c	Conserved
1781	t	t	t	t	t	t	t	t	t	t	t	t	t	t	t	t	t	t	t	t	t	t	t	t	Conserved
1782	g	g	g	g	g	g	g	g	g	g	g	g	g	g	g	g	g	g	g	g	g	g	g	g	Conserved
1783	t	t	t	t	t	t	t	c	t	t	t	t	t	t	t	t	t	t	t	t	t	t	t	t	Conserved
1784	g	g	g	g	g	g	g	g	g	g	g	g	g	g	g	g	g	g	g	g	g	g	g	g	Conserved
1785	g	g	g	g	g	g	g	g	g	g	g	g	g	g	g	g	g	g	g	g	g	g	g	g	Conserved
1786	t	t	t	t	t	t	t	t	t	t	t	t	t	t	t	t	t	t	t	t	t	t	t	t	Conserved
1787	a	a	a	a	a	a	a	a	a	a	a	a	a	a	a	a	a	a	a	a	a	a	a	a	Conserved
1788	a	a	a	a	a	a	a	a	a	a	a	a	a	a	a	a	a	a	a	a	a	a	a	a	Conserved
1789	t	?	c	c	t	t	t	c	t	t	t	t	t	t	c	c	c	c	c	c	c	c	c	c	Polymorphism within bat-CoVs
1790	t	t	t	t	t	t	t	t	t	t	t	t	t	t	t	t	t	t	t	t	t	t	t	t	Conserved
1791	t	t	t	t	t	t	t	t	t	t	t	t	t	t	t	t	t	t	t	t	t	t	t	t	Conserved
1792	t	t	t	t	t	t	t	t	t	t	t	t	t	t	t	t	t	t	t	t	t	t	t	t	Conserved
1793	a	a	a	a	a	a	a	a	a	a	a	a	a	a	a	a	a	a	a	a	a	a	a	a	Conserved
1794	a	a	a	a	a	a	a	a	a	a	a	a	a	a	a	a	a	a	a	a	a	a	a	a	Conserved
1795	a	a	a	a	a	a	a	a	a	a	a	a	a	a	a	a	a	a	a	a	a	a	a	a	Conserved
1796	g	g	g	g	g	g	g	g	g	g	g	g	g	g	g	g	g	g	g	g	g	g	g	g	Conserved
1797	t	t	t	t	t	t	t	t	t	t	t	t	t	t	t	t	t	t	t	t	t	t	t	t	Conserved
1798	t	t	t	t	t	t	t	t	t	t	t	t	t	t	t	t	t	a	a	a	a	a	t	t	Category VI
1799	a	a	a	a	a	a	a	a	a	a	a	a	a	a	a	a	a	a	a	a	a	a	a	a	Conserved
1800	c	c	c	c	c	c	c	c	c	c	c	c	c	c	c	c	c	c	c	c	c	c	c	c	Conserved
1801	a	a	g	t	a	a	a	a	a	a	a	a	a	a	a	a	c	c	c	c	c	c	c	c	Category VI
1802	a	a	a	a	a	a	a	a	a	a	a	a	a	a	a	a	a	a	a	a	a	a	a	a	Conserved
1803	a	a	a	a	a	a	a	a	a	a	a	a	a	a	a	a	a	a	a	a	a	a	a	a	Conserved
1804	a	a	g	a	a	a	a	g	a	a	a	a	a	a	a	a	a	g	g	g	g	g	a	a	Category VI
1805	g	g	g	g	g	g	g	g	g	g	g	g	g	g	g	g	g	g	g	g	g	g	g	g	Category V
1806	g	g	g	g	g	g	g	g	g	g	g	g	g	g	g	g	g	g	g	g	g	g	g	g	Conserved
1807	a	a	a	a	a	a	a	g	a	a	a	a	a	a	a	a	c	a	a	a	a	a	c	a	Category VI
1808	a	a	a	a	a	a	a	a	a	a	a	a	a	a	a	a	a	a	a	a	a	a	a	a	Conserved
1809	a	a	a	a	a	a	a	a	a	a	a	a	a	a	a	a	a	a	a	a	a	a	a	a	Conserved
1810	a	a	a	g	a	a	a	g	a	a	a	a	a	a	a	a	a	a	a	a	a	a	a	a	Conserved
1811	g	g	g	g	g	g	g	g	g	g	g	g	g	g	g	g	g	t	t	t	t	t	g	g	Category VI
1812	c	c	c	c	t	c	c	c	c	c	c	c	c	c	t	t	c	t	t	t	t	t	c	c	Category VI
1813	t	t	a	t	t	t	t	a	t	t	t	t	t	t	t	t	t	c	c	c	c	c	t	t	Category VI
1814	a	a	a	a	a	a	a	a	a	a	a	a	a	a	a	a	a	a	a	a	a	a	a	a	Conserved
1815	a	a	a	a	a	a	a	a	a	a	a	a	a	a	a	a	a	a	a	a	a	a	a	a	Conserved
1816	a	?	g	g	g	a	a	g	a	a	a	g	a	g	g	g	g	g	g	g	g	g	g	g	Polymorphism within bat-CoVs
1817	a	a	a	a	a	a	a	a	a	a	a	a	a	a	a	a	a	a	a	a	a	a	a	a	Conserved
1818	a	a	a	a	a	a	a	a	a	a	a	a	a	a	a	a	a	a	a	a	a	a	a	a	Conserved
1819	a	a	a	g	a	a	a	a	a	a	a	a	a	a	a	a	g	g	g	g	g	g	g	g	Category VI
1820	g	g	g	g	g	g	g	g	g	g	g	g	g	g	g	g	g	a	a	a	a	a	g	g	Category VI
1821	g	g	g	g	g	g	g	g	g	g	g	g	g	g	g	g	g	a	a	a	a	a	g	g	Category VI
1822	t	t	t	t	t	t	t	t	t	t	t	t	t	t	t	t	t	t	t	t	t	t	t	t	Conserved
1823	g	g	g	g	g	g	g	g	g	g	g	g	g	g	g	g	g	g	g	g	g	g	g	g	Conserved
1824	c	c	c	c	c	c	c	c	c	c	c	c	c	c	c	c	c	c	c	c	c	c	c	c	Conserved
1825	c	c	c	c	t	c	c	t	t	c	c	c	c	c	c	c	t	t	t	t	t	t	t	t	Category VI
1826	t	t	t	t	t	t	t	t	t	t	t	t	t	t	t	t	t	t	t	t	t	t	t	t	Conserved
1827	g	g	g	g	g	g	g	g	g	g	g	g	g	g	g	g	g	g	g	g	g	g	g	g	Conserved
1828	g	g	g	g	g	g	g	g	g	g	g	g	g	g	g	g	g	g	g	g	g	g	g	g	Conserved
1829	a	a	a	a	a	a	a	a	a	a	a	a	a	a	a	a	a	a	a	a	a	a	a	a	Conserved
1830	a	a	a	a	a	a	a	a	a	a	a	a	a	a	a	a	a	a	a	a	a	a	a	a	Conserved
1831	t	?	c	c	c	t	t	c	t	t	t	t	t	t	t	t	t	t	t	t	t	t	t	t	Polymorphism within bat-CoVs
1832	a	a	a	a	a	a	a	a	a	a	a	a	a	a	a	a	a	a	a	a	a	a	a	a	Conserved
1833	t	t	t	t	t	t	t	t	t	t	t	t	t	t	t	t	t	t	t	t	t	t	t	t	Conserved
1834	t	t	a	t	t	t	t	t	t	t	t	t	t	t	t	t	t	t	t	t	t	t	t	t	Conserved
1835	g	g	g	g	g	g	g	g	g	g	g	g	g	g	g	g	g	g	g	g	g	g	g	g	Conserved
1836	g	g	g	g	g	g	g	g	g	g	g	g	g	g	g	g	g	g	g	g	g	g	g	g	Conserved
1837	t	t	t	g	t	t	t	t	t	t	t	t	t	t	t	t	t	t	t	t	t	t	t	t	Conserved
1838	g	g	g	g	g	g	g	g	g	g	g	g	g	g	g	g	g	g	g	g	g	g	g	g	Conserved
1839	a	a	a	a	a	a	a	a	a	a	a	a	a	a	a	a	a	a	a	a	a	a	a	a	Conserved
1840	a	a	a	a	a	a	a	a	a	a	a	a	a	a	a	a	g	a	a	a	a	a	g	g	Category VI
1841	c	c	c	c	c	c	c	c	c	c	c	c	c	c	c	c	c	c	c	c	c	c	c	c	Conserved
1842	a	a	a	a	a	a	a	a	a	a	a	a	a	a	a	a	a	c	c	c	c	c	a	a	Category VI
1843	g	?	a	g	a	g	g	a	g	g	g	g	g	g	a	a	a	a	a	a	a	a	a	a	Polymorphism within bat-CoVs
1844	a	a	a	a	a	a	a	a	a	a	a	a	a	a	a	a	a	a	a	a	a	a	a	a	Conserved
1845	a	a	g	a	a	a	a	a	a	a	a	a	a	a	a	a	a	a	a	a	a	a	a	a	Conserved
1846	a	a	t	a	c	a	a	a	a	a	a	a	a	a	a	a	a	g	g	g	g	g	a	a	Category VI
1847	t	t	t	t	t	t	t	t	t	t	t	t	t	t	a	a	t	t	t	t	t	t	t	t	Conserved
1848	c	c	c	c	c	c	c	c	c	c	c	c	c	c	c	c	c	c	c	c	c	c	c	c	Conserved
1849	a	a	a	a	a	a	a	a	a	a	a	a	a	a	a	a	a	c	c	c	c	c	a	a	Category VI
1850	a	a	a	a	a	a	a	a	a	a	a	a	a	a	a	a	a	a	a	a	a	a	a	a	Conserved
1851	t	t	t	t	t	t	t	t	t	t	t	t	t	t	t	t	t	t	t	t	t	t	t	t	Conserved
1852	a	a	a	a	a	a	a	a	a	a	a	a	a	a	a	a	a	a	a	a	a	a	a	a	Conserved
1853	c	c	c	c	c	c	c	t	c	c	c	c	c	c	t	t	c	c	c	c	c	c	c	c	Conserved
1854	t	t	t	t	t	t	t	t	t	t	t	t	t	t	t	t	t	t	t	t	t	t	t	t	Conserved
1855	g	g	g	g	g	g	g	g	g	g	g	g	g	g	g	g	g	g	g	g	g	g	g	g	Conserved
1856	a	a	a	a	a	a	a	a	a	a	a	a	a	a	a	a	a	a	a	a	a	a	a	a	Conserved
1857	g	g	g	g	g	g	g	g	g	g	g	g	g	g	g	g	g	g	g	g	g	g	g	g	Conserved
1858	t	t	t	t	t	t	t	t	t	t	t	t	t	t	t	t	t	c	c	c	c	c	t	t	Category VI
1859	c	c	c	c	c	c	c	c	c	c	c	c	c	c	c	c	c	c	c	c	c	c	c	c	Conserved
1860	c	c	c	c	c	c	c	c	c	c	c	c	c	c	c	c	c	c	c	c	c	c	c	c	Conserved
1861	t	t	g	t	t	t	t	t	t	t	t	t	t	t	t	t	t	t	t	t	t	t	t	t	Conserved
1862	c	c	c	c	c	c	c	c	c	c	c	c	c	c	c	c	t	c	c	c	c	c	t	t	Category VI
1863	t	t	t	t	t	t	t	t	t	t	t	t	t	t	t	t	t	t	t	t	t	t	t	t	Conserved
1864	t	t	c	t	t	t	t	t	t	t	t	t	t	t	t	t	g	g	g	g	g	g	g	g	Category VI
1865	t	t	t	t	t	t	t	t	t	t	t	t	t	t	t	t	t	t	t	t	t	t	t	t	Conserved
1866	a	a	a	a	a	a	a	a	a	a	a	a	a	a	a	a	a	a	a	a	a	a	a	a	Conserved
1867	t	t	t	t	t	t	t	t	t	t	t	t	t	t	t	t	t	t	t	t	t	t	t	t	Conserved
1868	g	g	g	g	g	g	g	g	g	g	g	g	g	g	g	g	g	g	g	g	g	g	g	g	Conserved
1869	c	c	c	c	c	c	c	c	c	c	c	c	c	c	c	c	c	c	c	c	c	c	c	c	Conserved
1870	a	a	g	a	a	a	a	a	a	a	a	a	a	a	a	a	a	a	a	a	a	a	a	a	Conserved
1871	t	t	t	t	t	t	t	t	t	t	t	t	t	t	t	t	t	t	t	t	t	t	t	t	Conserved
1872	t	t	t	t	t	t	t	t	t	t	t	t	t	t	t	t	t	t	t	t	t	t	t	t	Conserved
1873	t	t	c	t	t	t	t	t	t	t	t	t	t	t	t	t	t	t	t	t	t	t	t	t	Conserved
1874	g	g	c	g	g	g	g	g	g	g	g	g	g	g	g	g	g	c	c	c	c	c	g	g	Category VI
1875	c	c	c	c	c	c	c	c	c	c	c	c	c	c	c	c	c	c	c	c	c	c	c	c	Conserved
1876	a	a	t	a	a	a	a	g	a	a	a	a	a	a	a	a	a	c	c	c	c	c	a	a	Category VI
1877	t	t	t	t	t	t	t	t	t	t	t	t	t	t	t	t	t	t	t	t	t	t	t	t	Conserved
1878	c	c	c	c	c	c	c	c	c	c	c	c	c	c	c	c	c	c	c	c	c	c	c	c	Conserved
1879	a	a	a	a	a	a	a	a	a	a	a	a	a	a	a	a	t	a	a	a	a	a	t	t	Category VI
1880	g	g	g	g	g	g	g	g	g	g	g	g	g	g	g	g	g	g	g	g	g	g	g	g	Conserved
1881	a	a	a	a	a	a	a	a	a	a	a	a	a	a	a	a	a	a	a	a	a	a	a	a	Conserved
1882	g	g	t	g	g	g	g	g	g	g	g	g	g	g	g	g	a	a	a	a	a	a	a	a	Category VI
1883	g	g	g	g	g	g	g	g	g	g	g	g	g	g	g	g	g	g	g	g	g	g	g	g	Conserved
1884	c	c	c	c	c	c	c	c	c	c	c	c	c	c	c	c	c	c	c	c	c	c	c	c	Conserved
1885	t	?	t	t	t	t	t	t	t	a	a	t	a	t	c	c	t	t	t	t	t	t	t	t	Polymorphism within bat-CoVs
1886	g	g	g	g	g	g	g	g	g	g	g	g	g	g	g	g	g	g	g	g	g	g	g	g	Conserved
1887	c	c	c	c	c	c	c	c	c	c	c	c	c	c	c	c	c	c	c	c	c	c	c	c	Conserved
1888	t	t	t	t	t	t	t	t	t	t	t	t	t	t	t	t	t	t	t	t	t	t	t	t	Conserved
1889	c	c	c	c	c	c	c	c	c	c	c	c	c	c	c	c	c	c	c	c	c	c	c	c	Conserved
1890	g	g	a	g	g	g	g	g	g	g	g	g	g	g	g	g	g	g	g	g	g	g	g	g	Conserved
1891	t	t	t	t	t	t	t	t	t	t	t	t	t	t	t	t	t	t	t	t	t	t	t	t	Conserved
1892	g	g	g	g	g	g	g	g	g	g	g	g	g	g	g	g	g	g	g	g	g	g	g	g	Conserved
1893	t	t	t	t	t	t	t	t	t	t	t	t	t	t	t	t	t	t	t	t	t	t	t	t	Conserved
1894	t	t	t	t	t	t	t	t	t	t	t	t	t	t	t	t	t	g	g	g	g	g	t	t	Category VI
1895	g	g	g	g	g	g	g	g	g	g	g	g	g	g	g	g	a	g	g	g	g	g	a	a	Category VI
1896	t	t	t	t	t	t	t	t	t	t	t	t	t	t	t	t	t	t	t	t	t	t	t	t	Conserved
1897	a	?	a	g	g	a	a	t	a	a	a	g	a	g	a	a	a	a	a	a	a	a	a	a	Polymorphism within bat-CoVs
1898	c	c	c	c	c	c	c	c	c	c	c	c	c	c	c	c	c	c	c	c	c	c	c	c	Conserved
1899	g	g	g	g	g	g	g	g	g	g	g	g	g	g	g	g	g	g	g	g	g	g	g	g	Conserved
1900	a	?	g	c	c	a	g	a	a	a	a	a	a	a	t	t	c	t	t	t	t	t	c	c	Polymorphism within bat-CoVs
1901	t	t	t	t	t	t	t	t	t	t	t	t	t	t	t	t	g	t	t	t	t	t	g	g	Category VI
1902	c	c	c	c	c	c	c	c	c	c	c	c	c	c	c	c	c	c	c	c	c	c	c	c	Conserved
1903	a	?	t	c	c	a	a	a	a	t	t	a	t	a	c	c	c	c	c	c	c	c	c	c	Polymorphism within bat-CoVs
1904	a	a	a	a	a	a	a	a	a	a	a	a	a	a	a	a	a	a	a	a	a	a	a	a	Conserved
1905	t	t	t	t	t	t	t	t	t	t	t	t	t	t	t	t	t	t	t	t	t	t	t	t	Conserved
1906	t	?	c	t	c	t	t	t	t	t	t	t	t	t	c	c	t	t	t	t	t	t	t	t	Polymorphism within bat-CoVs
1907	t	t	t	t	t	t	t	t	t	t	t	t	t	t	t	t	t	t	t	t	t	t	t	t	Conserved
1908	t	t	t	t	t	t	t	t	t	t	t	t	t	t	t	t	t	t	t	t	t	t	t	t	Conserved
1909	c	c	c	t	c	c	c	c	c	c	c	t	c	t	c	c	c	t	t	t	t	t	c	c	Category V
1910	t	t	t	t	t	t	t	t	t	t	t	t	t	t	t	t	t	t	t	t	t	t	t	t	Conserved
1911	c	c	c	c	c	c	c	c	c	c	c	c	c	c	c	c	c	c	c	c	c	c	c	c	Conserved
1912	c	?	a	t	t	c	c	c	t	c	c	c	c	c	t	t	t	a	a	a	a	a	t	t	Polymorphism within bat-CoVs
1913	c	c	c	c	c	c	c	c	c	c	c	c	c	c	c	c	c	c	c	c	c	c	c	c	Conserved
1914	g	g	g	g	g	g	g	g	g	g	g	g	g	g	g	g	g	g	g	g	g	g	g	g	Conserved
1915	c	c	c	t	c	c	c	c	c	c	c	c	c	c	c	c	t	c	c	c	c	c	t	t	Category VI
1916	a	a	a	a	a	a	a	a	a	a	a	a	a	a	a	a	a	a	a	a	a	a	a	a	Conserved
1917	c	c	c	c	c	c	c	c	c	c	c	c	c	c	c	c	c	c	c	c	c	c	c	c	Conserved
1918	t	?	a	t	t	t	t	t	t	t	t	c	t	c	c	c	t	t	t	t	t	t	t	t	Polymorphism within bat-CoVs
1919	c	c	c	c	c	c	c	c	c	c	c	c	c	c	t	t	c	c	c	c	c	c	c	c	Conserved
1920	t	t	t	t	t	t	t	t	t	t	t	t	t	t	t	t	t	t	t	t	t	t	t	t	Conserved
1921	t	t	a	t	t	t	t	t	t	t	t	t	t	t	t	t	t	t	t	t	t	t	t	t	Conserved
1922	g	g	g	g	g	g	g	g	g	g	g	g	g	g	g	g	g	g	g	g	g	g	g	g	Conserved
1923	a	a	a	a	a	a	a	a	a	a	a	a	a	a	a	a	a	a	a	a	a	a	a	a	Conserved
1924	a	a	a	a	a	a	a	a	a	a	a	a	a	a	a	a	a	a	a	a	a	a	a	a	Conserved
1925	a	a	a	a	a	a	a	a	a	a	a	a	a	a	a	a	a	a	a	a	a	a	a	a	Conserved
1926	c	c	c	c	c	c	c	c	c	c	c	c	c	c	c	c	c	c	c	c	c	c	c	c	Conserved
1927	t	t	t	t	t	t	t	t	t	t	t	t	t	t	t	t	t	t	t	t	t	t	t	t	Conserved
1928	g	g	g	g	g	g	g	g	g	g	g	g	g	g	g	g	g	g	g	g	g	g	g	g	Conserved
1929	c	c	c	c	c	c	c	c	c	c	c	c	c	c	c	c	c	c	c	c	c	c	c	c	Conserved
1930	t	t	t	t	t	t	t	t	t	t	t	t	t	t	t	t	t	t	t	t	t	t	t	t	Conserved
1931	c	c	c	c	c	c	c	c	c	c	c	c	c	c	c	c	c	c	c	c	c	c	c	c	Conserved
1932	a	a	a	a	a	a	a	a	a	a	a	a	a	a	a	a	a	a	a	a	a	a	a	a	Conserved
1933	a	a	c	a	a	a	a	a	a	a	a	a	a	a	a	a	a	a	a	a	a	a	a	a	Conserved
1934	a	?	c	t	c	a	a	a	a	a	a	a	a	a	c	c	c	c	c	c	c	c	c	c	Polymorphism within bat-CoVs
1935	a	a	a	a	a	a	a	a	g	a	a	a	a	a	g	g	a	a	a	a	a	a	a	a	Conserved
1936	t	?	t	c	c	c	t	t	c	t	t	t	t	t	t	t	c	c	c	c	c	c	c	c	Polymorphism within bat-CoVs
1937	t	t	t	t	t	t	t	t	t	t	t	t	t	t	t	t	t	t	t	t	t	t	t	t	Conserved
1938	c	c	c	c	c	c	c	c	c	c	c	c	c	c	c	c	c	c	c	c	c	c	c	c	Conserved
1939	t	?	t	t	a	t	t	c	c	t	t	t	t	t	a	a	a	t	t	t	t	t	a	a	Polymorphism within bat-CoVs
1940	g	g	g	g	g	g	g	g	g	g	g	g	g	g	g	g	g	g	g	g	g	g	g	g	Conserved
1941	t	t	t	t	t	t	t	t	t	t	t	t	t	t	t	t	t	t	t	t	t	t	t	t	Conserved
1942	g	g	g	g	g	g	g	g	g	g	g	g	g	g	g	g	t	g	g	g	g	g	t	t	Category VI
1943	c	c	c	c	c	c	c	c	c	c	c	c	c	c	c	c	c	c	c	c	c	c	c	c	Conserved
1944	g	g	a	g	g	g	a	g	g	g	g	g	g	g	g	g	g	g	g	g	g	g	g	g	Conserved
1945	t	t	t	t	t	t	t	t	t	t	t	t	t	t	t	t	t	t	t	t	t	t	t	t	Conserved
1946	g	g	g	g	g	g	g	g	g	g	g	g	g	g	g	g	g	g	g	g	g	g	g	g	Conserved
1947	t	t	t	t	t	t	t	c	t	t	t	t	t	t	t	t	t	t	t	t	t	t	t	t	Conserved
1948	t	c	c	c	c	c	c	c	c	c	c	c	c	c	c	c	c	c	c	c	c	c	c	c	Category IV
1949	t	t	t	t	t	t	t	t	t	t	t	t	t	t	c	c	c	t	t	t	t	t	c	c	Category VI
1950	t	t	t	t	t	t	t	t	t	t	t	t	t	t	t	t	t	t	t	t	t	t	t	t	Conserved
1951	a	a	a	a	a	a	a	a	a	a	a	a	a	a	a	a	a	g	g	g	g	g	a	a	Category VI
1952	c	c	c	c	c	c	c	c	c	c	c	c	c	c	c	c	c	c	c	c	c	c	c	c	Conserved
1953	a	a	a	a	a	a	a	a	a	a	a	a	a	a	a	a	a	a	a	a	a	a	a	a	Conserved
1954	g	g	a	a	g	g	g	g	g	g	g	g	g	g	g	g	a	a	a	a	a	a	a	a	Category VI
1955	a	a	a	c	a	a	a	a	a	a	a	a	a	a	c	c	c	a	a	a	a	a	c	c	Category VI
1956	a	a	a	a	a	a	a	a	a	a	a	a	a	a	a	a	a	a	a	a	a	a	a	a	Conserved
1957	g	g	g	g	g	g	g	g	g	g	a	a	g	a	g	g	g	g	g	g	g	g	g	g	Conserved
1958	g	g	g	g	g	g	g	g	g	g	g	g	g	g	g	g	g	g	g	g	g	g	g	g	Conserved
1959	c	c	c	c	c	c	c	c	c	c	c	c	c	c	c	c	c	c	c	c	c	c	c	c	Conserved
1960	c	?	t	c	c	c	t	c	c	c	t	t	c	t	t	t	c	c	c	c	c	c	c	c	Polymorphism within bat-CoVs
1961	g	g	g	g	g	g	g	g	g	g	g	g	g	g	g	g	g	g	g	g	g	g	g	g	Conserved
1962	c	c	c	c	c	c	c	c	c	c	c	c	c	c	c	c	c	c	c	c	c	c	c	c	Conserved
1963	t	?	t	c	c	t	t	t	t	c	t	t	c	t	t	t	t	t	t	t	t	t	t	t	Polymorphism within bat-CoVs
1964	a	a	a	a	a	a	a	a	a	a	a	a	a	a	a	a	a	a	a	a	a	a	a	a	Conserved
1965	t	t	t	t	t	t	t	t	t	t	t	t	t	t	t	t	t	t	t	t	t	t	t	t	Conserved
1966	a	a	a	a	a	a	a	a	a	a	a	a	a	a	a	a	a	t	t	t	t	t	a	a	Category VI
1967	a	a	a	a	a	a	a	a	a	a	a	a	a	a	a	a	a	a	a	a	a	a	a	a	Conserved
1968	c	c	t	c	t	c	c	c	c	c	c	c	c	c	c	c	c	c	c	c	c	c	c	c	Conserved
1969	a	a	t	a	a	a	a	a	a	a	a	a	a	a	t	t	t	a	a	a	a	a	t	t	Category VI
1970	a	a	a	a	a	a	a	a	a	a	a	a	a	a	a	a	a	a	a	a	a	a	a	a	Conserved
1971	t	t	t	t	t	t	t	t	t	t	t	t	t	t	t	t	t	t	t	t	t	t	t	t	Conserved
1972	a	?	c	c	a	a	a	a	a	a	c	c	a	c	a	a	t	t	t	t	t	t	t	t	Polymorphism within bat-CoVs
1973	c	?	t	t	t	c	t	c	c	c	c	c	c	c	c	c	c	c	c	c	c	c	c	c	Polymorphism within bat-CoVs
1974	t	t	t	t	t	t	t	t	t	t	t	t	t	t	t	t	t	t	t	t	t	t	t	t	Conserved
1975	a	a	a	a	a	a	a	a	a	a	a	a	a	a	a	a	t	g	g	g	g	g	t	t	Category VI
1976	g	g	g	g	g	g	g	g	g	g	g	g	g	g	g	g	g	g	g	g	g	g	g	g	Conserved
1977	a	a	a	a	a	a	a	a	a	a	a	a	a	a	a	a	a	a	a	a	a	a	a	a	Conserved
1978	t	t	t	t	t	t	t	t	t	t	t	t	t	t	t	t	t	c	c	c	c	c	t	t	Category VI
1979	g	g	g	g	g	g	g	g	g	g	g	g	g	g	g	g	g	g	g	g	g	g	g	g	Conserved
1980	g	g	g	g	g	g	g	g	g	g	g	g	g	g	g	g	g	g	g	g	g	g	g	g	Conserved
1981	a	a	a	a	a	a	a	a	a	a	a	a	a	a	a	a	a	a	a	a	a	a	a	a	Conserved
1982	a	a	a	a	a	a	a	a	a	a	a	a	a	a	a	a	a	a	a	a	a	a	a	a	Conserved
1983	t	t	t	t	t	t	t	t	t	t	t	t	t	t	t	t	t	t	t	t	t	t	t	t	Conserved
1984	t	t	t	t	t	t	t	t	t	t	t	t	t	t	c	c	t	t	t	t	t	t	t	t	Conserved
1985	t	t	t	t	t	t	t	t	t	t	t	t	t	t	t	t	t	t	t	t	t	t	t	t	Conserved
1986	c	c	c	c	c	c	c	c	c	c	c	c	c	c	c	c	c	c	c	c	c	c	c	c	Conserved
1987	a	a	a	a	a	a	a	a	a	a	a	a	a	a	a	a	a	a	a	a	a	a	a	a	Conserved
1988	c	c	c	c	c	c	c	c	c	c	c	c	c	c	c	c	c	c	c	c	c	c	c	c	Conserved
1989	a	a	a	a	a	a	a	a	a	a	a	a	a	a	a	a	a	a	a	a	a	a	a	a	Conserved
1990	g	g	g	g	g	g	g	g	g	g	g	g	g	g	g	g	g	g	g	g	g	g	g	g	Conserved
1991	t	t	t	t	t	t	t	t	t	t	t	t	t	t	t	t	t	t	t	t	t	t	t	t	Conserved
1992	a	a	a	a	a	a	a	a	a	a	a	a	a	a	g	g	a	a	a	a	a	a	a	a	Conserved
1993	t	t	t	t	t	t	t	c	t	t	t	t	t	t	t	t	t	c	c	c	c	c	t	t	Category VI
1994	t	t	t	t	t	t	t	t	t	t	t	t	t	t	t	t	t	t	t	t	t	t	t	t	Conserved
1995	c	c	c	c	c	c	c	c	c	c	c	c	c	c	c	c	c	c	c	c	c	c	c	c	Conserved
1996	a	a	a	c	a	a	a	a	a	a	a	a	a	a	a	a	a	a	a	a	a	a	a	a	Conserved
1997	c	?	t	c	c	c	c	c	c	c	c	t	c	t	t	t	c	c	c	c	c	c	c	c	Polymorphism within bat-CoVs
1998	t	t	t	t	t	t	t	t	t	t	t	t	t	t	t	t	t	t	t	t	t	t	t	t	Conserved
1999	g	g	g	g	g	g	g	g	g	g	g	g	g	g	g	g	g	c	c	c	c	c	g	g	Category VI
2000	a	a	a	a	a	a	a	a	a	a	a	a	a	a	a	a	a	a	a	a	a	a	a	a	Conserved
2001	g	g	g	g	g	g	g	g	g	g	g	g	g	g	g	g	g	g	g	g	g	g	g	g	Conserved
2002	a	a	a	a	a	a	a	a	a	a	a	a	a	a	a	a	a	a	a	a	a	a	a	a	Conserved
2003	c	c	c	c	c	c	c	c	c	c	c	c	c	c	c	c	c	t	t	t	t	t	c	c	Category VI
2004	t	t	t	t	t	t	t	t	t	t	t	t	t	t	t	t	t	t	t	t	t	t	t	t	Conserved
2005	c	c	c	c	c	c	c	c	c	c	c	c	c	c	t	t	c	g	g	g	g	g	c	c	Category VI
2006	a	a	a	a	a	a	a	a	a	a	a	a	a	a	a	a	a	a	a	a	a	a	a	a	Conserved
2007	t	t	t	t	t	t	t	t	t	t	t	t	t	t	t	t	t	t	t	t	t	t	t	t	Conserved
2008	t	t	t	t	t	t	t	t	t	t	t	t	t	t	t	t	t	t	t	t	t	t	t	t	Conserved
2009	g	g	g	g	g	g	g	g	g	g	g	g	g	g	g	g	g	g	g	g	g	g	g	g	Conserved
2010	a	a	a	a	a	a	a	a	a	a	a	a	a	a	a	a	a	a	a	a	a	a	a	a	Conserved
2011	t	t	t	t	t	t	t	t	t	t	t	t	t	t	t	t	t	t	t	t	t	t	t	t	Conserved
2012	g	g	g	g	g	g	g	g	g	g	g	g	g	g	g	g	g	g	g	g	g	g	g	g	Conserved
2013	c	c	c	c	c	c	c	c	c	c	c	c	c	c	c	c	c	c	c	c	c	c	c	c	Conserved
2014	t	t	t	t	t	t	t	t	t	t	t	t	t	t	c	c	t	t	t	t	t	t	t	t	Conserved
2015	a	a	a	a	a	a	a	a	a	a	a	a	a	a	a	a	a	a	a	a	a	a	a	a	Conserved
2016	t	t	t	t	t	t	t	t	t	t	t	t	t	t	t	t	t	t	t	t	t	t	t	t	Conserved
2017	g	g	g	g	g	g	g	g	g	g	g	g	g	g	g	g	g	g	g	g	g	g	g	g	Conserved
2018	a	a	a	a	a	a	a	a	a	a	a	a	a	a	a	a	a	t	t	t	t	t	a	a	Category VI
2019	t	t	t	t	t	t	t	t	t	t	t	t	t	t	t	t	t	t	t	t	t	t	t	t	Conserved
2020	g	g	g	g	g	g	g	g	g	g	g	g	g	g	g	g	g	g	g	g	g	g	g	g	Conserved
2021	t	t	t	t	t	t	t	t	t	t	t	t	t	t	t	t	t	t	t	t	t	t	t	t	Conserved
2022	t	t	t	t	t	t	t	t	t	t	t	t	t	t	t	t	t	t	t	t	t	t	t	t	Conserved
2023	c	c	c	c	c	c	c	c	t	c	c	c	c	c	t	t	c	c	c	c	c	c	c	c	Conserved
2024	a	a	a	a	a	a	a	a	a	a	a	a	a	a	a	a	a	a	a	a	a	a	a	a	Conserved
2025	c	c	c	c	c	c	c	c	c	c	c	c	c	c	c	c	c	c	c	c	c	c	c	c	Conserved
2026	a	a	a	a	g	a	a	a	a	a	a	a	a	a	g	g	a	g	g	g	g	g	a	a	Category VI
2027	t	t	t	t	t	t	t	t	t	t	t	t	t	t	t	t	t	t	t	t	t	t	t	t	Conserved
2028	c	c	c	c	c	c	c	c	c	c	c	c	c	c	c	c	c	c	c	c	c	c	c	c	Conserved
2029	t	?	t	t	t	t	t	t	a	g	g	t	g	t	t	t	t	t	t	t	t	t	t	t	Polymorphism within bat-CoVs
2030	g	g	g	g	g	g	g	g	g	g	g	g	g	g	g	g	g	g	g	g	g	g	g	g	Conserved
2031	a	a	a	a	a	a	a	a	a	a	a	a	a	a	a	a	a	a	a	a	a	a	a	a	Conserved
2032	t	t	t	c	t	t	t	t	t	t	t	t	t	t	t	t	t	a	a	a	a	a	t	t	Category VI
2033	t	t	t	t	t	t	t	t	t	t	t	t	t	t	t	t	t	c	c	c	c	c	t	t	Category VI
2034	t	t	t	t	t	t	t	t	t	t	t	t	t	t	t	t	t	t	t	t	t	t	t	t	Conserved
2035	g	g	g	g	t	g	g	g	g	g	g	g	g	g	g	g	a	t	t	t	t	t	a	a	Category VI
2036	g	?	g	g	g	a	g	g	a	a	a	g	a	g	g	g	g	a	a	a	a	a	g	g	Polymorphism within bat-CoVs
2037	c	?	t	t	t	c	c	t	c	c	c	c	c	c	t	t	t	c	c	c	c	c	t	t	Polymorphism within bat-CoVs
2038	t	t	t	t	t	t	t	t	t	t	t	t	t	t	t	t	t	a	a	a	a	a	t	t	Category VI
2039	a	a	a	a	a	a	a	a	a	a	a	a	a	a	a	a	a	a	a	a	a	a	a	a	Conserved
2040	c	c	c	c	c	c	c	c	c	c	c	c	c	c	c	c	c	c	c	c	c	c	c	c	Conserved
2041	t	t	t	t	t	t	t	t	t	t	c	t	t	t	t	t	t	a	a	a	a	a	t	t	Category VI
2042	a	a	a	a	a	a	a	a	a	a	a	a	a	a	a	a	g	g	g	g	g	g	g	g	Category VI
2043	a	a	a	a	a	a	a	a	a	a	a	a	a	a	a	a	a	a	a	a	a	a	a	a	Conserved
2044	c	c	c	c	c	c	c	c	c	c	c	c	c	c	c	c	c	c	c	c	c	c	c	c	Conserved
2045	a	a	a	a	a	a	a	a	a	a	a	a	a	a	a	a	a	a	a	a	a	a	a	a	Conserved
2046	a	a	a	a	a	a	a	a	a	a	a	a	a	a	a	a	a	g	g	g	g	g	a	a	Category VI
2047	t	t	t	t	c	t	t	t	t	t	t	t	t	t	c	c	c	t	t	t	t	t	c	c	Category VI
2048	c	c	c	c	c	c	c	c	c	c	c	c	c	c	c	c	c	a	a	a	a	a	c	c	Category VI
2049	t	t	t	t	t	t	t	t	t	t	t	t	t	t	t	t	t	t	t	t	t	t	t	t	Conserved
2050	a	?	a	a	g	a	a	g	a	a	a	a	a	a	t	t	t	c	c	c	c	c	t	t	Polymorphism within bat-CoVs
2051	g	g	g	g	g	g	g	g	g	g	g	g	g	g	g	g	g	g	g	g	g	g	g	g	Conserved
2052	t	t	t	t	t	t	t	t	t	t	t	t	t	t	t	t	t	t	t	t	t	t	t	t	Conserved
2053	t	t	t	t	t	t	c	t	t	t	t	t	t	t	t	t	t	a	a	a	a	a	t	t	Category VI
2054	g	g	g	g	g	g	g	g	g	g	g	g	g	g	g	g	g	g	g	g	g	g	g	g	Conserved
2055	t	t	t	t	t	t	t	t	t	t	t	t	t	t	t	t	t	t	t	t	t	t	t	t	Conserved
2056	a	a	a	a	a	a	a	a	a	a	a	a	a	a	a	a	g	g	g	g	g	g	g	g	Category VI
2057	a	a	a	a	a	a	a	a	a	a	a	a	a	a	a	a	a	a	a	a	a	a	a	a	Conserved
2058	t	t	t	t	t	t	t	t	t	t	t	t	t	t	t	t	t	t	t	t	t	t	t	t	Conserved
2059	g	g	g	g	g	g	g	g	g	g	g	g	g	g	g	g	g	g	g	g	g	g	g	g	Conserved
2060	g	g	g	g	g	g	g	g	g	g	g	g	g	g	g	g	g	g	g	g	g	g	g	g	Conserved
2061	c	c	c	c	c	c	c	c	c	c	c	c	c	c	c	c	c	c	c	c	c	c	c	c	Conserved
2062	c	?	t	t	t	t	c	t	c	c	c	c	c	c	a	a	a	a	a	a	a	a	a	a	Polymorphism within bat-CoVs
2063	t	t	t	t	t	t	t	t	t	t	t	t	t	t	t	t	t	t	t	t	t	t	t	t	Conserved
2064	a	a	a	a	a	a	a	a	a	a	a	a	a	a	a	a	a	a	a	a	a	a	a	a	Conserved
2065	c	c	c	c	c	c	c	c	c	c	c	c	c	c	c	c	t	c	c	c	c	c	t	t	Category VI
2066	a	a	a	a	a	a	a	a	a	a	a	a	a	a	a	a	a	g	g	g	g	g	a	a	Category VI
2067	t	t	t	t	t	t	t	t	t	t	t	t	t	t	t	t	t	t	t	t	t	t	t	t	Conserved
2068	t	t	t	t	t	t	t	t	t	t	t	t	t	t	t	t	c	c	c	c	c	c	c	c	Category VI
2069	a	a	a	a	a	a	a	a	a	a	a	a	a	a	a	a	a	a	a	a	a	a	a	a	Conserved
2070	c	c	c	c	c	c	c	c	c	c	c	c	c	c	c	c	c	c	c	c	c	c	c	c	Category V
2071	a	?	g	g	a	a	a	a	a	g	g	a	g	a	a	a	a	a	a	a	a	a	a	a	Polymorphism within bat-CoVs
2072	g	g	g	g	g	g	g	g	g	g	g	g	g	g	g	g	g	g	g	g	g	g	g	g	Conserved
2073	g	g	g	g	g	g	g	g	g	g	g	g	g	g	g	g	g	g	g	g	g	g	g	g	Conserved
2074	t	t	t	t	t	t	t	t	t	t	t	t	t	t	t	t	t	t	t	t	t	t	t	t	Conserved
2075	g	g	g	g	g	g	g	g	g	g	g	g	g	g	g	g	g	g	g	g	g	g	g	g	Conserved
2076	g	g	g	g	g	g	g	g	g	g	g	g	g	g	g	g	g	g	g	g	g	g	g	g	Conserved
2077	t	t	t	t	t	t	t	t	t	t	t	t	t	t	t	t	t	t	t	t	t	t	t	t	Conserved
2078	g	g	g	g	g	g	g	g	g	g	g	g	g	g	g	g	g	g	g	g	g	g	g	g	Conserved
2079	t	t	t	t	t	t	t	t	t	t	t	t	t	t	t	t	t	t	t	t	t	t	t	t	Conserved
2080	t	t	t	t	t	t	t	t	t	t	t	t	t	t	t	t	t	t	t	t	t	t	t	t	Conserved
2081	g	g	g	g	g	g	g	g	g	g	g	g	g	g	g	g	g	g	g	g	g	g	g	g	Conserved
2082	t	t	t	t	t	t	t	t	t	t	t	t	t	t	t	t	t	t	t	t	t	t	t	t	Conserved
2083	t	?	a	a	t	t	t	t	t	t	t	t	t	t	a	a	c	a	a	a	a	a	c	c	Polymorphism within bat-CoVs
2084	c	c	c	c	c	c	c	c	c	c	c	c	c	c	c	c	c	c	c	c	c	c	c	c	Conserved
2085	a	a	a	a	a	a	a	a	a	a	a	a	a	a	a	a	a	a	a	a	a	a	a	a	Conserved
2086	g	?	a	a	g	g	g	g	g	g	g	g	g	g	a	a	a	a	a	a	a	a	a	a	Polymorphism within bat-CoVs
2087	t	?	a	a	t	t	t	t	t	t	t	t	t	t	a	a	a	a	a	a	a	a	a	a	Polymorphism within bat-CoVs
2088	t	t	t	t	t	t	t	t	t	t	t	t	t	t	t	t	t	t	t	t	t	t	t	t	Conserved
2089	g	g	g	g	g	g	g	g	g	g	g	g	g	g	t	t	g	g	g	g	g	g	g	g	Conserved
2090	a	a	a	a	a	a	a	a	a	a	a	a	a	g	a	a	a	a	a	a	a	a	a	a	Conserved
2091	c	c	c	c	c	c	c	c	c	c	c	t	c	t	c	c	c	c	c	c	c	c	c	c	Conserved
2092	t	t	t	t	t	t	t	t	t	t	t	t	t	t	t	t	a	t	t	t	t	t	a	a	Category VI
2093	t	t	t	t	t	t	t	t	t	t	t	t	t	t	t	t	t	a	a	a	a	a	t	t	Category VI
2094	c	c	c	c	c	c	c	c	c	c	c	c	c	c	c	c	c	c	c	c	c	c	c	c	Conserved
2095	g	a	a	a	a	a	a	a	a	a	a	a	a	a	a	a	a	a	a	a	a	a	a	a	Category IV
2096	c	c	c	c	c	c	c	c	c	c	c	c	c	c	c	c	c	c	c	c	c	c	c	c	Conserved
2097	a	a	a	a	a	a	a	a	a	a	a	a	a	a	a	a	a	a	a	a	a	a	a	a	Conserved
2098	g	g	g	g	g	g	g	g	g	g	g	g	g	g	g	g	g	a	a	a	a	a	g	g	Category VI
2099	t	t	t	t	t	t	t	t	t	t	t	t	t	t	t	t	t	t	t	t	t	t	t	t	Conserved
2100	g	g	g	g	g	g	g	g	g	g	g	g	g	g	g	g	g	g	g	g	g	g	g	g	Conserved
2101	g	g	g	g	g	g	g	g	g	g	g	g	g	g	g	g	g	g	g	g	g	g	g	g	Conserved
2102	c	c	c	c	c	c	c	c	c	c	c	c	c	c	c	c	c	c	c	c	c	c	c	c	Conserved
2103	t	t	t	t	t	t	t	t	t	t	t	t	t	t	t	t	t	t	t	t	t	t	t	t	Conserved
2104	a	a	a	a	a	a	a	a	a	a	a	a	a	a	t	t	t	t	t	t	t	t	t	t	Category VI
2105	a	a	a	a	a	a	a	a	a	a	a	a	a	a	a	a	a	a	a	a	a	a	a	a	Conserved
2106	c	c	c	c	c	c	c	c	c	c	c	c	c	c	a	a	c	c	c	c	c	c	c	c	Conserved
2107	t	?	a	a	a	a	c	a	c	c	c	c	c	c	a	a	a	c	c	c	c	c	a	a	Polymorphism within bat-CoVs
2108	a	a	a	a	a	a	a	a	a	a	a	a	a	a	a	a	a	a	a	a	a	a	a	a	Conserved
2109	a	a	a	a	a	a	a	a	a	a	a	a	a	a	a	a	a	a	a	a	a	a	a	a	Conserved
2110	c	t	t	t	t	t	t	t	t	t	t	t	t	t	t	t	t	t	t	t	t	t	t	t	Category IV
2111	a	a	a	a	a	a	a	a	a	a	a	a	a	a	a	a	a	a	a	a	a	a	a	a	Conserved
2112	t	t	t	t	t	t	t	t	t	t	t	t	t	t	t	t	t	t	t	t	t	t	t	t	Conserved
2113	c	?	c	c	c	c	c	c	c	c	c	t	c	t	t	t	c	t	t	t	t	t	c	c	Polymorphism within bat-CoVs
2114	t	t	t	t	t	t	t	t	t	t	t	t	t	t	t	t	t	t	t	t	t	t	t	t	Conserved
2115	t	t	t	t	t	t	t	t	t	t	t	t	t	t	t	t	t	t	t	t	t	t	t	t	Conserved
2116	t	t	t	t	t	t	t	t	t	t	t	t	t	t	t	t	t	t	t	t	t	t	t	t	Conserved
2117	g	g	g	g	g	g	g	g	g	g	g	g	g	g	g	g	g	g	g	g	g	g	g	g	Conserved
2118	g	g	g	g	g	g	g	g	g	g	g	g	g	g	g	g	g	g	g	g	g	g	g	g	Conserved
2119	c	c	c	c	c	c	c	c	c	c	c	c	c	c	c	c	c	t	t	t	t	t	c	c	Category VI
2120	a	a	a	a	a	a	a	a	a	a	a	a	a	a	a	a	a	a	a	a	a	a	a	a	Conserved
2121	c	c	c	c	c	c	c	c	c	c	c	c	c	c	c	c	c	c	c	c	c	c	c	c	Conserved
2122	t	t	t	t	t	t	t	t	t	t	t	t	t	t	t	t	t	t	t	t	t	t	t	t	Conserved
2123	g	g	g	g	g	g	g	g	g	g	g	g	g	g	g	g	g	g	g	g	g	g	g	g	Conserved
2124	t	t	t	t	t	t	t	t	t	t	t	t	t	t	t	t	t	t	t	t	t	t	t	t	Conserved
2125	t	t	t	t	t	t	t	t	t	t	t	t	t	t	t	t	t	g	g	g	g	g	t	t	Category VI
2126	t	t	t	t	t	t	t	t	t	t	t	t	t	t	t	t	t	t	t	t	t	t	t	t	Conserved
2127	a	a	a	a	a	a	a	a	a	a	a	a	a	a	a	a	a	a	a	a	a	a	a	a	Conserved
2128	t	t	t	t	t	t	t	t	t	t	t	t	t	t	t	t	t	t	t	t	t	t	t	t	Conserved
2129	g	g	g	g	g	g	g	g	g	g	g	g	g	g	g	g	g	g	g	g	g	g	g	g	Conserved
2130	a	a	a	a	a	a	a	a	a	a	a	a	a	a	a	a	a	a	a	a	a	a	a	a	Conserved
2131	a	a	a	a	a	a	a	g	a	a	a	a	a	a	a	a	a	a	a	a	a	a	a	a	Conserved
2132	a	a	a	a	a	a	a	a	a	a	a	a	a	a	a	a	a	a	a	a	a	a	a	a	Conserved
2133	a	a	a	a	a	a	a	a	a	a	a	a	a	a	a	a	a	a	a	a	a	a	a	a	Conserved
2134	a	a	a	a	a	a	a	a	a	a	a	a	a	a	a	a	a	a	a	a	a	a	a	a	Conserved
2135	c	c	c	c	c	c	c	c	c	c	c	c	c	c	c	c	c	t	t	t	t	t	c	c	Category VI
2136	t	t	t	t	t	t	t	t	t	t	t	t	t	t	t	t	t	t	t	t	t	t	t	t	Conserved
2137	c	?	t	t	c	c	c	c	c	c	c	c	c	c	a	a	t	g	g	g	g	g	t	t	Polymorphism within bat-CoVs
2138	a	a	a	a	a	a	a	a	a	a	a	a	a	a	a	a	a	a	a	a	a	a	a	a	Conserved
2139	a	a	a	a	a	a	a	a	a	a	a	a	a	a	a	a	a	a	a	a	a	a	a	a	Conserved
2140	a	a	a	a	a	a	a	a	a	a	a	a	a	a	a	a	a	a	a	a	a	a	a	a	Conserved
2141	c	c	c	c	c	c	c	c	c	c	c	c	c	c	c	c	c	c	c	c	c	c	c	c	Conserved
2142	c	c	c	c	c	c	c	c	c	c	c	c	c	c	c	c	c	c	c	c	c	c	c	c	Conserved
2143	c	?	g	g	c	c	c	t	c	c	c	c	c	c	a	a	t	t	t	t	t	t	t	t	Polymorphism within bat-CoVs
2144	g	g	g	g	g	g	g	g	g	g	g	g	g	g	g	g	a	a	a	a	a	a	a	a	Category VI
2145	t	t	t	t	t	t	t	t	t	t	t	t	t	t	t	t	t	t	t	t	t	t	t	t	Conserved
2146	c	?	t	t	t	t	c	t	c	c	c	c	c	c	t	t	t	t	t	t	t	t	t	t	Polymorphism within bat-CoVs
2147	c	c	c	c	c	c	c	c	c	c	c	c	c	c	c	c	c	c	c	c	c	c	c	c	Conserved
2148	t	t	t	t	t	t	t	t	t	t	t	t	t	t	t	t	t	t	t	t	t	t	t	t	Conserved
2149	t	t	t	t	t	t	t	t	t	t	c	t	t	t	t	t	t	t	t	t	t	t	t	t	Conserved
2150	g	g	g	g	g	g	g	g	g	g	g	g	g	g	g	g	g	g	g	g	g	g	g	g	Conserved
2151	a	a	a	a	a	a	a	a	a	a	a	g	a	g	a	a	a	a	a	a	a	a	a	a	Conserved
2152	t	t	t	t	t	t	t	t	g	g	t	t	g	t	t	t	a	c	c	c	c	c	a	a	Category VI
2153	t	t	t	t	t	t	t	t	t	t	t	t	t	t	t	t	t	t	t	t	t	t	t	t	Conserved
2154	g	g	g	g	g	g	g	g	g	g	g	g	g	g	g	g	g	g	g	g	g	g	g	g	Conserved
2155	g	g	g	g	g	g	g	g	g	g	g	g	g	g	g	g	g	g	g	g	g	g	g	g	Conserved
2156	c	c	c	c	c	c	c	c	c	c	c	c	c	c	c	c	c	c	c	c	c	c	c	c	Conserved
2157	t	t	t	t	t	t	t	t	t	t	t	t	t	t	t	t	t	t	t	t	t	t	t	t	Conserved
2158	t	c	c	c	c	c	t	c	c	c	c	c	c	c	t	t	t	t	t	t	t	t	t	t	Category I
2159	g	g	g	g	g	g	g	g	g	g	g	g	g	g	g	g	g	g	g	g	g	g	g	g	Conserved
2160	a	a	a	a	a	a	a	a	a	a	a	a	a	a	a	a	a	a	a	a	a	a	a	a	Conserved
2161	a	a	a	a	a	a	a	a	g	a	a	a	a	a	a	a	a	a	a	a	a	a	a	a	Conserved
2162	g	g	g	g	g	g	g	g	g	g	g	g	g	g	g	g	g	g	g	g	g	g	g	g	Conserved
2163	a	a	a	a	a	a	a	a	a	g	a	a	g	a	a	a	a	a	a	a	a	a	a	a	Conserved
2164	g	g	g	g	g	g	g	g	g	g	g	g	g	g	g	g	c	g	g	g	g	g	c	c	Category VI
2165	a	a	a	a	a	a	a	a	a	a	a	a	a	a	a	a	a	a	a	a	a	a	a	a	Conserved
2166	a	a	a	a	a	a	a	a	a	a	a	a	a	a	a	a	a	a	a	a	a	a	a	a	Conserved
2167	g	a	a	a	a	a	a	a	a	a	g	a	a	a	a	a	a	g	g	g	g	g	a	a	Category IV
2168	t	t	t	t	t	t	t	t	t	t	t	t	t	t	t	t	t	t	t	t	t	t	t	t	Conserved
2169	t	t	t	t	t	t	t	t	t	t	t	t	t	t	t	t	t	t	t	t	t	t	t	t	Conserved
2170	t	?	c	c	t	t	t	c	t	t	t	t	t	t	c	c	c	c	c	c	c	c	c	c	Polymorphism within bat-CoVs
2171	a	a	a	a	a	a	a	a	a	a	a	a	a	a	a	a	a	a	a	a	a	a	a	a	Conserved
2172	a	a	a	a	a	a	a	a	a	a	a	a	a	a	a	a	a	a	a	a	a	a	a	a	Conserved
2173	g	g	a	g	g	g	g	g	g	g	g	g	g	g	a	a	a	g	g	g	g	g	a	a	Category VI
2174	g	g	g	g	g	g	g	g	g	g	g	g	g	g	g	g	g	g	g	g	g	g	g	g	Conserved
2175	a	a	a	a	a	a	a	a	a	a	a	a	a	a	a	a	a	a	a	a	a	a	a	a	Conserved
2176	a	a	a	a	a	g	a	a	a	a	a	a	a	a	a	a	g	a	a	a	a	a	g	g	Category VI
2177	g	g	g	g	g	g	g	g	g	g	g	g	g	g	g	g	g	g	g	g	g	g	g	g	Conserved
2178	g	g	g	g	g	g	g	g	g	g	g	g	g	g	g	g	g	g	g	g	g	g	g	g	Conserved
2179	t	t	t	t	t	t	t	t	t	t	t	t	t	t	t	t	t	g	g	g	g	g	t	t	Category VI
2180	g	g	a	g	g	g	g	g	g	g	g	a	g	a	g	g	g	a	a	a	a	a	g	g	Category VI
2181	t	t	t	t	t	t	t	t	t	t	t	t	t	t	t	t	t	t	t	t	t	t	t	t	Conserved
2182	a	a	a	a	a	g	a	a	a	a	a	a	a	a	a	a	t	a	a	a	a	a	t	t	Category VI
2183	g	g	g	g	g	g	g	g	g	g	g	g	g	g	a	a	g	g	g	g	a	g	g	g	Category VI
2184	a	a	a	a	a	a	a	a	a	a	a	a	a	a	a	a	a	a	a	a	a	a	a	a	Conserved
2185	g	g	g	g	g	g	g	g	g	g	g	g	g	g	g	g	g	g	g	g	g	g	g	g	Conserved
2186	t	t	t	t	t	t	t	t	t	t	t	t	t	t	t	t	t	t	t	t	t	t	t	t	Conserved
2187	t	t	t	t	t	t	t	t	t	t	t	t	t	t	t	t	t	t	t	t	t	t	t	t	Conserved
2188	t	t	t	t	t	t	t	t	t	t	t	t	t	t	t	t	t	t	t	t	t	t	t	t	Conserved
2189	c	c	c	c	c	c	c	c	c	c	c	c	c	c	c	c	c	c	c	c	c	c	c	c	Conserved
2190	t	t	t	t	t	t	t	t	t	t	t	t	t	t	t	t	t	t	t	t	t	t	t	t	Conserved
2191	t	t	t	t	t	t	t	t	t	t	t	t	t	t	t	t	t	t	t	t	t	t	t	t	Conserved
2192	a	a	a	a	a	a	a	a	a	a	a	a	a	a	a	a	a	a	a	a	a	a	a	a	Conserved
2193	g	g	g	g	g	g	g	g	g	g	g	g	g	g	a	a	g	a	a	a	a	a	a	a	Category VI
2194	a	a	a	a	a	a	a	a	a	a	a	a	a	a	a	a	a	g	g	g	g	g	a	a	Category VI
2195	g	g	g	g	g	g	g	g	g	g	g	g	g	g	g	g	g	g	g	g	g	g	g	g	Conserved
2196	a	a	a	a	a	a	a	a	a	a	a	a	a	a	a	a	a	a	a	a	a	a	a	a	Conserved
2197	c	?	c	c	c	t	c	t	c	c	c	t	c	t	t	t	t	c	c	c	c	c	t	t	Polymorphism within bat-CoVs
2198	g	g	g	g	g	g	g	g	g	g	g	g	g	g	g	g	g	g	g	g	g	g	g	g	Conserved
2199	g	g	g	g	g	g	g	g	g	g	g	g	g	g	g	g	g	g	g	g	g	g	g	g	Conserved
2200	t	t	t	t	t	t	t	t	t	t	t	t	t	t	t	t	t	t	t	t	t	t	t	t	Conserved
2201	t	t	t	t	t	t	t	t	t	t	t	t	t	t	t	t	t	t	t	t	t	t	t	t	Conserved
2202	g	g	g	g	g	g	g	g	g	g	g	g	g	g	g	g	g	g	g	g	g	g	g	g	Conserved
2203	g	g	g	g	g	g	g	g	g	g	g	g	g	g	g	g	g	g	g	g	g	g	g	g	Conserved
2204	g	g	g	g	g	g	g	g	g	g	g	g	g	g	g	g	g	g	g	g	g	g	g	g	Conserved
2205	a	a	a	a	a	a	a	a	a	a	a	a	a	a	a	a	a	a	a	a	a	a	a	a	Conserved
2206	a	a	a	a	a	a	a	a	a	a	a	a	a	a	g	g	g	g	g	g	g	g	g	g	Category VI
2207	a	a	a	a	a	a	a	a	a	a	a	a	a	a	a	a	a	a	a	a	a	a	a	a	Conserved
2208	t	t	t	t	t	t	t	t	t	t	t	t	t	t	t	t	t	t	t	t	t	t	t	t	Conserved
2209	t	t	t	t	t	t	t	t	t	t	t	t	t	t	t	t	t	t	t	t	t	t	t	t	Conserved
2210	g	g	g	g	a	g	g	g	g	g	g	g	g	g	g	g	g	g	g	g	g	g	g	g	Conserved
2211	t	t	t	t	t	t	t	t	t	t	t	t	t	t	t	t	t	t	t	t	t	t	t	t	Conserved
2212	t	t	t	t	t	t	t	t	t	t	t	t	t	t	t	t	t	a	a	a	a	a	t	t	Category VI
2213	a	a	a	a	a	a	a	a	a	a	a	a	a	a	a	a	a	a	a	a	a	a	a	a	Conserved
2214	a	a	a	a	a	a	a	a	a	a	a	a	a	a	a	a	a	a	a	a	a	a	a	a	Conserved
2215	a	a	a	a	a	a	a	a	a	a	a	a	a	a	a	a	a	a	a	a	a	a	a	a	Conserved
2216	t	t	t	t	t	t	t	t	t	t	t	t	t	t	t	t	t	t	t	t	t	t	t	t	Conserved
2217	t	t	t	t	t	t	t	t	t	t	t	t	t	t	t	t	t	t	t	t	t	t	t	t	Conserved
2218	t	t	t	t	t	t	t	t	t	t	t	t	t	t	c	c	c	c	c	c	c	c	c	c	Category VI
2219	a	a	a	a	a	a	a	a	a	a	a	a	a	a	a	a	a	a	a	a	a	a	a	a	Conserved
2220	t	t	t	t	t	t	t	t	t	t	t	t	t	t	t	t	t	t	t	t	t	t	t	t	Conserved
2221	c	c	c	c	c	c	c	c	c	c	c	c	c	c	c	c	c	c	c	c	c	c	c	c	Conserved
2222	t	t	t	t	t	t	t	t	t	t	t	t	t	t	t	t	t	a	a	a	a	a	t	t	Category VI
2223	c	c	c	c	c	c	c	c	c	c	c	c	c	c	c	c	c	c	c	c	c	c	c	c	Conserved
2224	a	a	a	t	a	a	a	a	a	a	a	a	a	a	a	a	a	a	a	a	a	a	a	a	Conserved
2225	a	a	a	a	a	a	a	a	a	a	a	a	a	a	a	a	a	a	a	a	a	a	a	a	Conserved
2226	c	c	c	c	c	c	c	c	c	c	c	c	c	c	c	c	c	c	c	c	c	c	c	c	Conserved
2227	c	t	t	t	t	t	t	t	t	t	c	t	t	t	t	t	a	c	c	c	c	c	a	a	Category III
2228	t	t	t	t	t	t	t	t	t	t	t	t	t	t	c	c	t	t	t	t	t	t	t	t	Conserved
2229	g	g	g	g	g	g	g	g	g	g	g	g	g	g	a	a	g	g	g	g	g	g	g	g	Conserved
2230	t	t	t	t	t	t	t	t	t	t	t	t	t	t	t	t	t	t	t	t	t	t	t	t	Conserved
2231	g	g	g	g	g	g	g	g	g	g	g	g	g	g	a	a	g	t	t	t	t	t	g	g	Category VI
2232	c	c	c	c	c	c	c	c	c	c	c	c	c	c	c	c	c	c	c	c	c	c	c	c	Conserved
2233	t	t	t	t	t	t	t	t	t	t	t	t	t	t	t	t	t	t	t	t	t	t	t	t	Conserved
[truncated: 27,492 more rows]

## Sheet: Supplementary Table 7
Supplementary Table 7: The similarity (%) among SARS-CoV-2 progenitor genome sequences, bat-CoV BANAL-20-52 and SARS-CoV-2.
Genome	Progenitor genomes	recCA	proCoV2
	(This study)	(Pekar et al. 2022)	(Kumar et al. 2021)
BANAL-20-52	99.581	*	96.797
Progenitor genomes	\	*	98.776
recCA	*	\	*
proCoV2	98.776	*	\
SARS-CoV-2 Lineage A0	98.785	98.716	99.983
SARS-CoV-2 Lineage A	98.782	98.711	99.987
SARS-CoV-2 Lineage B	98.774	98.706	99.979
*: The original genome sequence of ‘recCA’ was not available.

## Sheet: Supplementary Table 8
Supplementary Table 8. Nucleotide variant calls at sites 8782 and 28144 for two B0 genomes in this study.
Strain name	Accession ID	SRA ID	Count on site 8782				Count on site 28144
			A	T	C	G	A	T	C	G
SH-P37-2-Shanghai/2020-02-08	OR240485	SRR25229358	0	6667	9	2	0	34358	8	10
SH-P55-2-Other_province_of_China-Henan/2020-02-11	OR240519	SRR25229357	0	3166	0	2	0	38917	7	10

## Sheet: Supplementary Table 9
Supplementary Table 9. Nest-PCR primers used for genome amplification in this study.
Primer name	Sequence (5’ to 3’)
NCoV-1st-1F	CCAGGTAACAAACCAACCAACTT
NCoV-1st-2F	CTTACCGCAAGGTTCTTCTTCG
NCoV-1st-3F	GCTTGATGGCTTTATGGGTAGAATT
NCoV-1st-4F	GCCTGGAATATTGGTGAACAGAAAT
NCoV-1st-5F	TAAATTTTTGGCTTTGTGTGCTGAC
NCoV-1st-6F	TATCTGAATTACTTACACCACTGGG
NCoV-1st-7F	TGCAGACATTGTGGAAGAAGCTA
NCoV-1st-8F	TAGTGGGTGATGTTGTTCAAGAG
NCoV-1st-9F	ACTCTTGTTACAATGCCACTTGG
NCoV-1st-10F	AACTGTTATCTTGCCACTGCATTG
NCoV-1st-11F	AGCATGGTACATTTACTTGTGCTA
NCoV-1st-12F	ACACCCTCTTTTAAGAAAGGAGCTA
NCoV-1st-13F	TGGCTGCTTATGTAGACAATTCTAG
NCoV-1st-14F	CCTTGTAGTGTTTGTCTTAGTGGTT
NCoV-1st-15F	ATTGTGATACATTCTGTGCTGGTAG
NCoV-1st-16F	GACTGTAGTGCGCGTCATATTAATG
NCoV-1st-17F	CAGCGTGGTGGTAGTTATACTAATG
NCoV-1st-18F	AGTAGCTGGTGGTATTGTAGCTATC
NCoV-1st-19F	TTGCGTAGTGATGTGCTATTACCTC
NCoV-1st-20F	TTACATGCACCATATGGAATTACCA
NCoV-1st-21F	CACCACTGGTTGTTACTCACAATTT
NCoV-1st-22F	GCTACTTTAGACTGACTCTTGGTGT
NCoV-1st-23F	GTTGAAGAAGTCTTTGAATGTGGCT
NCoV-1st-24F	TTGCACTGTTATCCGATTTACAGG
NCoV-1st-25F	TGCCACATAGATCATCCAAATCCTA
NCoV-1st-26F	GCATTTTGATGAAGGTAATTGTGACA
NCoV-1st-27F	GTAGTGGAGTTCCTGTTGTAGATTC
NCoV-1st-28F	CTTCTTCTTTGCTCAGGATGGTAAT
NCoV-1st-29F	GCCATTAGTGCAAAGAATAGAGCTC
NCoV-1st-30F	AAGGTCTAGTGGCTAGCATAAAGAA
NCoV-1st-31F	ATAACACTTCAAGGTATTGGGAACC
NCoV-1st-32F	TGTCTTTACTGGTTATCGTGTAACT
NCoV-1st-33F	TGAGACGACAGCAGATATAGTTGTC
NCoV-1st-34F	ATAGAGACCTTTATGACAAGTTGCA
NCoV-1st-35F	TCCTTGGAATGTAGTGCGTATAAAG
NCoV-1st-36F	AGAATGGAAGTTCTATGATGCACAG
NCoV-1st-37F	AACCTCTGGAACACTTTTACAAGAC
NCoV-1st-38F	CCAGGAGTCAAATGGAAATTGATTT
NCoV-1st-39F	GTCGCAAAATATACTCAACTGTGTC
NCoV-1st-40F	CTGCTGTTATGTCTTTAAAAGAAGGTC
NCoV-1st-41F	GACCTTGAAGGAAAACAGGGTAATT
NCoV-1st-42F	ATCTTGATTCTAAGGTTGGTGGTAA
NCoV-1st-43F	ACCAGGAACAAATACTTCTAACCAG
NCoV-1st-44F	CACAAAAGTTTAACGGCCTTACTGT
NCoV-1st-45F	TTCTGCTAATCTTGCTGCTACTAAA
NCoV-1st-46F	CAGTGCTCAAAGGAGTCAAATTACA
NCoV-1st-47F	ACCCATTACTTTATGATGCCAACTA
NCoV-1st-48F	TTAATTTTAGCCATGGCAGATTCCA
NCoV-1st-49F	GCCTAAAGAAATCACTGTTGCTACA
NCoV-1st-50F	CTCCAATTTTTCTTATTGTTGCGGC
NCoV-1st-51F	GTGCGTTGTTCGTTCTATGAAGA
NCoV-1st-52F	TGCTGCTCTTGCTTTGCTG
NCoV-1st-1R	AGCAGTATACACCCCTCTTAGTG
NCoV-1st-2R	TGTCATTAAGACCTTCGGAACCTTC
NCoV-1st-3R	AGGACGGGTTTGAGTTTTTCATAAA
NCoV-1st-4R	TCTGTACCGAGTTCAACTGTATAGG
NCoV-1st-5R	CAACTGGTGTAAGTTCCATCTCTAA
NCoV-1st-6R	CTTGTTTTCTCTGTTCAACTGAAGG
NCoV-1st-7R	ATGGCTTTAGTTTCCACACAGAC
NCoV-1st-8R	CAAAAGCCTCAACACGTAGAGTG
NCoV-1st-9R	ACACGTACAAGGTATCTGAACAC
NCoV-1st-10R	CTCCAAAGACAACGTATACACCAG
NCoV-1st-11R	TTAACAGCAGCTAAACCATGAGTA
NCoV-1st-12R	AACCACTAAGACAAACACTACAAGG
NCoV-1st-13R	ACTCTTGTTGCTCTATTACGTTTGT
NCoV-1st-14R	CACATTCTTTGCAAGTTCAGCTTCT
NCoV-1st-15R	TGTTTAGACATGACATGAACAGGTG
NCoV-1st-16R	AAATTTACAGCATCTACACCACAGA
NCoV-1st-17R	GGAAACACCATTAAAGACTACACGT
NCoV-1st-18R	TGAACCCTTAATAGTGAAATTGGGC
NCoV-1st-19R	TACGTCCATTCATACCATTTTGCAG
NCoV-1st-20R	ACCAGTTATGAAGAAAATAGGGCAA
NCoV-1st-21R	GCATGGAAAGCAAAACAGAAAGTAG
NCoV-1st-22R	AATTGGCCCTTAAAGCTGTTACAAT
NCoV-1st-23R	TGTTATTGCCTGACCAGTACCAG
NCoV-1st-24R	ACAATTACCTTCATCAAAATGCCTT
NCoV-1st-25R	AACGGTCAAAGAGTTTTAACCTCTC
NCoV-1st-26R	GTTAAAATTACCGGGTTTGACAGTTT
NCoV-1st-27R	TACTACAGATAGAGACACCAGCTAC
NCoV-1st-28R	GCATCGTCAGAGAGTATCATCATTG
NCoV-1st-29R	GTGTCCTGTTAACTCATCATGTAGC
NCoV-1st-30R	ACTTCACGTACAGTAGCAATACCAT
NCoV-1st-31R	TAGCAAAATGACTCTTACCAGTACC
NCoV-1st-32R	CCTGTGATGAATCAACAGTTTGAGT
NCoV-1st-33R	CGTACATGTCTTATAGCTTCTTCGC
NCoV-1st-34R	ATAATGCAGCTTTAACAACCATGTG
NCoV-1st-35R	TCTGACACTACTTGTTTTCCATGAG
NCoV-1st-36R	TGGACAACACCATCAACTTTCTTAT
NCoV-1st-37R	GCCATCTTTACACCAAAGCATAAAT
NCoV-1st-38R	TTTGCATGCATGACATAACCATCTA
NCoV-1st-39R	TCAGTGGAAGCAAAATAAACACCAT
NCoV-1st-40R	TCAACGTACACTTTGTTTCTGAGAG
NCoV-1st-41R	TGGTGCATGTAGAAGTTCAAAAGAA
NCoV-1st-42R	TACAAAAACTGCCATATTGCAACAA
NCoV-1st-43R	GAGTCTTGAATTTTGCCAATAGCAC
NCoV-1st-44R	ACCATGGCCATTTTATATACTGCTC
NCoV-1st-45R	GAGCAAAAGGTGTGAGTAAACTGTT
NCoV-1st-46R	GAATACCACGAAAGCAAGAAAAAGA
NCoV-1st-47R	GGATTGAATGACCACATGGAACG
NCoV-1st-48R	ATCAGCTAGAGGATGAAATGGTGAA
NCoV-1st-49R	GAATAGAAGTGAATAGGACACGGGT
NCoV-1st-50R	CCCATATGATGCCGTCTTTGTTA
NCoV-1st-51R	CATTCCGAAGAACGCTGAAGC
NCoV-1st-52R	AAAATCACATGGGGATAGCACTACT
NCoV-2nd-1F	TTAAAATCTGTGTGGCTGTCACT
NCoV-2nd-2F	AGCTTGGCACTGATCCTTATGAA
NCoV-2nd-3F	CAACCAAATGTGCCTTTCAACTC
NCoV-2nd-4F	GAAACTGCTCAAAATTCTGTGCG
NCoV-2nd-5F	TGTCACGCACTCAAAGGGATT
NCoV-2nd-6F	CCAGATGAGGATGAAGAAGAAGG
NCoV-2nd-7F	ATGCCATGCAAGTTGAATCTGAT
NCoV-2nd-8F	TGAGAAAAGTGCCAACAGACAAT
NCoV-2nd-9F	GATCTCTCAAAGTGCCAGCTACAGT
NCoV-2nd-10F	AAGCTGCTAACTTTTGTGCACTT
NCoV-2nd-11F	AGAAACTTTGTATTGCATAGACGGTG
NCoV-2nd-12F	GCACAAAACCAGTTGAAACATCA
NCoV-2nd-13F	GTTTAGCTGCTGTTAATAGTGTCCCTT
NCoV-2nd-14F	TGCAGAGTGGTTTTTGGCATATA
NCoV-2nd-15F	TCCTACTGACCAGTCTTCTTACATCGT
NCoV-2nd-16F	CGAAAACAAATACGTAGTGCTGC
NCoV-2nd-17F	GGTTTGCCTGGCACGATATTAC
NCoV-2nd-18F	CACTGTACTCTGTTTAACACCAGT
NCoV-2nd-19F	TTGTCATCTCGCAAAGGCTCT
NCoV-2nd-20F	TGCTGTTATAAATGGAGACAGGTG
NCoV-2nd-21F	GCTATGGGTATTATTGCTATGTCTGCT
NCoV-2nd-22F	CATTAAATTGTTGGGTGTTGGTGG
NCoV-2nd-23F	CTGATCAAGCTATGACCCAAATGT
NCoV-2nd-24F	CACACCTAAAGGTCCTAAAGTGAA
NCoV-2nd-25F	TCTGCGGTATGTGGAAAGGTTAT
NCoV-2nd-26F	TACGCCAAGCTTTGTTAAAAACAG
NCoV-2nd-27F	AGGGCTTTAACTGCAGAGTCACAT
NCoV-2nd-28F	ATGGTGGCTGTATTAATGCTAACC
NCoV-2nd-29F	TCAATAGCCGCCACTAGAGGAG
NCoV-2nd-30F	ACCTCATGAATTTTGCTCTCAACA
NCoV-2nd-31F	TTGGGGCTTGTGTTCTTTGC
NCoV-2nd-32F	TGCTGACATCACATACAGTAATGC
NCoV-2nd-33F	TGTCAATGCCAGATTACGTGCT
NCoV-2nd-34F	GGTAATCACTGGGTTACATCCTAC
NCoV-2nd-35F	TATGGGCACATGGCTTTGAGT
NCoV-2nd-36F	GCCTATTTTGGAATTGCAATGTCG
NCoV-2nd-37F	TTGATGGACAACAGGGTGAAGTAC
NCoV-2nd-38F	TGGACTAGCTAAACGTTTTAAGGAA
NCoV-2nd-39F	AGGAGTTGCACCAGGTACAGCT
NCoV-2nd-40F	CAATTACCCCCTGCATACACTAAT
NCoV-2nd-41F	CTATTAATTTAGTGCGTGATCTCCCTC
NCoV-2nd-42F	ACCTTGTAATGGTGTTGAAGGTT
NCoV-2nd-43F	ACTTACTCCTACTTGGCGTGTTTATTC
NCoV-2nd-44F	AGGTGCTGCATTACAAATACCATT
NCoV-2nd-45F	CTATCATCTTATGTCCTTCCCTCAGTC
NCoV-2nd-46F	TGAAGCAAGGTGAAATCAAGGAT
NCoV-2nd-47F	TACTTCAGGTGATGGCACAACAA
NCoV-2nd-48F	TTTGCCTATGCCAACAGGAATAG
NCoV-2nd-49F	CGTGTAGCAGGTGACTCAGGTTT
NCoV-2nd-50F	AGCCTTTCTGCTATTCCTTGTTT
NCoV-2nd-51F	GGACCCCAAAATCAGCGAAAT
NCoV-2nd-52F	AACGTACTGCCACTAAAGCATAC
NCoV-2nd-1R	GCCACAGAAGTTGTTATCGACAT
NCoV-2nd-2R	GGCAACCAACATAAGAGAACACAC
NCoV-2nd-3R	AGTAGCCAAATCAGATGTGAACA
NCoV-2nd-4R	CACAGTGTCATCACCAAAAGTAACCT
NCoV-2nd-5R	TCTTCTTGCTCTTCTTCAGGTTG
NCoV-2nd-6R	GACAGCTAAGTAGACATTTGTGCGAA
NCoV-2nd-7R	TTCTCGCAAATTCCAAGAAACAG
NCoV-2nd-8R	TGCGTGTGGAGGTTAATGTTGT
NCoV-2nd-9R	CACGTTCAAGACTCTTTTGCAAG
NCoV-2nd-10R	TTATAATCAATAGCCACCACATCACC
NCoV-2nd-11R	GTGGCCAACCTCTTCTGTAATTT
NCoV-2nd-12R	ACCAGTACAGTAAGAAGGCATGCC
NCoV-2nd-13R	ACCGTCTACAACATGCACATAAC
NCoV-2nd-14R	TGCAACTTCCGCACTATCACC
NCoV-2nd-15R	ACAATTTTACCACCCTTAAGTGC
NCoV-2nd-16R	TTTCACAAGTGCCGTGCCTAC
NCoV-2nd-17R	ACCATCCACTGAATATGTGCTAA
NCoV-2nd-18R	ACTTAGGTGTCTTAGGATTGGCTGTAT
NCoV-2nd-19R	ACATGGTCTTGTGTTAGAGGTTCA
NCoV-2nd-20R	GAGATTATAAGAGCCCACATGGAAA
NCoV-2nd-21R	ACACATTGAGCCCACAATTTAGAT
NCoV-2nd-22R	TGGATTTCCCACAATGCTGAT
NCoV-2nd-23R	TCTACAGCAAAAGCACAGAAAGAT
NCoV-2nd-24R	GCAACAGCTGGACAATCCTTAAGT
NCoV-2nd-25R	CAACATGTGACTCTGCAGTTAAAG
NCoV-2nd-26R	GTCAGCAGCATACACAAGTAATTCCT
NCoV-2nd-27R	GTGCATCTTGATCCTCATAACTCA
NCoV-2nd-28R	GCGGACATACTTATCGGCAATT
NCoV-2nd-29R	ACGATATCATCTACAAAACAGCCG
NCoV-2nd-30R	TCACCAGCATTTGTCCAGTCAC
NCoV-2nd-31R	ATTCTAACATAGTGCTCTTGTGGC
NCoV-2nd-32R	CAAGCAGGGTTACGTGTAAGGAAT
NCoV-2nd-33R	ATAGGTCATGTCCTTAGGTATGCC
NCoV-2nd-34R	TAACAAAGCACTCGTGGACAGC
NCoV-2nd-35R	TATCAAAAGCTGGTGTGTGGAATG
NCoV-2nd-36R	TAAGAACACCATTACGGGCATTT
NCoV-2nd-37R	CACACACACTTAGATGAACCTGTT
NCoV-2nd-38R	CGAAGTGTCCCATGAGCTTATAAA
NCoV-2nd-39R	AGAAAGGTAAGAACAAGTCCTGAG
NCoV-2nd-40R	ACCCACATAATAAGCTGCAGCAC
NCoV-2nd-41R	GTGGGTTGGAAACCATATGATTGT
NCoV-2nd-42R	AAATTTGTGGGTATGGCAATAGAGTTA
NCoV-2nd-43R	ACCTATAAGCCATTTGCATAGCAA
NCoV-2nd-44R	GCATTAATGCCAGAGATGTCACC
NCoV-2nd-45R	AACAATAAGCCATCCGAAAGGG
NCoV-2nd-46R	TAGTCGTCGTCGGTTCATCATAAAT
NCoV-2nd-47R	GCAATTCCACCGGTGATCC
NCoV-2nd-48R	AAGCTCACAAGTAGCGAGTGTTATCA
NCoV-2nd-49R	GCAGCTACAGTTGTGATGATTCC
NCoV-2nd-50R	TACCGTCACCACCACGAATTC
NCoV-2nd-51R	ATTTCCTTGGGTTTGTTCTGGAC
NCoV-2nd-52R	TACACATTAGGGCTCTTCCATATA
